# Supplementary material for: Functional annotation of noncoding mutations in cancer
Source: Life Sci Alliance. 2021 Jul 19;4(9):e201900523. doi: 10.26508/lsa.201900523 (PMC8321657; doi:10.26508/lsa.201900523)
Supplement: Supplementary file 1 [file LSA-2019-00523_TableS1.xls]

## Sheet: TableS1
Table S1	Genomic Inflation factor for all cohorts
Cohort	Genomic Inflation factor
Adenocarcinoma-tumors	0.996565237833172
All-tumors-without-Lymphatic-system-Skin-Melanoma	0.993954735024127
Biliary-AdenoCA	1.00791682853997
Bladder-TCC	1.05634436419792
Bone-Leiomyo	1.02151401417419
Bone-Osteosarc	1.02384064388615
Breast-AdenoCa	1.00812147788566
Breast-tumors	1.01103948173858
Carcinoma-tumors	0.99313414312365
Cervix-SCC	1.00672309826262
CNS-GBM	1.00249752371569
CNS-Medullo	0.946176970435418
CNS-Oligo	0.994923103281634
CNS-PiloAstro	1.00601404320424
CNS-tumors	0.962993536878649
ColoRect-AdenoCA	0.958669439084461
Digestive-tract-tumors	1.00028970910975
Eso-AdenoCa	1.03945145318373
Female-reproductive-system-tumors	0.996394293603532
Glioma-tumors	0.969692274057863
Head-SCC	0.99536167410528
Hematopoietic-system-tumors	1.0214252725939
Kidney-ChRCC	1.01308222716232
Kidney-RCC	1.00006708557495
Kidney-tumors	1.00411325267779
Liver-HCC	1.01652427421663
Lung-AdenoCA	1.00482805361049
Lung-SCC	0.965437371800767
Lung-tumors	0.977584358848635
Lymph-BNHL	1.02524607173311
Lymph-CLL	1.00229275994016
Lymphatic-system-tumors	1.02184475021016
Myeloid-MPN	0.921723767525394
Myeloid-tumors	0.983944683839111
Ovary-AdenoCA	1.01804836073289
Panc-AdenoCA	0.987837781442144
Panc-Endocrine	1.01377715387902
Prost-AdenoCA	1.00456300726484
Sarcoma-tumors	1.00104861161382
Skin-Melanoma	0.973139650372037
Squamous-tumors	0.97996803912975
Stomach-AdenoCA	1.01263745177978
Thy-AdenoCA	1.06173165401846
Uterus-AdenoCA	0.977831898178072
