# Supplementary material for: Functional annotation of noncoding mutations in cancer
Source: Life Sci Alliance. 2021 Jul 19;4(9):e201900523. doi: 10.26508/lsa.201900523 (PMC8321657; doi:10.26508/lsa.201900523)
Supplement: Supplementary file 3 [file LSA-2019-00523_TableS3.xls]

## Sheet: TableS3
Table S3	Significantly mutated regulatory elements from all cohorts except lyphoma and melanoma cohorts
Position	Functional Score	Max FDR	Num. Regulatory mutations	Num. Samples with regulatory mutations	Num. Annotated mutations	Num. Samples with annotated mutations	Num. mutations	Num. Samples with mutations	Sig. In Cohorts	Num. Mutations per Cancer Type	Functional type
chr5:1295133-1295228	97.1742733440001	1.28857778732345e-16	33	33	35	35	217	35	Liver-HCC,Thy-AdenoCA,Adenocarcinoma-tumors,CNS-Medullo,Digestive-tract-tumors	Liver-HCC:108,ColoRect-AdenoCA:6,Ovary-AdenoCA:3,CNS-Medullo:15,Thy-AdenoCA:66,Kidney-RCC:10,Lung-AdenoCA:3,Biliary-AdenoCA:6	proximal_promoter
chr3:164903532-164903710	28.626775	0.000336952456340846	12	9	12	9	245	25	Carcinoma-tumors,Eso-AdenoCa,All-tumors-without-Lymphatic-system-Skin-Melanoma,Liver-HCC,Adenocarcinoma-tumors,Digestive-tract-tumors,Prost-AdenoCA	Liver-HCC:175,Stomach-AdenoCA:20,ColoRect-AdenoCA:4,Prost-AdenoCA:16,Eso-AdenoCa:30	intergenic
chr6:73122096-73122113	64.011825	0.000373285000296508	20	19	20	19	230	24	Stomach-AdenoCA,Carcinoma-tumors,Digestive-tract-tumors,Eso-AdenoCa,Female-reproductive-system-tumors,All-tumors-without-Lymphatic-system-Skin-Melanoma,ColoRect-AdenoCA,Breast-AdenoCa,Liver-HCC,Adenocarcinoma-tumors,Breast-tumors	Liver-HCC:80,Stomach-AdenoCA:50,Panc-AdenoCA:8,Eso-AdenoCa:75,ColoRect-AdenoCA:5,Breast-AdenoCa:12	intergenic
chr2:49173790-49173814	34.16393	0.00386786903114758	11	11	11	11	106	20	Carcinoma-tumors,Panc-AdenoCA,Eso-AdenoCa,All-tumors-without-Lymphatic-system-Skin-Melanoma,Female-reproductive-system-tumors,Breast-tumors,Breast-AdenoCa,Liver-HCC,Adenocarcinoma-tumors,Digestive-tract-tumors,Prost-AdenoCA,Biliary-AdenoCA	Liver-HCC:45,Stomach-AdenoCA:4,Panc-AdenoCA:10,Eso-AdenoCa:30,Panc-Endocrine:2,Breast-AdenoCa:6,Prost-AdenoCA:4,Biliary-AdenoCA:5	intergenic
chr14:24895077-24895141	130.827821667	0.000249675914834501	27	18	28	19	360	19	Carcinoma-tumors,All-tumors-without-Lymphatic-system-Skin-Melanoma,Glioma-tumors,CNS-tumors,Liver-HCC,Adenocarcinoma-tumors,Digestive-tract-tumors,CNS-GBM,Biliary-AdenoCA	Liver-HCC:280,Panc-AdenoCA:12,CNS-GBM:8,Biliary-AdenoCA:60	intergenic
chr2:91761656-91762508	26.810979	0.0379389425204443	12	12	13	13	39	18	Liver-HCC,Digestive-tract-tumors,Lung-AdenoCA,Adenocarcinoma-tumors,All-tumors-without-Lymphatic-system-Skin-Melanoma	Liver-HCC:18,Panc-AdenoCA:2,Head-SCC:1,Ovary-AdenoCA:1,Eso-AdenoCa:4,Lung-SCC:6,Kidney-RCC:1,Lung-AdenoCA:6	intergenic
chr4:173751468-173751612	31.670496667	0.000282321976264782	12	12	13	13	107	17	Carcinoma-tumors,Panc-AdenoCA,Stomach-AdenoCA,Ovary-AdenoCA,Eso-AdenoCa,All-tumors-without-Lymphatic-system-Skin-Melanoma,Female-reproductive-system-tumors,Breast-tumors,Breast-AdenoCa,Liver-HCC,Adenocarcinoma-tumors,Digestive-tract-tumors,Biliary-AdenoCA	Liver-HCC:35,Stomach-AdenoCA:15,Panc-AdenoCA:5,Ovary-AdenoCA:5,Eso-AdenoCa:15,Breast-AdenoCa:24,Lung-AdenoCA:3,Biliary-AdenoCA:5	intronic
chrX:1399815-1400382	42.29495375	0.000912839307070942	15	15	15	15	381	17	Carcinoma-tumors,Panc-AdenoCA,Female-reproductive-system-tumors,All-tumors-without-Lymphatic-system-Skin-Melanoma,ColoRect-AdenoCA,Kidney-RCC,Cervix-SCC,Liver-HCC,Kidney-tumors,Adenocarcinoma-tumors,Digestive-tract-tumors,Squamous-tumors,Prost-AdenoCA	Breast-LobularCa:18,Panc-AdenoCA:30,Ovary-AdenoCA:24,Eso-AdenoCa:56,Lung-SCC:15,ColoRect-AdenoCA:30,Kidney-RCC:61,Cervix-SCC:39,Liver-HCC:40,Head-SCC:36,CNS-PiloAstro:4,Prost-AdenoCA:28	intronic
chr7:67719763-67720640	24.8649599503	0.00162126781171734	11	11	15	15	328	16	Carcinoma-tumors,All-tumors-without-Lymphatic-system-Skin-Melanoma,ColoRect-AdenoCA,Lung-tumors,Liver-HCC,Head-SCC,Adenocarcinoma-tumors,Digestive-tract-tumors,Squamous-tumors,Biliary-AdenoCA	Liver-HCC:105,Stomach-AdenoCA:28,ColoRect-AdenoCA:30,Eso-AdenoCa:12,Head-SCC:28,Lung-SCC:33,Uterus-AdenoCA:18,Lung-AdenoCA:64,Biliary-AdenoCA:10	intergenic
chr11:98886755-98886789	23.002291	0.000420951844115072	8	7	8	7	208	15	Carcinoma-tumors,Eso-AdenoCa,All-tumors-without-Lymphatic-system-Skin-Melanoma,Lung-SCC,ColoRect-AdenoCA,Lung-tumors,Liver-HCC,Adenocarcinoma-tumors,Digestive-tract-tumors,Squamous-tumors	Liver-HCC:5,Lung-SCC:142,ColoRect-AdenoCA:5,Eso-AdenoCa:40,Stomach-AdenoCA:16	intergenic
chr6:49817378-49817478	25.024995	0.000249372787990799	10	10	10	10	125	15	Stomach-AdenoCA,Carcinoma-tumors,Panc-AdenoCA,Eso-AdenoCa,All-tumors-without-Lymphatic-system-Skin-Melanoma,ColoRect-AdenoCA,Liver-HCC,Adenocarcinoma-tumors,Digestive-tract-tumors	Liver-HCC:60,Stomach-AdenoCA:10,Panc-AdenoCA:15,Eso-AdenoCa:20,Lung-SCC:4,ColoRect-AdenoCA:10,Prost-AdenoCA:6	intronic
chr8:75765784-75765839	27.26921	0.000427338551096845	9	9	9	9	73	15	Carcinoma-tumors,Digestive-tract-tumors,Ovary-AdenoCA,Eso-AdenoCa,All-tumors-without-Lymphatic-system-Skin-Melanoma,Female-reproductive-system-tumors,Breast-AdenoCa,Liver-HCC,Panc-Endocrine,Adenocarcinoma-tumors,Breast-tumors	Liver-HCC:35,Stomach-AdenoCA:4,Panc-Endocrine:3,Ovary-AdenoCA:10,Eso-AdenoCa:15,Breast-AdenoCa:6	UTR
chrX:941596-942243	27.066035584	0.000403658319720583	10	10	13	13	121	15	Carcinoma-tumors,Eso-AdenoCa,All-tumors-without-Lymphatic-system-Skin-Melanoma,Kidney-RCC,Lung-AdenoCA,Lung-tumors,Kidney-tumors,Head-SCC,Adenocarcinoma-tumors,Sarcoma-tumors,Prost-AdenoCA	Liver-HCC:24,Bone-Osteosarc:4,Panc-AdenoCA:3,Head-SCC:6,Eso-AdenoCa:24,Lung-SCC:18,Kidney-ChRCC:12,Bone-Cart:8,Prost-AdenoCA:7,Lung-AdenoCA:5,Kidney-RCC:10	intergenic
chr19:20021229-20021241	22.255376	3.77475159697837e-37	14	14	15	14	43	14	Liver-HCC	Liver-HCC:43	intronic
chr3:192162395-192162491	43.619016667	0.000415357987529966	14	14	14	14	75	14	Carcinoma-tumors,Digestive-tract-tumors,Eso-AdenoCa,All-tumors-without-Lymphatic-system-Skin-Melanoma,Female-reproductive-system-tumors,Breast-AdenoCa,Liver-HCC,Head-SCC,Adenocarcinoma-tumors,Bone-Leiomyo,Breast-tumors,Sarcoma-tumors,Squamous-tumors	Liver-HCC:35,Head-SCC:16,Breast-AdenoCa:6,Eso-AdenoCa:15,Bone-Leiomyo:3	intronic
chrX:545086-545887	26.070499519	0.00420845509191418	12	12	13	13	244	14	Carcinoma-tumors,Panc-AdenoCA,All-tumors-without-Lymphatic-system-Skin-Melanoma,Female-reproductive-system-tumors,Breast-tumors,ColoRect-AdenoCA,Breast-AdenoCa,Kidney-RCC,Kidney-tumors,Panc-Endocrine,Head-SCC,Adenocarcinoma-tumors,Digestive-tract-tumors,Squamous-tumors,Prost-AdenoCA	Liver-HCC:36,Panc-Endocrine:12,Head-SCC:30,Breast-AdenoCa:37,CNS-Medullo:4,CNS-PiloAstro:11,Kidney-RCC:35,ColoRect-AdenoCA:15,Prost-AdenoCA:20,Panc-AdenoCA:44	intergenic
chr13:36552833-36552850	18.46451	0.000418550125716113	7	7	7	7	59	13	Stomach-AdenoCA,Carcinoma-tumors,All-tumors-without-Lymphatic-system-Skin-Melanoma,ColoRect-AdenoCA,Kidney-RCC,Kidney-tumors,Liver-HCC,Adenocarcinoma-tumors,Digestive-tract-tumors	Liver-HCC:5,Stomach-AdenoCA:15,Ovary-AdenoCA:3,Eso-AdenoCa:16,ColoRect-AdenoCA:15,Kidney-RCC:5	intronic
chr3:85625418-85625434	19.71822	0.000316449363234444	7	7	7	7	69	13	Carcinoma-tumors,Ovary-AdenoCA,Eso-AdenoCa,All-tumors-without-Lymphatic-system-Skin-Melanoma,Female-reproductive-system-tumors,Breast-tumors,Kidney-RCC,Breast-AdenoCa,Liver-HCC,Kidney-tumors,Head-SCC,Adenocarcinoma-tumors,Digestive-tract-tumors,Squamous-tumors	Liver-HCC:15,Stomach-AdenoCA:4,Head-SCC:4,Ovary-AdenoCA:5,Eso-AdenoCa:25,Kidney-RCC:10,Breast-AdenoCa:6	intronic
chrX:721617-722167	24.205126738	0.000904219068355407	12	12	12	12	369	13	Carcinoma-tumors,Panc-AdenoCA,Eso-AdenoCa,All-tumors-without-Lymphatic-system-Skin-Melanoma,Female-reproductive-system-tumors,Breast-tumors,ColoRect-AdenoCA,Breast-AdenoCa,Kidney-RCC,Kidney-tumors,Liver-HCC,Bone-Leiomyo,Adenocarcinoma-tumors,Digestive-tract-tumors,Sarcoma-tumors,Kidney-ChRCC,Thy-AdenoCA	Liver-HCC:25,Panc-AdenoCA:25,Thy-AdenoCA:28,Bone-Leiomyo:12,Breast-AdenoCa:66,Kidney-ChRCC:34,ColoRect-AdenoCA:95,Kidney-RCC:35,Lung-AdenoCA:9,Eso-AdenoCa:40	intergenic
chr13:67812455-67812694	20.773111667	0.000405413149621679	9	9	10	10	42	12	Panc-AdenoCA,ColoRect-AdenoCA,Adenocarcinoma-tumors,Eso-AdenoCa,Digestive-tract-tumors	Liver-HCC:16,Panc-AdenoCA:3,Eso-AdenoCa:12,ColoRect-AdenoCA:6,Kidney-RCC:1,Lung-AdenoCA:2,Biliary-AdenoCA:2	intergenic
chr15:27134555-27134655	17.178639166	4.46799177053695e-09	8	8	8	8	162	12	Carcinoma-tumors,Digestive-tract-tumors,Adenocarcinoma-tumors,Eso-AdenoCa,All-tumors-without-Lymphatic-system-Skin-Melanoma	Liver-HCC:32,Stomach-AdenoCA:8,Eso-AdenoCa:95,Lung-SCC:8,Breast-AdenoCa:3,Biliary-AdenoCA:16	intronic
chr3:157335965-157336127	22.018618552	0.000831598540318392	8	8	8	8	163	12	Carcinoma-tumors,Stomach-AdenoCA,Ovary-AdenoCA,Eso-AdenoCa,All-tumors-without-Lymphatic-system-Skin-Melanoma,Female-reproductive-system-tumors,Liver-HCC,Adenocarcinoma-tumors,Digestive-tract-tumors	Liver-HCC:30,Stomach-AdenoCA:10,Panc-AdenoCA:52,Ovary-AdenoCA:65,Eso-AdenoCa:5,CNS-Medullo:1	intronic
chrX:29891496-29891646	13.765703333	5.69405033889206e-05	1	1	12	12	70	12	Sarcoma-tumors,Bone-Osteosarc,All-tumors-without-Lymphatic-system-Skin-Melanoma	Bone-Osteosarc:15,Panc-AdenoCA:10,Ovary-AdenoCA:20,Stomach-AdenoCA:5,Lung-SCC:5,Uterus-AdenoCA:10,Breast-AdenoCa:5	intronic
chr10:96162368-96162370	37.224205	0.000252744258871018	11	11	11	11	35	11	Female-reproductive-system-tumors,Uterus-AdenoCA,Breast-AdenoCa,Lung-AdenoCA,Lung-tumors,Breast-tumors,Thy-AdenoCA,Bladder-TCC	Breast-LobularCa:2,Thy-AdenoCA:2,Uterus-AdenoCA:4,Breast-AdenoCa:21,Lung-AdenoCA:4,Bladder-TCC:2	UTR
chr11:87063956-87063986	29.635365	0.000268180265610268	9	9	9	9	55	11	Carcinoma-tumors,Panc-AdenoCA,Ovary-AdenoCA,All-tumors-without-Lymphatic-system-Skin-Melanoma,Female-reproductive-system-tumors,Liver-HCC,Adenocarcinoma-tumors,Digestive-tract-tumors	Liver-HCC:20,Prost-AdenoCA:3,Panc-AdenoCA:5,Ovary-AdenoCA:15,Eso-AdenoCa:12	intergenic
chr4:10556226-10556442	17.615726	0.000225988425360556	7	7	10	10	93	11	Carcinoma-tumors,Panc-AdenoCA,Stomach-AdenoCA,Eso-AdenoCa,All-tumors-without-Lymphatic-system-Skin-Melanoma,Liver-HCC,Adenocarcinoma-tumors,Digestive-tract-tumors	Liver-HCC:35,Stomach-AdenoCA:25,Panc-AdenoCA:10,Breast-AdenoCa:3,Eso-AdenoCa:20	intronic
chr7:52204599-52205085	22.833167774	0.00188541870211535	11	11	11	11	244	11	Carcinoma-tumors,Panc-AdenoCA,All-tumors-without-Lymphatic-system-Skin-Melanoma,Lung-tumors,Liver-HCC,Adenocarcinoma-tumors,Digestive-tract-tumors,Squamous-tumors	Liver-HCC:35,Lung-SCC:74,Panc-AdenoCA:20,Prost-AdenoCA:27,Eso-AdenoCa:88	intergenic
chr9:87012151-87012184	13.27536	0.00022842780012649	5	5	5	5	50	11	Carcinoma-tumors,Eso-AdenoCa,All-tumors-without-Lymphatic-system-Skin-Melanoma,Liver-HCC,Adenocarcinoma-tumors,Digestive-tract-tumors,Bladder-TCC	Liver-HCC:25,Stomach-AdenoCA:4,Breast-AdenoCa:3,Bladder-TCC:3,Eso-AdenoCa:15	intergenic
chr1:5570109-5570184	18.489565	0.000308632791791956	7	6	8	7	88	10	Carcinoma-tumors,Eso-AdenoCa,All-tumors-without-Lymphatic-system-Skin-Melanoma,Lung-SCC,Lung-AdenoCA,Lung-tumors,Adenocarcinoma-tumors,Digestive-tract-tumors,Squamous-tumors	Liver-HCC:4,Stomach-AdenoCA:4,Lung-AdenoCA:15,Eso-AdenoCa:55,Lung-SCC:10	intergenic
chr1:192415089-192415176	12.462655	0.000318158385669835	5	5	5	5	78	10	Carcinoma-tumors,Panc-AdenoCA,Eso-AdenoCa,All-tumors-without-Lymphatic-system-Skin-Melanoma,ColoRect-AdenoCA,Kidney-tumors,Liver-HCC,Adenocarcinoma-tumors,Digestive-tract-tumors,Kidney-ChRCC	Liver-HCC:20,Stomach-AdenoCA:4,Panc-AdenoCA:5,Eso-AdenoCa:25,Kidney-ChRCC:15,ColoRect-AdenoCA:5,Biliary-AdenoCA:4	intergenic
chr12:23358307-23358563	12.38373	2.01450578570847e-05	6	6	7	7	69	10	Carcinoma-tumors,Eso-AdenoCa,All-tumors-without-Lymphatic-system-Skin-Melanoma,Liver-HCC,Adenocarcinoma-tumors,Digestive-tract-tumors	Liver-HCC:25,Stomach-AdenoCA:4,Eso-AdenoCa:25,ColoRect-AdenoCA:4,Kidney-RCC:3,Biliary-AdenoCA:8	intergenic
chr12:34175125-34175141	29.23737	0.000308632791791956	9	9	9	9	44	10	Carcinoma-tumors,All-tumors-without-Lymphatic-system-Skin-Melanoma,Lung-SCC,Lung-tumors,Liver-HCC,Adenocarcinoma-tumors,Digestive-tract-tumors,Squamous-tumors	Liver-HCC:15,Lung-SCC:5,Eso-AdenoCa:24	proximal_promoter
chr12:65284841-65284856	17.67371	0.00022842780012649	5	5	5	5	50	10	Carcinoma-tumors,Eso-AdenoCa,All-tumors-without-Lymphatic-system-Skin-Melanoma,Liver-HCC,Adenocarcinoma-tumors,Digestive-tract-tumors	Liver-HCC:35,Eso-AdenoCa:15	intergenic
chr15:20487773-20488259	12.6085483333	0.00562007232103247	4	4	9	9	41	10	Carcinoma-tumors,All-tumors-without-Lymphatic-system-Skin-Melanoma,Female-reproductive-system-tumors,Lung-SCC,Uterus-AdenoCA,Lung-tumors,CNS-tumors,Adenocarcinoma-tumors,CNS-Medullo,Squamous-tumors	Liver-HCC:11,Panc-AdenoCA:3,CNS-Medullo:3,Lung-SCC:7,CNS-GBM:6,Uterus-AdenoCA:5,Breast-AdenoCa:2,Lung-AdenoCA:4	intergenic
chr16:34768035-34768493	11.812240083	0.000349292825098075	4	4	9	8	92	10	Carcinoma-tumors,All-tumors-without-Lymphatic-system-Skin-Melanoma,CNS-tumors,Kidney-tumors,CNS-Medullo,Kidney-ChRCC,Bladder-TCC	Liver-HCC:6,Panc-AdenoCA:10,Head-SCC:6,CNS-Medullo:17,Kidney-ChRCC:12,Lung-SCC:8,Bladder-TCC:33	intergenic
chr16:86050175-86050204	26.83047	0.000373285000296508	8	7	8	7	89	10	Carcinoma-tumors,Stomach-AdenoCA,Ovary-AdenoCA,Female-reproductive-system-tumors,All-tumors-without-Lymphatic-system-Skin-Melanoma,Bladder-TCC,Liver-HCC,Adenocarcinoma-tumors,Digestive-tract-tumors,Biliary-AdenoCA	Liver-HCC:40,Stomach-AdenoCA:10,Ovary-AdenoCA:10,Eso-AdenoCa:4,Kidney-RCC:6,Biliary-AdenoCA:10,Bladder-TCC:9	intergenic
chr19:22320745-22321009	11.801607	0.00108087353964068	9	9	10	10	83	10	Carcinoma-tumors,All-tumors-without-Lymphatic-system-Skin-Melanoma,Female-reproductive-system-tumors,Uterus-AdenoCA,Liver-HCC,Adenocarcinoma-tumors,Prost-AdenoCA	Liver-HCC:16,Eso-AdenoCa:3,Prost-AdenoCA:16,Uterus-AdenoCA:5,Breast-AdenoCa:32,Kidney-RCC:9,Bladder-TCC:2	intergenic
chr3:101948082-101948100	24.75304	0.000228916262932924	8	8	8	8	94	10	Carcinoma-tumors,Eso-AdenoCa,All-tumors-without-Lymphatic-system-Skin-Melanoma,Liver-HCC,Adenocarcinoma-tumors,Digestive-tract-tumors	Liver-HCC:80,Eso-AdenoCa:10,Biliary-AdenoCA:4	UTR
chr5:4879998-4880005	25.53251	0.000249201183725716	8	8	8	8	49	10	Carcinoma-tumors,Panc-AdenoCA,Eso-AdenoCa,All-tumors-without-Lymphatic-system-Skin-Melanoma,Liver-HCC,Adenocarcinoma-tumors,Digestive-tract-tumors,Prost-AdenoCA	Liver-HCC:20,Panc-AdenoCA:5,Prost-AdenoCA:4,Eso-AdenoCa:20	intergenic
chr7:67935535-67936138	10.3220038333	0.0024421940785907	2	2	9	9	59	10	Kidney-tumors,Carcinoma-tumors,Kidney-RCC,Adenocarcinoma-tumors,All-tumors-without-Lymphatic-system-Skin-Melanoma	Ovary-AdenoCA:29,Lung-SCC:14,ColoRect-AdenoCA:2,Prost-AdenoCA:2,Bladder-TCC:2,Kidney-RCC:10	intergenic
chr8:70576150-70576169	11.46633	0.000225988425360556	6	6	6	6	55	10	Stomach-AdenoCA,Panc-AdenoCA,Carcinoma-tumors,Eso-AdenoCa,All-tumors-without-Lymphatic-system-Skin-Melanoma,Adenocarcinoma-tumors,Digestive-tract-tumors	Stomach-AdenoCA:10,Panc-AdenoCA:5,Eso-AdenoCa:40	intergenic
chr8:73067604-73067670	9.212	0.000237230586127654	3	3	3	3	45	10	Carcinoma-tumors,Eso-AdenoCa,All-tumors-without-Lymphatic-system-Skin-Melanoma,Liver-HCC,Adenocarcinoma-tumors,Digestive-tract-tumors	Liver-HCC:10,Stomach-AdenoCA:4,Kidney-RCC:6,Eso-AdenoCa:25	intergenic
chr1:206859213-206859376	38.66031	0.000465713690865769	9	9	9	9	68	9	Carcinoma-tumors,Female-reproductive-system-tumors,All-tumors-without-Lymphatic-system-Skin-Melanoma,Lung-AdenoCA,Cervix-SCC,Lung-tumors,Head-SCC,Squamous-tumors	Head-SCC:24,Breast-AdenoCa:18,Eso-AdenoCa:8,Cervix-SCC:10,Lung-AdenoCA:8	intronic
chr1:247681429-247681743	11.0364423337	0.00190488523932683	4	4	7	7	18	9	Carcinoma-tumors,Panc-Endocrine,Squamous-tumors	Liver-HCC:5,Stomach-AdenoCA:1,Panc-Endocrine:2,Head-SCC:4,Panc-AdenoCA:1,Lung-SCC:1,Breast-AdenoCa:1,Biliary-AdenoCA:3	UTR
chr10:133183863-133184123	12.735344167	0.000930268488620599	6	6	6	6	113	9	Carcinoma-tumors,Panc-AdenoCA,All-tumors-without-Lymphatic-system-Skin-Melanoma,Lung-SCC,Lung-tumors,Adenocarcinoma-tumors,Digestive-tract-tumors,Squamous-tumors,Prost-AdenoCA	Liver-HCC:12,Lung-SCC:34,Panc-AdenoCA:55,Prost-AdenoCA:12	intergenic
chr11:9482672-9482706	16.46137	0.000263145265703143	4	4	4	4	38	9	Carcinoma-tumors,All-tumors-without-Lymphatic-system-Skin-Melanoma,Lung-SCC,Kidney-RCC,Lung-tumors,Kidney-tumors,Adenocarcinoma-tumors,Squamous-tumors	Panc-Endocrine:2,Head-SCC:3,Bladder-TCC:2,Lung-SCC:10,Breast-AdenoCa:12,Lung-AdenoCA:4,Kidney-RCC:5	proximal_promoter
chr13:84660413-84661008	8.4729599997	0.00725514689682987	1	1	7	7	58	9	Carcinoma-tumors,Adenocarcinoma-tumors,All-tumors-without-Lymphatic-system-Skin-Melanoma	Liver-HCC:9,Stomach-AdenoCA:9,Panc-AdenoCA:12,Eso-AdenoCa:6,Kidney-ChRCC:15,Prost-AdenoCA:3,Panc-Endocrine:2,Bone-Leiomyo:2	intergenic
chr14:29104809-29104820	16.3865	0.000620882293115096	7	7	8	8	85	9	Stomach-AdenoCA,Carcinoma-tumors,Eso-AdenoCa,All-tumors-without-Lymphatic-system-Skin-Melanoma,Liver-HCC,Adenocarcinoma-tumors,Digestive-tract-tumors	Liver-HCC:10,Stomach-AdenoCA:30,Eso-AdenoCa:45	intergenic
chr14:29966137-29966549	8.096654	0.000266295612989906	2	2	7	7	59	9	Stomach-AdenoCA,Carcinoma-tumors,Eso-AdenoCa,All-tumors-without-Lymphatic-system-Skin-Melanoma,Adenocarcinoma-tumors,Digestive-tract-tumors	Liver-HCC:11,Stomach-AdenoCA:10,Ovary-AdenoCA:3,Eso-AdenoCa:20,Breast-AdenoCa:3,Kidney-RCC:12	intergenic
chr15:27175995-27176470	6.85614	0.000575233266039021	1	1	6	6	22	9	Carcinoma-tumors,All-tumors-without-Lymphatic-system-Skin-Melanoma	Stomach-AdenoCA:2,Panc-AdenoCA:6,Ovary-AdenoCA:6,Eso-AdenoCa:2,ColoRect-AdenoCA:2,Bladder-TCC:4	intronic
chr16:5472736-5473128	20.196817589	0.00135593718624653	9	9	9	9	218	9	Stomach-AdenoCA,Carcinoma-tumors,All-tumors-without-Lymphatic-system-Skin-Melanoma,Kidney-RCC,Lung-AdenoCA,CNS-tumors,Lung-tumors,Kidney-tumors,Liver-HCC,Adenocarcinoma-tumors,CNS-Medullo,Digestive-tract-tumors,Prost-AdenoCA	Liver-HCC:40,Stomach-AdenoCA:15,Panc-AdenoCA:32,CNS-Medullo:12,Prost-AdenoCA:20,Kidney-RCC:15,Lung-AdenoCA:84	intergenic
chr17:44080041-44080080	34.256218333	0.000123910206961489	10	9	10	9	54	9	Carcinoma-tumors,Eso-AdenoCa,All-tumors-without-Lymphatic-system-Skin-Melanoma,Liver-HCC,Adenocarcinoma-tumors,Digestive-tract-tumors,Bladder-TCC	Liver-HCC:15,Lung-SCC:12,Panc-AdenoCA:4,Bladder-TCC:3,Eso-AdenoCa:20	intronic
chr2:105266878-105267218	10.5532086663	0.00022842780012649	3	3	9	9	54	9	Carcinoma-tumors,Eso-AdenoCa,Digestive-tract-tumors	Liver-HCC:14,Stomach-AdenoCA:6,Panc-AdenoCA:2,Eso-AdenoCa:12,ColoRect-AdenoCA:12,Bladder-TCC:2,Biliary-AdenoCA:6	intergenic
chr2:162980506-162980532	14.0016025	0.000373285000296508	5	5	5	5	60	9	Stomach-AdenoCA,Carcinoma-tumors,Digestive-tract-tumors,Eso-AdenoCa,Female-reproductive-system-tumors,All-tumors-without-Lymphatic-system-Skin-Melanoma,ColoRect-AdenoCA,Breast-AdenoCa,Liver-HCC,Adenocarcinoma-tumors,Breast-tumors	Liver-HCC:5,Stomach-AdenoCA:5,Panc-AdenoCA:8,Eso-AdenoCa:25,ColoRect-AdenoCA:5,Breast-AdenoCa:12	intergenic
chr2:225643313-225643351	30.35887	0.000592324893438624	7	7	7	7	45	9	Carcinoma-tumors,Eso-AdenoCa,All-tumors-without-Lymphatic-system-Skin-Melanoma,Liver-HCC,Adenocarcinoma-tumors,Digestive-tract-tumors	Liver-HCC:5,Eso-AdenoCa:40	intronic
chr20:31240868-31240916	23.49836	0.000308632791791956	6	6	6	6	41	9	Stomach-AdenoCA,Carcinoma-tumors,Eso-AdenoCa,All-tumors-without-Lymphatic-system-Skin-Melanoma,Lung-SCC,Lung-tumors,Liver-HCC,Adenocarcinoma-tumors,Digestive-tract-tumors,Squamous-tumors	Liver-HCC:10,Stomach-AdenoCA:10,Eso-AdenoCa:5,Lung-SCC:5,Uterus-AdenoCA:3,Lung-AdenoCA:8	intergenic
chr20:42709570-42709585	23.71103	0.000467107832352566	7	7	7	7	124	9	Carcinoma-tumors,Stomach-AdenoCA,Eso-AdenoCa,All-tumors-without-Lymphatic-system-Skin-Melanoma,Female-reproductive-system-tumors,Breast-tumors,Breast-AdenoCa,Liver-HCC,Adenocarcinoma-tumors,Digestive-tract-tumors	Liver-HCC:30,Stomach-AdenoCA:20,Panc-AdenoCA:4,Eso-AdenoCa:30,ColoRect-AdenoCA:16,Breast-AdenoCa:24	intergenic
chr21:10990007-10990307	8.3470523	0.00368684518911872	4	4	7	7	39	9	Carcinoma-tumors,Female-reproductive-system-tumors,Lung-SCC,Breast-AdenoCa,Lung-tumors,Adenocarcinoma-tumors,Breast-tumors,Bladder-TCC	Stomach-AdenoCA:8,ColoRect-AdenoCA:5,Breast-AdenoCa:5,Bladder-TCC:9,Lung-SCC:12	intronic
chr3:78708729-78708744	24.97166	0.000975921649876645	10	9	10	9	75	9	Carcinoma-tumors,Panc-AdenoCA,Eso-AdenoCa,All-tumors-without-Lymphatic-system-Skin-Melanoma,Female-reproductive-system-tumors,Uterus-AdenoCA,Liver-HCC,Adenocarcinoma-tumors,Digestive-tract-tumors	Liver-HCC:5,Panc-AdenoCA:15,Uterus-AdenoCA:10,Eso-AdenoCa:45	intronic
chr4:139011816-139011831	18.62061	0.000397482620508033	5	5	5	5	38	9	Carcinoma-tumors,All-tumors-without-Lymphatic-system-Skin-Melanoma,Liver-HCC,Head-SCC,Adenocarcinoma-tumors,Digestive-tract-tumors,Squamous-tumors	Liver-HCC:20,Panc-AdenoCA:4,Head-SCC:4,Eso-AdenoCa:4,ColoRect-AdenoCA:4,Panc-Endocrine:2	intergenic
chr5:3536005-3536222	11.305047	0.0090208023204129	4	4	7	7	69	9	Carcinoma-tumors,Panc-AdenoCA,All-tumors-without-Lymphatic-system-Skin-Melanoma,Liver-HCC,Head-SCC,Adenocarcinoma-tumors,Digestive-tract-tumors	Liver-HCC:20,Lung-SCC:14,Panc-AdenoCA:20,ColoRect-AdenoCA:12,Head-SCC:3	intergenic
chr5:27523724-27524243	8.456311	0.0238794618737738	2	2	7	7	57	9	Liver-HCC,All-tumors-without-Lymphatic-system-Skin-Melanoma,Carcinoma-tumors,Adenocarcinoma-tumors,Digestive-tract-tumors	Liver-HCC:38,Cervix-AdenoCA:3,Eso-AdenoCa:3,Bone-Osteosarc:1,Prost-AdenoCA:3,Lung-AdenoCA:9	intergenic
chr6:291917-292436	26.211764667	0.0183597213104916	8	8	9	9	86	9	Carcinoma-tumors,Panc-AdenoCA,All-tumors-without-Lymphatic-system-Skin-Melanoma,Kidney-RCC,Kidney-tumors,Head-SCC,Adenocarcinoma-tumors,Squamous-tumors	Liver-HCC:21,Panc-AdenoCA:20,Head-SCC:16,Eso-AdenoCa:3,ColoRect-AdenoCA:21,Kidney-RCC:5	UTR
chr6:50783982-50783991	10.84691	0.000158792134403786	3	3	3	3	40	9	Carcinoma-tumors,Stomach-AdenoCA,All-tumors-without-Lymphatic-system-Skin-Melanoma,Liver-HCC,Adenocarcinoma-tumors,Digestive-tract-tumors	Liver-HCC:15,Stomach-AdenoCA:15,ColoRect-AdenoCA:4,Eso-AdenoCa:4,Bladder-TCC:2	intergenic
chr7:126622704-126622713	11.43754	0.000239931127028538	1	1	9	9	34	9	Carcinoma-tumors,Digestive-tract-tumors,Adenocarcinoma-tumors,Biliary-AdenoCA,All-tumors-without-Lymphatic-system-Skin-Melanoma	Liver-HCC:28,Bone-Osteosarc:1,Biliary-AdenoCA:5	intronic
chr7:137139145-137139145	24.20941	0.000158792134403786	9	9	9	9	45	9	Carcinoma-tumors,Panc-AdenoCA,Stomach-AdenoCA,Eso-AdenoCa,All-tumors-without-Lymphatic-system-Skin-Melanoma,Adenocarcinoma-tumors,Digestive-tract-tumors	Stomach-AdenoCA:5,Panc-AdenoCA:10,Eso-AdenoCa:30	intronic
chr8:61145964-61146033	10.35318	0.000373285000296508	4	4	4	4	43	9	Stomach-AdenoCA,Carcinoma-tumors,Ovary-AdenoCA,All-tumors-without-Lymphatic-system-Skin-Melanoma,Female-reproductive-system-tumors,Lung-SCC,Lung-tumors,Liver-HCC,Adenocarcinoma-tumors,Digestive-tract-tumors,Squamous-tumors	Liver-HCC:15,Stomach-AdenoCA:5,Ovary-AdenoCA:5,Eso-AdenoCa:8,Lung-SCC:10	intronic
chr8:114384772-114385485	7.973294667	0.00818327314874448	1	1	7	7	22	9	Liver-HCC,All-tumors-without-Lymphatic-system-Skin-Melanoma,Adenocarcinoma-tumors,Digestive-tract-tumors	Liver-HCC:16,Lung-SCC:2,Panc-AdenoCA:2,Biliary-AdenoCA:1,Bladder-TCC:1	intronic
chrX:123360408-123360594	7.85106	0.00187307702471192	3	3	4	4	38	9	Carcinoma-tumors,Panc-AdenoCA,Prost-AdenoCA,All-tumors-without-Lymphatic-system-Skin-Melanoma	Liver-HCC:2,Stomach-AdenoCA:4,Panc-AdenoCA:12,Lung-SCC:2,Prost-AdenoCA:12,Breast-AdenoCa:4,Myeloid-MPN:2	intronic
chrX:138141392-138141593	10.45075	1.97670728247351e-06	3	3	8	8	36	9	Carcinoma-tumors,Panc-AdenoCA,Digestive-tract-tumors,Adenocarcinoma-tumors,All-tumors-without-Lymphatic-system-Skin-Melanoma	CNS-Oligo:1,Panc-AdenoCA:25,ColoRect-AdenoCA:4,Ovary-AdenoCA:6	intronic
chr1:85402007-85402100	10.64227	1.11310554238135e-09	3	3	3	3	33	8	Liver-HCC,Carcinoma-tumors,Digestive-tract-tumors,Adenocarcinoma-tumors,All-tumors-without-Lymphatic-system-Skin-Melanoma	Liver-HCC:20,Panc-AdenoCA:8,Breast-AdenoCa:3,Bladder-TCC:2	intronic
chr1:105843280-105843807	8.991993636	0.00189067539039142	1	1	8	8	82	8	Carcinoma-tumors,Adenocarcinoma-tumors,All-tumors-without-Lymphatic-system-Skin-Melanoma	Liver-HCC:42,Ovary-AdenoCA:12,Eso-AdenoCa:6,ColoRect-AdenoCA:12,Kidney-RCC:6,Bladder-TCC:4	intergenic
chr1:142618758-142618991	13.3377252153	0.000658397511432961	5	5	9	8	45	8	Stomach-AdenoCA,Ovary-AdenoCA,Female-reproductive-system-tumors,Liver-HCC,Digestive-tract-tumors,Prost-AdenoCA	Liver-HCC:4,Stomach-AdenoCA:4,Panc-AdenoCA:1,Ovary-AdenoCA:4,Eso-AdenoCa:12,Prost-AdenoCA:2,Breast-AdenoCa:18	intergenic
chr1:169863208-169863480	23.15067	0.000373285000296508	7	7	7	7	67	8	Carcinoma-tumors,Digestive-tract-tumors,Eso-AdenoCa,All-tumors-without-Lymphatic-system-Skin-Melanoma,Female-reproductive-system-tumors,Uterus-AdenoCA,Breast-AdenoCa,Liver-HCC,Bone-Leiomyo,Adenocarcinoma-tumors,Breast-tumors,Sarcoma-tumors	Liver-HCC:30,Uterus-AdenoCA:2,Breast-AdenoCa:12,Eso-AdenoCa:20,Bone-Leiomyo:3	proximal_promoter
chr10:83704940-83705064	10.267322	0.00100501000323818	3	3	7	7	89	8	Carcinoma-tumors,Eso-AdenoCa,All-tumors-without-Lymphatic-system-Skin-Melanoma,Liver-HCC,Adenocarcinoma-tumors,Bone-Leiomyo,Digestive-tract-tumors,Sarcoma-tumors	Liver-HCC:30,Bone-Osteosarc:2,Biliary-AdenoCA:4,Bone-Leiomyo:3,Eso-AdenoCa:50	intronic
chr10:133184464-133184852	13.919896667	0.00143088861889405	7	7	7	7	45	8	Carcinoma-tumors,Adenocarcinoma-tumors,Female-reproductive-system-tumors,All-tumors-without-Lymphatic-system-Skin-Melanoma	Liver-HCC:17,Lung-SCC:10,Panc-AdenoCA:2,Ovary-AdenoCA:4,Breast-LobularCa:12	intergenic
chr11:26298557-26298788	18.350325	0.000376486519908724	8	8	8	8	64	8	Stomach-AdenoCA,Panc-AdenoCA,Carcinoma-tumors,Ovary-AdenoCA,Eso-AdenoCa,Female-reproductive-system-tumors,All-tumors-without-Lymphatic-system-Skin-Melanoma,Liver-HCC,Head-SCC,Adenocarcinoma-tumors,Digestive-tract-tumors,Squamous-tumors	Liver-HCC:10,Stomach-AdenoCA:10,Panc-AdenoCA:10,Head-SCC:4,Ovary-AdenoCA:5,Eso-AdenoCa:25	intronic
chr13:69558980-69559195	4.5243385	0.00180959787131808	2	2	4	4	83	8	Carcinoma-tumors,All-tumors-without-Lymphatic-system-Skin-Melanoma,Liver-HCC,Adenocarcinoma-tumors,Digestive-tract-tumors,Prost-AdenoCA	Liver-HCC:45,Panc-AdenoCA:4,Eso-AdenoCa:8,Panc-Endocrine:2,Prost-AdenoCA:23,Bone-Epith:1	intergenic
chr14:106938336-106938506	7.951756	0.00759230521974269	3	3	5	5	76	8	Carcinoma-tumors,Ovary-AdenoCA,Female-reproductive-system-tumors,All-tumors-without-Lymphatic-system-Skin-Melanoma,Kidney-RCC,Adenocarcinoma-tumors	Stomach-AdenoCA:3,Panc-AdenoCA:12,Ovary-AdenoCA:29,Eso-AdenoCa:6,Kidney-ChRCC:3,Kidney-RCC:20,Cervix-SCC:3	intergenic
chr15:90931349-90931470	26.24042	3.62495884364709e-09	7	7	7	7	198	8	Stomach-AdenoCA,Carcinoma-tumors,Eso-AdenoCa,All-tumors-without-Lymphatic-system-Skin-Melanoma,Adenocarcinoma-tumors,Digestive-tract-tumors	Stomach-AdenoCA:85,Eso-AdenoCa:109,Lung-SCC:4	proximal_promoter
chr16:17701559-17701981	13.4029585	0.000282321976264782	3	3	7	7	20	8	Ovary-AdenoCA,Breast-AdenoCa,Adenocarcinoma-tumors,Female-reproductive-system-tumors,Breast-tumors	Liver-HCC:5,Stomach-AdenoCA:1,Panc-AdenoCA:6,Ovary-AdenoCA:3,Breast-AdenoCa:4,Biliary-AdenoCA:1	intergenic
chr18:49194669-49194862	17.083715	0.000124010016685879	6	5	7	6	44	8	Carcinoma-tumors,Eso-AdenoCa,All-tumors-without-Lymphatic-system-Skin-Melanoma,Liver-HCC,Adenocarcinoma-tumors,Digestive-tract-tumors,Bladder-TCC	Liver-HCC:20,Lung-AdenoCA:6,Eso-AdenoCa:15,Bladder-TCC:3	intergenic
chr18:76043630-76043663	10.0367666	0.00258925270314523	6	6	7	7	114	8	Stomach-AdenoCA,Carcinoma-tumors,Digestive-tract-tumors,Female-reproductive-system-tumors,All-tumors-without-Lymphatic-system-Skin-Melanoma,Breast-AdenoCa,CNS-tumors,Liver-HCC,Adenocarcinoma-tumors,Breast-tumors	Liver-HCC:25,Stomach-AdenoCA:25,Bone-Leiomyo:1,CNS-Medullo:20,Breast-AdenoCa:30,Lung-AdenoCA:3,Bladder-TCC:10	intergenic
chr19:35203772-35203788	22.44643	0.000418821794776449	6	5	6	5	45	8	Carcinoma-tumors,Stomach-AdenoCA,Ovary-AdenoCA,Eso-AdenoCa,All-tumors-without-Lymphatic-system-Skin-Melanoma,Female-reproductive-system-tumors,Liver-HCC,Adenocarcinoma-tumors,Digestive-tract-tumors	Liver-HCC:15,Stomach-AdenoCA:5,Ovary-AdenoCA:10,Eso-AdenoCa:15	intergenic
chr2:27184763-27184839	22.5254	0.00022842780012649	6	5	6	5	56	8	Carcinoma-tumors,Eso-AdenoCa,All-tumors-without-Lymphatic-system-Skin-Melanoma,Liver-HCC,Adenocarcinoma-tumors,Digestive-tract-tumors,Biliary-AdenoCA	Liver-HCC:20,Panc-AdenoCA:20,Eso-AdenoCa:5,Breast-AdenoCa:3,Biliary-AdenoCA:5,Lung-AdenoCA:3	intergenic
chr2:30937124-30937142	9.26915	0.00022842780012649	3	3	3	3	44	8	Carcinoma-tumors,Eso-AdenoCa,All-tumors-without-Lymphatic-system-Skin-Melanoma,Liver-HCC,Adenocarcinoma-tumors,Digestive-tract-tumors	Liver-HCC:30,Eso-AdenoCa:10,Biliary-AdenoCA:4	intergenic
chr2:122368215-122368587	26.221635001	0.000881959662865563	7	7	7	7	20	8	Panc-AdenoCA,All-tumors-without-Lymphatic-system-Skin-Melanoma	Liver-HCC:1,Panc-AdenoCA:16,Kidney-RCC:2,Eso-AdenoCa:1	intronic
chr2:200604677-200604735	15.361658333	0.000942867500459857	6	6	6	6	71	8	Carcinoma-tumors,Panc-AdenoCA,Ovary-AdenoCA,Eso-AdenoCa,All-tumors-without-Lymphatic-system-Skin-Melanoma,Female-reproductive-system-tumors,Breast-tumors,Breast-AdenoCa,Adenocarcinoma-tumors,Digestive-tract-tumors,Bladder-TCC	Ovary-AdenoCA:15,Panc-AdenoCA:10,Breast-AdenoCa:18,Bladder-TCC:3,Eso-AdenoCa:25	intergenic
chr21:10597444-10597692	10.649660083	0.00178042851923109	3	3	6	6	42	8	Liver-HCC,All-tumors-without-Lymphatic-system-Skin-Melanoma,Adenocarcinoma-tumors,Digestive-tract-tumors	Liver-HCC:4,Eso-AdenoCa:3,Myeloid-AML:2,Lung-SCC:12,CNS-GBM:1,Kidney-RCC:20	intergenic
chr21:26758386-26758396	18.94881	0.0042038177030627	6	6	6	6	40	8	Carcinoma-tumors,Eso-AdenoCa,All-tumors-without-Lymphatic-system-Skin-Melanoma,ColoRect-AdenoCA,Liver-HCC,Adenocarcinoma-tumors,Digestive-tract-tumors,Biliary-AdenoCA	Liver-HCC:5,ColoRect-AdenoCA:5,Biliary-AdenoCA:5,Eso-AdenoCa:25	intergenic
chr21:31333274-31333274	9.28951	3.13113915405565e-05	1	1	8	8	9	8	Biliary-AdenoCA,Digestive-tract-tumors	Panc-AdenoCA:4,Biliary-AdenoCA:2,Eso-AdenoCa:3	intergenic
chr21:35916404-35916479	31.269173334	0.00022842780012649	7	7	7	7	114	8	Carcinoma-tumors,Eso-AdenoCa,All-tumors-without-Lymphatic-system-Skin-Melanoma,Liver-HCC,Adenocarcinoma-tumors,Digestive-tract-tumors,Biliary-AdenoCA	Liver-HCC:89,Biliary-AdenoCA:15,Eso-AdenoCa:10	intronic
chr22:45022201-45022295	14.53674	0.000253420935272486	4	4	4	4	41	8	Carcinoma-tumors,Panc-AdenoCA,Eso-AdenoCa,All-tumors-without-Lymphatic-system-Skin-Melanoma,Lung-AdenoCA,Lung-tumors,Liver-HCC,Adenocarcinoma-tumors,Digestive-tract-tumors	Liver-HCC:15,Panc-AdenoCA:5,Breast-AdenoCa:6,Eso-AdenoCa:10,Lung-AdenoCA:5	intergenic
chr3:69170212-69170226	19.45285	0.000373285000296508	7	7	7	7	47	8	Carcinoma-tumors,Digestive-tract-tumors,Eso-AdenoCa,All-tumors-without-Lymphatic-system-Skin-Melanoma,Female-reproductive-system-tumors,Lung-SCC,Lung-tumors,Liver-HCC,Adenocarcinoma-tumors,Breast-tumors,Squamous-tumors	Liver-HCC:5,Breast-LobularCa:5,Eso-AdenoCa:20,Stomach-AdenoCA:4,Lung-SCC:5,Biliary-AdenoCA:8	intronic
chr3:147034951-147035371	7.879242643	0.000688467601851429	2	2	7	7	99	8	Carcinoma-tumors,Squamous-tumors,Lung-SCC,Lung-tumors,All-tumors-without-Lymphatic-system-Skin-Melanoma	Lung-SCC:87,Panc-AdenoCA:4,ColoRect-AdenoCA:2,Prost-AdenoCA:2,Panc-Endocrine:4	intergenic
chr4:21792198-21792261	17.75059	0.00110382722259052	6	6	6	6	44	8	Stomach-AdenoCA,Carcinoma-tumors,Eso-AdenoCa,All-tumors-without-Lymphatic-system-Skin-Melanoma,ColoRect-AdenoCA,Head-SCC,Adenocarcinoma-tumors,Digestive-tract-tumors,Squamous-tumors	Stomach-AdenoCA:10,ColoRect-AdenoCA:10,Eso-AdenoCa:20,Head-SCC:4	intronic
chr4:28725909-28726280	8.95957465	0.00106106352295694	2	2	8	8	123	8	Carcinoma-tumors,Panc-AdenoCA,Stomach-AdenoCA,All-tumors-without-Lymphatic-system-Skin-Melanoma,Adenocarcinoma-tumors,Digestive-tract-tumors	Liver-HCC:60,Stomach-AdenoCA:25,Panc-AdenoCA:24,Ovary-AdenoCA:6,Eso-AdenoCa:4,CNS-GBM:1,Kidney-RCC:3	intergenic
chr4:190714351-190714367	12.56856	0.000438743760562547	4	4	4	4	37	8	Carcinoma-tumors,Panc-AdenoCA,Eso-AdenoCa,All-tumors-without-Lymphatic-system-Skin-Melanoma,Liver-HCC,Adenocarcinoma-tumors,Digestive-tract-tumors	Liver-HCC:5,Panc-AdenoCA:5,ColoRect-AdenoCA:4,Breast-AdenoCa:3,Eso-AdenoCa:20	intergenic
chr5:4419974-4420541	9.8443065	0.00198264519294845	1	1	7	7	28	8	Carcinoma-tumors,Squamous-tumors,All-tumors-without-Lymphatic-system-Skin-Melanoma	Uterus-AdenoCA:2,Panc-AdenoCA:12,Head-SCC:6,Breast-AdenoCa:4,Eso-AdenoCa:4	intergenic
chr5:116790188-116790685	12.150483333	0.000837371777763955	4	4	5	5	57	8	Carcinoma-tumors,Eso-AdenoCa,All-tumors-without-Lymphatic-system-Skin-Melanoma,Female-reproductive-system-tumors,Breast-tumors,Breast-AdenoCa,Adenocarcinoma-tumors,Digestive-tract-tumors	Liver-HCC:3,Breast-AdenoCa:18,Biliary-AdenoCA:20,Bladder-TCC:2,Eso-AdenoCa:14	intergenic
chr6:16206961-16206972	20.663146905	0.000147718092913175	7	7	7	7	201	8	Carcinoma-tumors,All-tumors-without-Lymphatic-system-Skin-Melanoma,CNS-tumors,Liver-HCC,Adenocarcinoma-tumors,CNS-Medullo,Digestive-tract-tumors	Liver-HCC:140,Eso-AdenoCa:40,CNS-Medullo:21	intergenic
chr6:65446073-65446656	6.5949793343	0.00204995102036162	2	2	6	6	41	8	Carcinoma-tumors,Digestive-tract-tumors,Adenocarcinoma-tumors,Eso-AdenoCa,All-tumors-without-Lymphatic-system-Skin-Melanoma	Stomach-AdenoCA:4,Ovary-AdenoCA:3,Eso-AdenoCa:15,Lung-SCC:3,CNS-GBM:3,Prost-AdenoCA:12,Lung-AdenoCA:1	intronic
chr7:22528562-22528684	16.439555834	1.33961790877457e-05	6	6	6	6	88	8	Liver-HCC,Carcinoma-tumors,Digestive-tract-tumors,Adenocarcinoma-tumors,All-tumors-without-Lymphatic-system-Skin-Melanoma	Liver-HCC:70,Bone-Epith:5,Breast-AdenoCa:9,Eso-AdenoCa:4	intronic
chr7:113350538-113350613	11.93494	0.000861438280766944	5	5	5	5	57	8	Carcinoma-tumors,Eso-AdenoCa,All-tumors-without-Lymphatic-system-Skin-Melanoma,Female-reproductive-system-tumors,Uterus-AdenoCA,Adenocarcinoma-tumors,Digestive-tract-tumors,Prost-AdenoCA	Liver-HCC:4,Prost-AdenoCA:4,Uterus-AdenoCA:5,Breast-AdenoCa:4,Eso-AdenoCa:40	intergenic
chr7:130516815-130516831	17.99207	0.000373285000296508	7	7	7	7	17	8	Liver-HCC,Prost-AdenoCA,Breast-AdenoCa,Female-reproductive-system-tumors,Breast-tumors	Liver-HCC:5,Prost-AdenoCA:3,Breast-AdenoCa:9	intergenic
chr7:152774341-152775052	11.82941	0.00191396323393488	1	1	8	8	44	8	Kidney-tumors,Carcinoma-tumors,Kidney-RCC,Adenocarcinoma-tumors,All-tumors-without-Lymphatic-system-Skin-Melanoma	Breast-AdenoCa:3,Panc-AdenoCA:6,Uterus-AdenoCA:6,Eso-AdenoCa:12,Prost-AdenoCA:6,ColoRect-AdenoCA:6,Kidney-RCC:5	intergenic
chr8:53408908-53408956	19.57184	0.0027025226279293	6	6	6	6	58	8	Carcinoma-tumors,All-tumors-without-Lymphatic-system-Skin-Melanoma,Lung-AdenoCA,Lung-tumors,Liver-HCC,Head-SCC,Adenocarcinoma-tumors,Digestive-tract-tumors,Squamous-tumors	Liver-HCC:30,Head-SCC:16,Ovary-AdenoCA:3,Lung-AdenoCA:5,Eso-AdenoCa:4	intergenic
chr8:72887643-72887651	9.34066	0.000455520627020353	3	3	3	3	41	8	Carcinoma-tumors,Eso-AdenoCa,All-tumors-without-Lymphatic-system-Skin-Melanoma,Female-reproductive-system-tumors,Breast-tumors,Breast-AdenoCa,Liver-HCC,Adenocarcinoma-tumors,Digestive-tract-tumors	Liver-HCC:15,Breast-AdenoCa:6,Eso-AdenoCa:20	intergenic
chrX:51203995-51204085	8.52278	0.000304589509306223	3	3	3	3	43	8	Carcinoma-tumors,Eso-AdenoCa,All-tumors-without-Lymphatic-system-Skin-Melanoma,ColoRect-AdenoCA,Liver-HCC,Adenocarcinoma-tumors,Digestive-tract-tumors	Liver-HCC:20,Stomach-AdenoCA:4,Panc-AdenoCA:4,ColoRect-AdenoCA:5,Eso-AdenoCa:10	intergenic
chrX:104435110-104435126	15.7164	0.000308632791791956	6	6	6	6	40	8	Carcinoma-tumors,Stomach-AdenoCA,Eso-AdenoCa,All-tumors-without-Lymphatic-system-Skin-Melanoma,Lung-SCC,ColoRect-AdenoCA,Lung-tumors,Adenocarcinoma-tumors,Digestive-tract-tumors,Squamous-tumors	Stomach-AdenoCA:15,ColoRect-AdenoCA:5,Eso-AdenoCa:15,Lung-SCC:5	intronic
chr1:50513762-50514018	12.853079	0.00074387534681109	4	4	7	7	77	7	Carcinoma-tumors,Eso-AdenoCa,All-tumors-without-Lymphatic-system-Skin-Melanoma,Lung-AdenoCA,Lung-tumors,Adenocarcinoma-tumors,Digestive-tract-tumors	Stomach-AdenoCA:12,Panc-AdenoCA:12,ColoRect-AdenoCA:8,Lung-AdenoCA:5,Eso-AdenoCa:40	UTR
chr1:64734918-64735061	13.73965	0.000225988425360556	6	6	6	6	17	7	Liver-HCC,Panc-AdenoCA,ColoRect-AdenoCA,Digestive-tract-tumors	Liver-HCC:6,Panc-AdenoCA:8,ColoRect-AdenoCA:2,Eso-AdenoCa:1	intergenic
chr1:75155677-75155735	2.470583333	0.00191396323393488	1	1	1	1	47	7	Liver-HCC,Carcinoma-tumors,Digestive-tract-tumors,Adenocarcinoma-tumors,All-tumors-without-Lymphatic-system-Skin-Melanoma	Liver-HCC:15,Stomach-AdenoCA:12,Eso-AdenoCa:16,Biliary-AdenoCA:4	intergenic
chr1:103436248-103436568	8.955458	0.00165292082838928	2	2	5	5	48	7	Stomach-AdenoCA,Carcinoma-tumors,All-tumors-without-Lymphatic-system-Skin-Melanoma,Liver-HCC,Adenocarcinoma-tumors,Digestive-tract-tumors	Liver-HCC:9,Stomach-AdenoCA:5,Panc-AdenoCA:8,ColoRect-AdenoCA:24,Lung-SCC:2	intronic
chr1:159101997-159102262	7.21067625	0.00112881573672385	2	2	6	6	47	7	Carcinoma-tumors,Digestive-tract-tumors,Adenocarcinoma-tumors,Eso-AdenoCa,All-tumors-without-Lymphatic-system-Skin-Melanoma	Liver-HCC:6,Panc-AdenoCA:6,Breast-AdenoCa:18,Eso-AdenoCa:17	intronic
chr1:166266225-166266718	6.659489667	0.00175399677544715	2	2	6	6	10	7	Carcinoma-tumors,Squamous-tumors	Panc-AdenoCA:1,Head-SCC:2,Ovary-AdenoCA:1,Eso-AdenoCa:2,Bladder-TCC:3,Lung-AdenoCA:1	intergenic
chr1:188157573-188157903	9.252541333	0.00166975099585707	4	4	7	7	36	7	Female-reproductive-system-tumors,All-tumors-without-Lymphatic-system-Skin-Melanoma,Breast-AdenoCa,Adenocarcinoma-tumors,Bone-Leiomyo,Breast-tumors,Sarcoma-tumors	Liver-HCC:6,Lung-SCC:2,Breast-AdenoCa:15,Bone-Leiomyo:3,Eso-AdenoCa:10	intergenic
chr1:190109977-190110104	6.233986	0.00192111407821322	3	3	5	5	29	7	Carcinoma-tumors,All-tumors-without-Lymphatic-system-Skin-Melanoma,Head-SCC,Adenocarcinoma-tumors,Squamous-tumors,Prost-AdenoCA	Liver-HCC:3,Head-SCC:8,Eso-AdenoCa:3,Lung-SCC:5,Prost-AdenoCA:4,Kidney-RCC:6	intronic
chr1:230530201-230530866	23.7670025	0.00293194037597703	8	7	8	7	105	7	Carcinoma-tumors,Eso-AdenoCa,All-tumors-without-Lymphatic-system-Skin-Melanoma,Lung-AdenoCA,Lung-tumors,Adenocarcinoma-tumors,Digestive-tract-tumors,Squamous-tumors	Panc-AdenoCA:17,Head-SCC:16,Lung-AdenoCA:24,Eso-AdenoCa:48	intronic
chr10:72886913-72887255	9.78123	0.00073425240083876	2	2	5	5	87	7	Carcinoma-tumors,All-tumors-without-Lymphatic-system-Skin-Melanoma,Female-reproductive-system-tumors,Breast-tumors,Breast-AdenoCa,Liver-HCC,Adenocarcinoma-tumors,Digestive-tract-tumors	Liver-HCC:51,Ovary-AdenoCA:8,Breast-AdenoCa:24,Stomach-AdenoCA:4	intergenic
chr10:85631430-85631439	9.60946	0.00022842780012649	3	3	3	3	35	7	Carcinoma-tumors,Eso-AdenoCa,All-tumors-without-Lymphatic-system-Skin-Melanoma,Liver-HCC,Adenocarcinoma-tumors,Digestive-tract-tumors	Liver-HCC:25,Eso-AdenoCa:10	intergenic
chr10:102193671-102193689	12.40799	0.000938701364680697	3	3	3	3	29	7	Carcinoma-tumors,Ovary-AdenoCA,Eso-AdenoCa,All-tumors-without-Lymphatic-system-Skin-Melanoma,Female-reproductive-system-tumors,Bone-Leiomyo,Adenocarcinoma-tumors,Digestive-tract-tumors,Sarcoma-tumors	Liver-HCC:4,Panc-Endocrine:2,Ovary-AdenoCA:5,Eso-AdenoCa:15,Bone-Leiomyo:3	intergenic
chr11:20669709-20669855	9.34632525	0.000225988425360556	3	3	4	4	43	7	Carcinoma-tumors,Panc-AdenoCA,Eso-AdenoCa,All-tumors-without-Lymphatic-system-Skin-Melanoma,Glioma-tumors,CNS-tumors,Adenocarcinoma-tumors,Digestive-tract-tumors,CNS-Oligo	Liver-HCC:4,Panc-AdenoCA:5,Eso-AdenoCa:10,CNS-Oligo:4,ColoRect-AdenoCA:16,Bladder-TCC:4	intronic
chr11:123942241-123942277	13.276545	0.000193606505575143	6	6	6	6	41	7	Stomach-AdenoCA,Carcinoma-tumors,Ovary-AdenoCA,All-tumors-without-Lymphatic-system-Skin-Melanoma,ColoRect-AdenoCA,Adenocarcinoma-tumors,Digestive-tract-tumors	Stomach-AdenoCA:5,Ovary-AdenoCA:8,Eso-AdenoCa:16,Bone-Osteosarc:1,ColoRect-AdenoCA:5,Breast-AdenoCa:6	intergenic
chr12:7791359-7791560	6.56236	0.000373285000296508	2	2	2	2	26	7	Carcinoma-tumors,Ovary-AdenoCA,All-tumors-without-Lymphatic-system-Skin-Melanoma,Female-reproductive-system-tumors,Breast-AdenoCa,Adenocarcinoma-tumors,Breast-tumors	Liver-HCC:3,Ovary-AdenoCA:5,Panc-AdenoCA:3,Breast-AdenoCa:6,Eso-AdenoCa:9	intergenic
chr12:34498946-34499275	10.888163	0.0242905452455712	4	4	5	5	57	7	Carcinoma-tumors,Eso-AdenoCa,All-tumors-without-Lymphatic-system-Skin-Melanoma,Liver-HCC,Adenocarcinoma-tumors,Digestive-tract-tumors,Squamous-tumors	Liver-HCC:25,Lung-SCC:6,ColoRect-AdenoCA:6,Eso-AdenoCa:14,Head-SCC:6	intergenic
chr12:34515933-34516061	13.47143	0.00234649506455247	5	5	6	6	37	7	Carcinoma-tumors,Eso-AdenoCa,All-tumors-without-Lymphatic-system-Skin-Melanoma,Lung-AdenoCA,Lung-tumors,Head-SCC,Adenocarcinoma-tumors,Digestive-tract-tumors,Squamous-tumors	Panc-AdenoCA:8,Head-SCC:4,Eso-AdenoCa:5,Lung-SCC:12,Kidney-RCC:3,Lung-AdenoCA:5	intergenic
chr12:53746555-53746573	11.0103	0.000733956557186826	3	3	3	3	54	7	Liver-HCC,All-tumors-without-Lymphatic-system-Skin-Melanoma,Carcinoma-tumors,Adenocarcinoma-tumors,Digestive-tract-tumors	Liver-HCC:25,Stomach-AdenoCA:4,Breast-AdenoCa:12,Prost-AdenoCA:9,Eso-AdenoCa:4	intergenic
chr12:117805002-117805042	22.37467	0.0130456557326777	6	6	6	6	40	7	Carcinoma-tumors,Panc-AdenoCA,Eso-AdenoCa,All-tumors-without-Lymphatic-system-Skin-Melanoma,Liver-HCC,Adenocarcinoma-tumors,Digestive-tract-tumors	Liver-HCC:15,Panc-AdenoCA:10,Eso-AdenoCa:15	intronic
chr12:125667728-125667877	22.33637	6.10713696368657e-05	6	6	7	7	59	7	Carcinoma-tumors,Eso-AdenoCa,All-tumors-without-Lymphatic-system-Skin-Melanoma,Liver-HCC,Adenocarcinoma-tumors,Digestive-tract-tumors	Liver-HCC:15,Panc-AdenoCA:4,Eso-AdenoCa:40	intergenic
chr13:55501947-55502244	7.768139	0.000711811868750103	2	2	7	7	24	7	Carcinoma-tumors,All-tumors-without-Lymphatic-system-Skin-Melanoma,Kidney-RCC,Kidney-tumors,Adenocarcinoma-tumors,Thy-AdenoCA	Kidney-RCC:5,Thy-AdenoCA:4,Breast-AdenoCa:3,Eso-AdenoCa:9,Stomach-AdenoCA:3	intergenic
chr13:57860798-57861160	8.05896	0.0199095596085882	3	3	7	7	33	7	Carcinoma-tumors,All-tumors-without-Lymphatic-system-Skin-Melanoma,Kidney-tumors,Adenocarcinoma-tumors,Kidney-ChRCC,Thy-AdenoCA	Panc-AdenoCA:3,Eso-AdenoCa:6,Lung-SCC:2,Kidney-ChRCC:10,Thy-AdenoCA:4,Lung-AdenoCA:6,Bladder-TCC:2	intergenic
chr14:27825348-27825408	8.367695667	0.000670291509545151	3	3	7	7	68	7	Carcinoma-tumors,Eso-AdenoCa,All-tumors-without-Lymphatic-system-Skin-Melanoma,ColoRect-AdenoCA,Liver-HCC,Adenocarcinoma-tumors,Digestive-tract-tumors	Liver-HCC:15,Panc-AdenoCA:16,ColoRect-AdenoCA:15,Eso-AdenoCa:20,Bladder-TCC:2	intergenic
chr14:99026759-99027224	5.653754	0.00191396323393488	1	1	5	5	37	7	Carcinoma-tumors,All-tumors-without-Lymphatic-system-Skin-Melanoma,Biliary-AdenoCA,Adenocarcinoma-tumors,Digestive-tract-tumors	Liver-HCC:6,Stomach-AdenoCA:2,Panc-AdenoCA:3,Ovary-AdenoCA:15,Bone-Epith:1,Biliary-AdenoCA:10	intergenic
chr15:22095253-22095457	5.8590895	0.000255247607807601	2	2	4	4	22	7	Breast-tumors,Breast-AdenoCa,Adenocarcinoma-tumors,Female-reproductive-system-tumors	Stomach-AdenoCA:1,Panc-AdenoCA:1,Ovary-AdenoCA:6,Breast-AdenoCa:12,Prost-AdenoCA:1,Lung-AdenoCA:1	intergenic
chr15:22461126-22461423	12.27814	0.00300828793238545	4	4	4	4	28	7	Carcinoma-tumors,Panc-AdenoCA,All-tumors-without-Lymphatic-system-Skin-Melanoma,Lung-SCC,Lung-tumors,Kidney-tumors,Liver-HCC,Adenocarcinoma-tumors,Digestive-tract-tumors,Kidney-ChRCC,Squamous-tumors	Liver-HCC:5,Stomach-AdenoCA:3,Panc-AdenoCA:7,Kidney-ChRCC:5,Lung-SCC:5,Breast-AdenoCa:3	intergenic
chr15:23482381-23482402	9.63047	0.000304589509306223	4	4	4	4	47	7	Carcinoma-tumors,Eso-AdenoCa,All-tumors-without-Lymphatic-system-Skin-Melanoma,Liver-HCC,Adenocarcinoma-tumors,Digestive-tract-tumors	Liver-HCC:15,Lung-SCC:2,Eso-AdenoCa:30	intergenic
chr15:25102751-25103108	10.24455	0.00375828713798925	2	2	6	6	29	7	Carcinoma-tumors,Adenocarcinoma-tumors,Female-reproductive-system-tumors,All-tumors-without-Lymphatic-system-Skin-Melanoma	Liver-HCC:9,Bone-Osteosarc:1,Panc-AdenoCA:6,Head-SCC:6,Ovary-AdenoCA:7	intronic
chr15:53027862-53027882	14.26103	0.000580047792685425	5	5	5	5	42	7	Stomach-AdenoCA,Carcinoma-tumors,Eso-AdenoCa,All-tumors-without-Lymphatic-system-Skin-Melanoma,Liver-HCC,Adenocarcinoma-tumors,Digestive-tract-tumors	Liver-HCC:10,Stomach-AdenoCA:10,Eso-AdenoCa:20,Lung-SCC:2	intergenic
chr15:58153417-58153436	18.60906	0.000252744258871018	5	5	5	5	34	7	Carcinoma-tumors,All-tumors-without-Lymphatic-system-Skin-Melanoma,Lung-AdenoCA,Lung-tumors,Liver-HCC,Adenocarcinoma-tumors,Digestive-tract-tumors	Liver-HCC:25,ColoRect-AdenoCA:4,Lung-AdenoCA:5	intergenic
chr15:88032880-88033523	8.1880175	0.000231856670409949	2	2	7	7	16	7	Eso-AdenoCa,Digestive-tract-tumors	Liver-HCC:1,Stomach-AdenoCA:5,Panc-AdenoCA:2,Eso-AdenoCa:8	intergenic
chr16:34667850-34667895	5.943295	8.37656022817508e-08	1	1	5	5	32	7	Carcinoma-tumors,All-tumors-without-Lymphatic-system-Skin-Melanoma	Liver-HCC:2,Stomach-AdenoCA:8,Eso-AdenoCa:10,Lung-SCC:2,Bladder-TCC:8,Lung-AdenoCA:2	intergenic
chr16:61007076-61007447	6.650824467	0.00273561765270387	2	2	6	6	27	7	Sarcoma-tumors,Ovary-AdenoCA,Bone-Leiomyo,Female-reproductive-system-tumors,All-tumors-without-Lymphatic-system-Skin-Melanoma	Panc-AdenoCA:7,Ovary-AdenoCA:9,Bone-Leiomyo:6,CNS-Medullo:2,Cervix-SCC:2,Eso-AdenoCa:1	intergenic
chr16:61850839-61851036	6.9332976663	0.000123995254378679	1	1	6	6	29	7	Carcinoma-tumors,Bladder-TCC,All-tumors-without-Lymphatic-system-Skin-Melanoma	Liver-HCC:2,Stomach-AdenoCA:4,Panc-AdenoCA:4,Ovary-AdenoCA:2,Eso-AdenoCa:6,Kidney-RCC:2,Bladder-TCC:9	intronic
chr16:78005649-78005662	820641	0.00022842780012649	4	4	4	4	39	7	Carcinoma-tumors,Eso-AdenoCa,All-tumors-without-Lymphatic-system-Skin-Melanoma,Liver-HCC,Adenocarcinoma-tumors,Digestive-tract-tumors	Liver-HCC:25,Stomach-AdenoCA:4,Eso-AdenoCa:10	intronic
chr17:38474233-38474667	19.63875	0.000308632791791956	5	5	5	5	30	7	Carcinoma-tumors,Head-SCC,Squamous-tumors,All-tumors-without-Lymphatic-system-Skin-Melanoma	Liver-HCC:2,Stomach-AdenoCA:14,Head-SCC:8,Eso-AdenoCa:2,Kidney-RCC:2,Lung-AdenoCA:2	UTR
chr18:27770994-27771248	8.10944	0.00159469797283205	2	2	7	7	17	7	Carcinoma-tumors,Adenocarcinoma-tumors,All-tumors-without-Lymphatic-system-Skin-Melanoma	Liver-HCC:3,Head-SCC:2,Eso-AdenoCa:3,CNS-Medullo:1,Lung-SCC:2,Kidney-RCC:6	intergenic
chr18:49329425-49330143	7.783131667	0.0019232950848856	2	2	7	7	52	7	Carcinoma-tumors,Female-reproductive-system-tumors,All-tumors-without-Lymphatic-system-Skin-Melanoma,Breast-AdenoCa,Head-SCC,Breast-tumors,Squamous-tumors	Lung-SCC:10,Panc-AdenoCA:14,Head-SCC:12,Breast-AdenoCa:12,Stomach-AdenoCA:4	intergenic
chr18:69795799-69796206	8.48572975	0.00180959787131808	2	2	6	6	44	7	Carcinoma-tumors,All-tumors-without-Lymphatic-system-Skin-Melanoma,Lung-SCC,Lung-tumors,CNS-tumors,CNS-Medullo,Squamous-tumors	Liver-HCC:2,Stomach-AdenoCA:2,CNS-Medullo:24,Lung-SCC:10,Breast-AdenoCa:4,Lung-AdenoCA:2	intergenic
chr18:70429946-70429962	14.89973	0.00025064761509845	5	5	5	5	34	7	Carcinoma-tumors,Stomach-AdenoCA,Eso-AdenoCa,All-tumors-without-Lymphatic-system-Skin-Melanoma,ColoRect-AdenoCA,Adenocarcinoma-tumors,Digestive-tract-tumors	Liver-HCC:4,Stomach-AdenoCA:10,ColoRect-AdenoCA:5,Eso-AdenoCa:15	intronic
chr19:29124829-29125042	16.543975	0.000268030762988265	4	4	7	7	56	7	Carcinoma-tumors,Eso-AdenoCa,All-tumors-without-Lymphatic-system-Skin-Melanoma,Liver-HCC,Adenocarcinoma-tumors,Digestive-tract-tumors	Liver-HCC:43,Stomach-AdenoCA:4,Panc-AdenoCA:4,Eso-AdenoCa:5	intergenic
chr19:29201386-29201418	4.33135	0.00180959787131808	2	2	2	2	26	7	Carcinoma-tumors,All-tumors-without-Lymphatic-system-Skin-Melanoma,Lung-AdenoCA,Lung-tumors,CNS-tumors,Adenocarcinoma-tumors,CNS-Medullo	Panc-AdenoCA:3,Breast-AdenoCa:3,Lung-AdenoCA:5,CNS-Medullo:6,Eso-AdenoCa:9	intergenic
chr19:32116604-32116910	16.473111286	0.0146608093014936	8	6	8	6	208	7	Carcinoma-tumors,All-tumors-without-Lymphatic-system-Skin-Melanoma,Lung-SCC,Breast-tumors,Breast-AdenoCa,Lung-tumors,CNS-tumors,Bone-Osteosarc,Adenocarcinoma-tumors,CNS-Medullo,Digestive-tract-tumors,Sarcoma-tumors,Squamous-tumors	Bone-Osteosarc:12,Panc-AdenoCA:56,CNS-Medullo:21,Lung-SCC:28,Uterus-AdenoCA:66,Breast-AdenoCa:25	intergenic
chr19:36359296-36359465	25.589456	0.000446731781172921	6	6	6	6	138	7	Carcinoma-tumors,Ovary-AdenoCA,All-tumors-without-Lymphatic-system-Skin-Melanoma,Female-reproductive-system-tumors,Lung-SCC,Cervix-SCC,Lung-tumors,Adenocarcinoma-tumors,Squamous-tumors	Lung-SCC:45,Panc-AdenoCA:66,Ovary-AdenoCA:15,Cervix-SCC:12	UTR
chr19:40971640-40971870	15.145745	0.00031111227101134	4	4	4	4	25	7	Liver-HCC,All-tumors-without-Lymphatic-system-Skin-Melanoma	Liver-HCC:14,Panc-AdenoCA:7,Eso-AdenoCa:1,Bladder-TCC:3	proximal_promoter
chr19:47046124-47046137	18.831005588	0.00022842780012649	6	6	6	6	421	7	Stomach-AdenoCA,Carcinoma-tumors,Eso-AdenoCa,All-tumors-without-Lymphatic-system-Skin-Melanoma,Liver-HCC,Adenocarcinoma-tumors,Bone-Leiomyo,Digestive-tract-tumors,Sarcoma-tumors	Liver-HCC:203,Stomach-AdenoCA:5,Bone-Leiomyo:56,Eso-AdenoCa:100,Lung-AdenoCA:57	intronic
chr19:56988672-56988935	15.3410525	0.0199033601494219	5	5	5	5	46	7	Carcinoma-tumors,Panc-AdenoCA,All-tumors-without-Lymphatic-system-Skin-Melanoma,Lung-AdenoCA,Adenocarcinoma-tumors,Digestive-tract-tumors,Sarcoma-tumors	Stomach-AdenoCA:4,Panc-AdenoCA:12,Head-SCC:10,Lung-AdenoCA:16,Bone-Leiomyo:4	UTR
chr2:6913415-6913468	13.87114	0.000449173946104603	6	6	6	6	55	7	Carcinoma-tumors,Ovary-AdenoCA,Eso-AdenoCa,Female-reproductive-system-tumors,All-tumors-without-Lymphatic-system-Skin-Melanoma,Lung-SCC,Lung-AdenoCA,Lung-tumors,Adenocarcinoma-tumors,Digestive-tract-tumors,Squamous-tumors	Lung-SCC:5,Ovary-AdenoCA:10,Lung-AdenoCA:10,Eso-AdenoCa:30	intergenic
chr2:16938636-16938645	13.97647	0.000361503332027701	5	5	5	5	63	7	Stomach-AdenoCA,Panc-AdenoCA,Carcinoma-tumors,Eso-AdenoCa,All-tumors-without-Lymphatic-system-Skin-Melanoma,Adenocarcinoma-tumors,Digestive-tract-tumors	Liver-HCC:8,Stomach-AdenoCA:10,Panc-AdenoCA:10,Eso-AdenoCa:35	intergenic
chr2:48333865-48333889	3.218865	0.0020504748560674	1	1	1	1	32	7	Carcinoma-tumors,Squamous-tumors,Lung-SCC,Lung-tumors,All-tumors-without-Lymphatic-system-Skin-Melanoma	Stomach-AdenoCA:4,Panc-AdenoCA:2,Eso-AdenoCa:6,Lung-SCC:20	intergenic
chr2:95590838-95591243	12.1932175	0.00114452932676394	2	2	7	7	28	7	Carcinoma-tumors,Panc-AdenoCA,Bladder-TCC,All-tumors-without-Lymphatic-system-Skin-Melanoma	Liver-HCC:12,Panc-AdenoCA:3,ColoRect-AdenoCA:8,Bladder-TCC:3,Bone-Leiomyo:2	intergenic
chr2:130607326-130607333	20.58558	0.000694983627778164	7	7	7	7	45	7	Carcinoma-tumors,Stomach-AdenoCA,Eso-AdenoCa,All-tumors-without-Lymphatic-system-Skin-Melanoma,Liver-HCC,Adenocarcinoma-tumors,Digestive-tract-tumors,Biliary-AdenoCA	Liver-HCC:10,Stomach-AdenoCA:5,Biliary-AdenoCA:5,Eso-AdenoCa:25	intergenic
chr2:174828658-174829059	29.517395	0.000814422421723271	7	7	7	7	61	7	Carcinoma-tumors,Panc-AdenoCA,Eso-AdenoCa,All-tumors-without-Lymphatic-system-Skin-Melanoma,Lung-SCC,Lung-tumors,Adenocarcinoma-tumors,Digestive-tract-tumors,Squamous-tumors	Ovary-AdenoCA:9,Panc-AdenoCA:5,Breast-AdenoCa:15,Eso-AdenoCa:25,Lung-SCC:7	UTR
chr2:177319830-177319847	5.200093333	0.000304589509306223	2	2	2	2	109	7	Carcinoma-tumors,All-tumors-without-Lymphatic-system-Skin-Melanoma,ColoRect-AdenoCA,Liver-HCC,Adenocarcinoma-tumors,Digestive-tract-tumors	Liver-HCC:25,Panc-AdenoCA:16,ColoRect-AdenoCA:20,Eso-AdenoCa:48	intergenic
chr20:22672439-22672601	18.02721	0.000619742411789006	7	7	7	7	67	7	Digestive-tract-tumors,Panc-AdenoCA,Carcinoma-tumors,Eso-AdenoCa,Female-reproductive-system-tumors,All-tumors-without-Lymphatic-system-Skin-Melanoma,Kidney-RCC,Kidney-tumors,Adenocarcinoma-tumors,Breast-tumors,Biliary-AdenoCA	Breast-LobularCa:10,Panc-AdenoCA:10,Eso-AdenoCa:20,Bone-Epith:2,Kidney-RCC:15,Biliary-AdenoCA:10	intergenic
chr20:53263310-53263566	12.277115	0.000359525633123675	6	6	7	7	86	7	Carcinoma-tumors,Stomach-AdenoCA,Eso-AdenoCa,All-tumors-without-Lymphatic-system-Skin-Melanoma,ColoRect-AdenoCA,Lung-AdenoCA,Lung-tumors,Adenocarcinoma-tumors,Bladder-TCC	Liver-HCC:4,Stomach-AdenoCA:16,Eso-AdenoCa:16,ColoRect-AdenoCA:15,Lung-AdenoCA:20,Bladder-TCC:15	intronic
chr20:61425669-61426105	23.357762667	0.00060664385659549	6	6	6	6	126	7	Carcinoma-tumors,Panc-AdenoCA,All-tumors-without-Lymphatic-system-Skin-Melanoma,Female-reproductive-system-tumors,Lung-SCC,Breast-AdenoCa,Lung-tumors,Breast-tumors,Squamous-tumors	Lung-SCC:37,Panc-AdenoCA:18,Breast-AdenoCa:49,Eso-AdenoCa:16,Stomach-AdenoCA:6	proximal_promoter
chr21:18759529-18759539	15.08908	0.000158792134403786	4	4	4	4	26	7	Stomach-AdenoCA,Carcinoma-tumors,All-tumors-without-Lymphatic-system-Skin-Melanoma,Liver-HCC,Adenocarcinoma-tumors,Digestive-tract-tumors	Liver-HCC:15,Stomach-AdenoCA:5,CNS-GBM:1,Biliary-AdenoCA:4,CNS-Medullo:1	intergenic
chr3:37254664-37254682	15.189395	0.000373285000296508	4	4	4	4	61	7	Carcinoma-tumors,Digestive-tract-tumors,Panc-AdenoCA,Eso-AdenoCa,All-tumors-without-Lymphatic-system-Skin-Melanoma,Female-reproductive-system-tumors,Breast-AdenoCa,Adenocarcinoma-tumors,Breast-tumors	Liver-HCC:12,Panc-AdenoCA:10,Breast-AdenoCa:12,Biliary-AdenoCA:12,Eso-AdenoCa:15	intergenic
chr3:97200396-97200620	7.740854	0.000308632791791956	5	5	7	7	118	7	Lung-SCC,Carcinoma-tumors,Squamous-tumors,Lung-tumors,All-tumors-without-Lymphatic-system-Skin-Melanoma	Lung-SCC:106,Panc-AdenoCA:6,Kidney-RCC:4,Stomach-AdenoCA:2	intronic
chr3:147297675-147298056	9.270570889	0.00190532933916418	3	3	8	7	215	7	Carcinoma-tumors,Panc-AdenoCA,All-tumors-without-Lymphatic-system-Skin-Melanoma,Adenocarcinoma-tumors,Digestive-tract-tumors,Biliary-AdenoCA	Liver-HCC:52,Stomach-AdenoCA:4,Panc-AdenoCA:65,Eso-AdenoCa:20,Lung-SCC:2,Kidney-RCC:3,Biliary-AdenoCA:69	intergenic
chr4:53000-53199	10.8953375	0.000901647202253595	5	5	5	5	33	7	Digestive-tract-tumors,Female-reproductive-system-tumors,Breast-AdenoCa,Lung-AdenoCA,Lung-tumors,Liver-HCC,Breast-tumors,Prost-AdenoCA	Liver-HCC:14,Lung-SCC:1,Breast-AdenoCa:12,Lung-AdenoCA:2,Prost-AdenoCA:4	UTR
chr4:6252624-6252637	24.45079	0.000147453228443647	7	7	7	7	39	7	Carcinoma-tumors,Eso-AdenoCa,All-tumors-without-Lymphatic-system-Skin-Melanoma,Liver-HCC,Adenocarcinoma-tumors,Digestive-tract-tumors,Prost-AdenoCA	Liver-HCC:20,Prost-AdenoCA:4,Eso-AdenoCa:15	intergenic
chr4:18023324-18023632	17.497619286	0.00522201229328102	6	6	6	6	117	7	Carcinoma-tumors,Digestive-tract-tumors,Panc-AdenoCA,All-tumors-without-Lymphatic-system-Skin-Melanoma,Female-reproductive-system-tumors,Breast-AdenoCa,Liver-HCC,Adenocarcinoma-tumors,Bone-Leiomyo,Breast-tumors,Sarcoma-tumors	Liver-HCC:60,Panc-AdenoCA:25,Bone-Leiomyo:9,Lung-SCC:6,Kidney-ChRCC:9,Breast-AdenoCa:6,Bladder-TCC:2	UTR
chr4:19852501-19852794	8.7382992167	0.0017853143084297	2	2	7	7	63	7	Carcinoma-tumors,Digestive-tract-tumors,Adenocarcinoma-tumors,Eso-AdenoCa,All-tumors-without-Lymphatic-system-Skin-Melanoma	Liver-HCC:52,CNS-PiloAstro:1,Eso-AdenoCa:10	intergenic
chr4:66465198-66465250	10.25895	2.46962296455703e-13	5	5	7	7	30	7	Eso-AdenoCa,Digestive-tract-tumors	Liver-HCC:1,Stomach-AdenoCA:1,Eso-AdenoCa:28	intronic
chr4:127468504-127468854	7.529118238	0.0362086740109733	4	4	6	6	57	7	Carcinoma-tumors,Head-SCC,Adenocarcinoma-tumors,Squamous-tumors,All-tumors-without-Lymphatic-system-Skin-Melanoma	Lung-SCC:5,Head-SCC:12,Breast-AdenoCa:24,Bladder-TCC:16	intergenic
chr4:166458355-166458369	14.13973	0.000225988425360556	4	4	4	4	32	7	Carcinoma-tumors,Panc-AdenoCA,All-tumors-without-Lymphatic-system-Skin-Melanoma,Liver-HCC,Adenocarcinoma-tumors,Digestive-tract-tumors	Liver-HCC:20,Stomach-AdenoCA:4,Panc-AdenoCA:5,Ovary-AdenoCA:3	intergenic
chr4:167942882-167942905	11.75749	0.000536982226510743	6	6	6	6	67	7	Carcinoma-tumors,Panc-AdenoCA,Digestive-tract-tumors,Eso-AdenoCa,All-tumors-without-Lymphatic-system-Skin-Melanoma,Female-reproductive-system-tumors,Breast-AdenoCa,Lung-AdenoCA,Lung-tumors,Liver-HCC,Adenocarcinoma-tumors,Breast-tumors	Liver-HCC:5,Panc-AdenoCA:15,Breast-AdenoCa:12,Eso-AdenoCa:25,Lung-AdenoCA:10	intronic
chr4:182064589-182064600	15.59467	0.000349529517943485	5	4	5	4	74	7	Carcinoma-tumors,Stomach-AdenoCA,Eso-AdenoCa,All-tumors-without-Lymphatic-system-Skin-Melanoma,Liver-HCC,Adenocarcinoma-tumors,Digestive-tract-tumors	Liver-HCC:35,Stomach-AdenoCA:15,Panc-AdenoCA:4,Eso-AdenoCa:20	intergenic
chr5:4164373-4164629	8.203099	0.00142570657810949	1	1	7	6	42	7	Carcinoma-tumors,Digestive-tract-tumors,Eso-AdenoCa,Adenocarcinoma-tumors,All-tumors-without-Lymphatic-system-Skin-Melanoma	Lung-SCC:6,Panc-AdenoCA:4,Head-SCC:14,Breast-AdenoCa:3,Eso-AdenoCa:15	intergenic
chr5:27274660-27274929	4.4121655	0.00408153466197195	1	1	4	4	31	7	Liver-HCC,Adenocarcinoma-tumors,Digestive-tract-tumors	Liver-HCC:20,ColoRect-AdenoCA:2,Prost-AdenoCA:1,Eso-AdenoCa:8	intergenic
chr5:117543695-117544143	7.271393	0.00176493540824092	1	1	6	6	47	7	Carcinoma-tumors,Prost-AdenoCA,Adenocarcinoma-tumors,All-tumors-without-Lymphatic-system-Skin-Melanoma	Breast-AdenoCa:18,Liver-HCC:6,Head-SCC:2,Ovary-AdenoCA:6,Lung-SCC:4,Prost-AdenoCA:8,Lung-AdenoCA:3	intergenic
chr6:33086497-33086507	10.92834	0.000474885686196139	3	3	3	3	34	7	Stomach-AdenoCA,Carcinoma-tumors,All-tumors-without-Lymphatic-system-Skin-Melanoma,Lung-SCC,Lung-tumors,Liver-HCC,Adenocarcinoma-tumors,Digestive-tract-tumors,Squamous-tumors	Liver-HCC:20,Stomach-AdenoCA:5,Panc-AdenoCA:4,Lung-SCC:5	intergenic
chr6:95220559-95220996	5.503446	0.00617009209024567	2	2	5	5	27	7	Carcinoma-tumors,Squamous-tumors,Head-SCC,All-tumors-without-Lymphatic-system-Skin-Melanoma	Lung-SCC:11,Panc-AdenoCA:2,Head-SCC:8,Bladder-TCC:4,Myeloid-AML:2	intergenic
chr7:8953138-8953561	8.625873	0.00274803867794012	2	2	7	7	31	7	Carcinoma-tumors,Stomach-AdenoCA,All-tumors-without-Lymphatic-system-Skin-Melanoma,Kidney-RCC,Kidney-tumors,Adenocarcinoma-tumors,Digestive-tract-tumors	Stomach-AdenoCA:10,Panc-AdenoCA:3,Lung-SCC:4,ColoRect-AdenoCA:3,Kidney-RCC:5,Panc-Endocrine:6	intergenic
chr7:10306592-10306861	5.674418	0.000405421909495269	1	1	5	5	62	7	Kidney-tumors,Carcinoma-tumors,Kidney-RCC,Adenocarcinoma-tumors,All-tumors-without-Lymphatic-system-Skin-Melanoma	Liver-HCC:9,Ovary-AdenoCA:24,Lung-SCC:2,Kidney-RCC:15,Stomach-AdenoCA:12	intergenic
chr7:39056153-39056154	8.82173	0.000477555643385208	2	2	7	7	34	7	Carcinoma-tumors,Head-SCC,Bladder-TCC,Squamous-tumors,All-tumors-without-Lymphatic-system-Skin-Melanoma	Panc-Endocrine:4,Head-SCC:8,Ovary-AdenoCA:4,Eso-AdenoCa:4,Prost-AdenoCA:4,Bladder-TCC:6,Lung-AdenoCA:4	intronic
chr7:70322086-70322098	10.19573	0.000743757581370193	4	4	4	4	50	7	Stomach-AdenoCA,Carcinoma-tumors,Digestive-tract-tumors,Eso-AdenoCa,All-tumors-without-Lymphatic-system-Skin-Melanoma,Female-reproductive-system-tumors,Breast-AdenoCa,Liver-HCC,Adenocarcinoma-tumors,Breast-tumors	Liver-HCC:10,Stomach-AdenoCA:10,Breast-AdenoCa:12,Ovary-AdenoCA:8,Eso-AdenoCa:10	intergenic
chr7:70596495-70596652	10.790851	0.00191396323393488	4	4	6	6	36	7	Kidney-tumors,Carcinoma-tumors,Kidney-RCC,All-tumors-without-Lymphatic-system-Skin-Melanoma	Liver-HCC:6,Biliary-AdenoCA:4,Kidney-RCC:4,Eso-AdenoCa:20,Bladder-TCC:2	proximal_promoter
chr7:107821673-107821687	21.1477	0.00022842780012649	6	6	6	6	50	7	Carcinoma-tumors,Panc-AdenoCA,Eso-AdenoCa,All-tumors-without-Lymphatic-system-Skin-Melanoma,Liver-HCC,Adenocarcinoma-tumors,Digestive-tract-tumors,Prost-AdenoCA	Liver-HCC:20,Lung-SCC:2,Panc-AdenoCA:15,Prost-AdenoCA:8,Eso-AdenoCa:5	intronic
chr7:145282267-145282672	5.554683	0.0141962479352167	2	2	4	4	55	7	Carcinoma-tumors,Ovary-AdenoCA,All-tumors-without-Lymphatic-system-Skin-Melanoma,Female-reproductive-system-tumors,Breast-AdenoCa,Adenocarcinoma-tumors,Breast-tumors	Ovary-AdenoCA:15,Eso-AdenoCa:18,Lung-SCC:12,CNS-GBM:1,Breast-AdenoCa:6,Biliary-AdenoCA:3	intergenic
chr7:148638105-148638704	26.0237	0.00180959787131808	6	6	7	7	73	7	Carcinoma-tumors,Digestive-tract-tumors,Female-reproductive-system-tumors,All-tumors-without-Lymphatic-system-Skin-Melanoma,Lung-SCC,Breast-AdenoCa,Lung-tumors,CNS-tumors,Liver-HCC,Adenocarcinoma-tumors,CNS-Medullo,Breast-tumors,Squamous-tumors,Bladder-TCC	Liver-HCC:30,CNS-Medullo:9,Lung-SCC:15,CNS-GBM:1,Breast-AdenoCa:12,Bladder-TCC:6	intergenic
chr8:20089287-20089454	19.91547	0.000165578453753688	5	5	6	6	35	7	Carcinoma-tumors,Eso-AdenoCa,All-tumors-without-Lymphatic-system-Skin-Melanoma,ColoRect-AdenoCA,Kidney-RCC,Kidney-tumors,Adenocarcinoma-tumors,Digestive-tract-tumors	ColoRect-AdenoCA:10,Kidney-RCC:5,Eso-AdenoCa:20	intergenic
chr8:35643430-35643505	9.79356525	0.000840222008202991	5	5	7	7	79	7	Carcinoma-tumors,Panc-AdenoCA,Ovary-AdenoCA,Female-reproductive-system-tumors,All-tumors-without-Lymphatic-system-Skin-Melanoma,Uterus-AdenoCA,Bone-Leiomyo,Adenocarcinoma-tumors,Digestive-tract-tumors,Sarcoma-tumors,Bladder-TCC	Liver-HCC:4,Panc-AdenoCA:30,Ovary-AdenoCA:20,Bone-Leiomyo:3,Uterus-AdenoCA:10,Bladder-TCC:12	intronic
chr8:58256060-58256098	2307938	0.00309278507181515	4	4	4	4	34	7	Carcinoma-tumors,Eso-AdenoCa,All-tumors-without-Lymphatic-system-Skin-Melanoma,Female-reproductive-system-tumors,Breast-tumors,Breast-AdenoCa,Kidney-tumors,Head-SCC,Adenocarcinoma-tumors,Digestive-tract-tumors,Kidney-ChRCC,Squamous-tumors	Stomach-AdenoCA:4,Head-SCC:4,Breast-AdenoCa:6,Eso-AdenoCa:15,Kidney-ChRCC:5	intergenic
chr8:67161826-67162264	9.794755	0.0014284775455625	1	1	5	5	45	7	Carcinoma-tumors,Adenocarcinoma-tumors,Female-reproductive-system-tumors,All-tumors-without-Lymphatic-system-Skin-Melanoma	Breast-LobularCa:4,Liver-HCC:3,Head-SCC:8,Breast-AdenoCa:28,Bladder-TCC:2	intergenic
chr8:79028300-79028752	7.7085415	0.00191396323393488	2	2	6	6	85	7	Carcinoma-tumors,Eso-AdenoCa,All-tumors-without-Lymphatic-system-Skin-Melanoma,Female-reproductive-system-tumors,Breast-tumors,Adenocarcinoma-tumors,Digestive-tract-tumors	Breast-LobularCa:10,Stomach-AdenoCA:32,Eso-AdenoCa:40,Lung-AdenoCA:3	intergenic
chr8:93107519-93107926	15.083058333	0.00341337657471759	6	6	6	6	111	7	Carcinoma-tumors,Eso-AdenoCa,All-tumors-without-Lymphatic-system-Skin-Melanoma,Liver-HCC,Adenocarcinoma-tumors,Digestive-tract-tumors,Squamous-tumors	Liver-HCC:19,Head-SCC:9,Eso-AdenoCa:35,Biliary-AdenoCA:48	UTR
chr8:104931277-104931666	5.837778	0.00126792120006614	1	1	5	5	49	7	Carcinoma-tumors,Squamous-tumors,All-tumors-without-Lymphatic-system-Skin-Melanoma	Liver-HCC:6,Stomach-AdenoCA:2,Panc-AdenoCA:4,Head-SCC:15,Ovary-AdenoCA:8,Eso-AdenoCa:4,Uterus-AdenoCA:10	intronic
chr8:114450040-114450100	11.22683	0.000541397995885564	4	4	4	4	34	7	Digestive-tract-tumors,Panc-AdenoCA,Carcinoma-tumors,All-tumors-without-Lymphatic-system-Skin-Melanoma,Female-reproductive-system-tumors,Breast-AdenoCa,Adenocarcinoma-tumors,Breast-tumors	Panc-AdenoCA:10,Breast-AdenoCa:12,Eso-AdenoCa:12	proximal_promoter
chr8:143018740-143019010	16.299834	0.000518031764374631	6	6	7	7	107	7	Carcinoma-tumors,Panc-AdenoCA,Ovary-AdenoCA,All-tumors-without-Lymphatic-system-Skin-Melanoma,Female-reproductive-system-tumors,Kidney-RCC,Kidney-tumors,Adenocarcinoma-tumors,Prost-AdenoCA	Panc-AdenoCA:31,Ovary-AdenoCA:30,Biliary-AdenoCA:3,Prost-AdenoCA:32,Breast-AdenoCa:3,Lung-AdenoCA:3,Kidney-RCC:5	intergenic
chrX:1780160-1780428	12.264355	0.00124852205834996	3	3	5	5	34	7	Carcinoma-tumors,All-tumors-without-Lymphatic-system-Skin-Melanoma,Bone-Leiomyo,Adenocarcinoma-tumors,Sarcoma-tumors,Thy-AdenoCA,Prost-AdenoCA	Stomach-AdenoCA:3,Ovary-AdenoCA:15,Bone-Leiomyo:3,Kidney-RCC:3,Thy-AdenoCA:4,Prost-AdenoCA:6	intergenic
chrX:47240224-47240504	17.226408858	0.000207801984327305	7	7	7	7	123	7	Carcinoma-tumors,ColoRect-AdenoCA,Adenocarcinoma-tumors,All-tumors-without-Lymphatic-system-Skin-Melanoma	Liver-HCC:21,Panc-AdenoCA:21,Thy-AdenoCA:18,Eso-AdenoCa:12,CNS-Medullo:4,ColoRect-AdenoCA:32,Kidney-RCC:15	intronic
chrX:82767023-82767480	7.7039059997	0.00180959787131808	1	1	7	7	37	7	Liver-HCC,Carcinoma-tumors,Adenocarcinoma-tumors,Digestive-tract-tumors	Liver-HCC:12,Stomach-AdenoCA:3,Head-SCC:1,Eso-AdenoCa:12,ColoRect-AdenoCA:3,Breast-AdenoCa:6	intergenic
chrX:143965107-143965387	6.712838	0.000414626057307164	1	1	6	6	16	7	Carcinoma-tumors,Head-SCC,Squamous-tumors,All-tumors-without-Lymphatic-system-Skin-Melanoma	Liver-HCC:6,Panc-AdenoCA:2,Head-SCC:4,ColoRect-AdenoCA:2,Uterus-AdenoCA:2	intergenic
chr1:7727766-7727782	4.53754	0.000304589509306223	1	1	1	1	25	6	Liver-HCC,Carcinoma-tumors,Digestive-tract-tumors,Adenocarcinoma-tumors,All-tumors-without-Lymphatic-system-Skin-Melanoma	Liver-HCC:5,Stomach-AdenoCA:8,ColoRect-AdenoCA:4,Eso-AdenoCa:8	intronic
chr1:80858381-80858630	7.892365	0.000255403794301609	4	4	6	6	37	6	Carcinoma-tumors,Panc-AdenoCA,Eso-AdenoCa,All-tumors-without-Lymphatic-system-Skin-Melanoma,Adenocarcinoma-tumors,Digestive-tract-tumors	Kidney-RCC:6,Panc-AdenoCA:10,ColoRect-AdenoCA:8,Ovary-AdenoCA:3,Eso-AdenoCa:10	intergenic
chr1:87380096-87380490	15.180861667	0.0121826932598821	4	4	4	4	40	6	Stomach-AdenoCA,Carcinoma-tumors,All-tumors-without-Lymphatic-system-Skin-Melanoma,Lung-SCC,Lung-tumors,Panc-Endocrine,Adenocarcinoma-tumors,Digestive-tract-tumors,Squamous-tumors	Lung-SCC:9,Panc-Endocrine:11,Prost-AdenoCA:15,Stomach-AdenoCA:5	proximal_promoter
chr1:103240365-103240693	9.721485	0.0162219315220474	5	5	5	5	34	6	Carcinoma-tumors,Panc-AdenoCA,All-tumors-without-Lymphatic-system-Skin-Melanoma,Lung-SCC,Lung-tumors,Adenocarcinoma-tumors,Digestive-tract-tumors,Squamous-tumors,Bladder-TCC	Lung-SCC:10,Panc-AdenoCA:15,Bladder-TCC:9	intergenic
chr1:158968654-158968691	7.99248	0.000367193716090186	3	3	3	3	28	6	Carcinoma-tumors,Eso-AdenoCa,All-tumors-without-Lymphatic-system-Skin-Melanoma,Lung-SCC,ColoRect-AdenoCA,Lung-tumors,Adenocarcinoma-tumors,Digestive-tract-tumors	Liver-HCC:4,Lung-SCC:4,ColoRect-AdenoCA:5,Eso-AdenoCa:15	proximal_promoter
chr1:165562210-165562374	14.36397125	0.000892757640823539	5	5	5	5	88	6	Carcinoma-tumors,Panc-AdenoCA,Ovary-AdenoCA,All-tumors-without-Lymphatic-system-Skin-Melanoma,Female-reproductive-system-tumors,Lung-AdenoCA,Lung-tumors,Liver-HCC,Adenocarcinoma-tumors,Digestive-tract-tumors	Liver-HCC:5,Stomach-AdenoCA:4,Panc-AdenoCA:5,Ovary-AdenoCA:5,Breast-AdenoCa:64,Lung-AdenoCA:5	intergenic
chr1:166311582-166311768	3.5075345	0.00155155674456392	1	1	3	3	22	6	Liver-HCC,Adenocarcinoma-tumors,Digestive-tract-tumors	Liver-HCC:9,Stomach-AdenoCA:2,Eso-AdenoCa:1,Uterus-AdenoCA:2,Kidney-RCC:7,Lung-AdenoCA:1	intergenic
chr1:166697455-166697591	4.695226222	0.00191095628315715	2	2	4	4	56	6	All-tumors-without-Lymphatic-system-Skin-Melanoma,Carcinoma-tumors,Eso-AdenoCa,Adenocarcinoma-tumors,Digestive-tract-tumors	Lung-SCC:2,Panc-Endocrine:18,Breast-AdenoCa:3,Eso-AdenoCa:30,Lung-AdenoCA:3	intergenic
chr1:169680892-169681123	24.45892	0.00079369075776096	7	6	7	6	74	6	Carcinoma-tumors,Female-reproductive-system-tumors,All-tumors-without-Lymphatic-system-Skin-Melanoma,Uterus-AdenoCA,Kidney-RCC,Kidney-tumors,Bone-Osteosarc,Adenocarcinoma-tumors,Sarcoma-tumors	Breast-AdenoCa:40,Uterus-AdenoCA:10,Kidney-RCC:15,Bone-Osteosarc:9	proximal_promoter
chr1:176850220-176850324	8.55088	0.000373285000296508	3	3	3	3	25	6	Carcinoma-tumors,Ovary-AdenoCA,Eso-AdenoCa,All-tumors-without-Lymphatic-system-Skin-Melanoma,Female-reproductive-system-tumors,Adenocarcinoma-tumors,Digestive-tract-tumors	Liver-HCC:4,Lung-SCC:2,Panc-AdenoCA:4,Ovary-AdenoCA:5,Eso-AdenoCa:10	intronic
chr1:187319051-187319348	5.517143333	0.00142570657810949	1	1	5	5	23	6	Carcinoma-tumors,Adenocarcinoma-tumors,All-tumors-without-Lymphatic-system-Skin-Melanoma	Lung-SCC:2,Panc-AdenoCA:9,Kidney-RCC:9,Eso-AdenoCa:3	intergenic
chr1:191103992-191104140	5.499597933	0.0011377290917057	2	2	5	5	34	6	Adenocarcinoma-tumors,Eso-AdenoCa,Digestive-tract-tumors	Liver-HCC:6,Stomach-AdenoCA:10,Panc-AdenoCA:6,ColoRect-AdenoCA:6,Eso-AdenoCa:6	intergenic
chr1:195122157-195122468	7.3893811667	0.00752730569466924	2	2	6	6	151	6	Carcinoma-tumors,Female-reproductive-system-tumors,All-tumors-without-Lymphatic-system-Skin-Melanoma,Lung-SCC,Breast-AdenoCa,Lung-tumors,Adenocarcinoma-tumors,Breast-tumors,Squamous-tumors	Liver-HCC:21,Breast-AdenoCa:45,Panc-Endocrine:18,Prost-AdenoCA:42,Lung-SCC:25	intergenic
chr1:228742787-228743145	11.32307	8.46103201622079e-05	1	1	6	6	66	6	Carcinoma-tumors,Adenocarcinoma-tumors,All-tumors-without-Lymphatic-system-Skin-Melanoma	Liver-HCC:18,Breast-AdenoCa:9,ColoRect-AdenoCA:27,Ovary-AdenoCA:6,Eso-AdenoCa:6	intergenic
chr1:236445220-236445468	9.774021429	0.00165965029702514	2	2	3	3	87	6	Carcinoma-tumors,Head-SCC,Eso-AdenoCa,Squamous-tumors,All-tumors-without-Lymphatic-system-Skin-Melanoma	Head-SCC:12,Eso-AdenoCa:75	proximal_promoter
chr1:247694156-247694207	4.642831	0.00113243472598799	1	1	3	3	20	6	All-tumors-without-Lymphatic-system-Skin-Melanoma,Carcinoma-tumors,Ovary-AdenoCA,Adenocarcinoma-tumors,Female-reproductive-system-tumors	ColoRect-AdenoCA:3,Ovary-AdenoCA:5,Eso-AdenoCa:12	UTR
chr10:10362861-10363106	7.86434	0.00180959787131808	1	1	6	6	30	6	Carcinoma-tumors,Squamous-tumors,All-tumors-without-Lymphatic-system-Skin-Melanoma	Liver-HCC:6,CNS-Oligo:3,Head-SCC:9,ColoRect-AdenoCA:6,Ovary-AdenoCA:6	intergenic
chr10:57914905-57915032	6.093443	0.001468291297346	2	2	5	5	20	6	Carcinoma-tumors,Bladder-TCC	Lung-SCC:5,Panc-AdenoCA:5,ColoRect-AdenoCA:1,Bladder-TCC:4,Eso-AdenoCa:5	intergenic
chr10:85011373-85011482	8.8571529763	0.00119799944948005	3	3	6	6	190	6	Carcinoma-tumors,Panc-AdenoCA,All-tumors-without-Lymphatic-system-Skin-Melanoma,Female-reproductive-system-tumors,Uterus-AdenoCA,Liver-HCC,Adenocarcinoma-tumors,Digestive-tract-tumors	Liver-HCC:95,Stomach-AdenoCA:4,Panc-AdenoCA:35,Uterus-AdenoCA:35,Lung-AdenoCA:21	intergenic
chr10:99894166-99894383	14.97199	0.00082832946228441	4	4	4	4	33	6	Carcinoma-tumors,Ovary-AdenoCA,All-tumors-without-Lymphatic-system-Skin-Melanoma,Female-reproductive-system-tumors,Lung-SCC,Breast-tumors,Breast-AdenoCa,Lung-tumors,Adenocarcinoma-tumors,Digestive-tract-tumors,Squamous-tumors,Biliary-AdenoCA	Liver-HCC:6,Ovary-AdenoCA:5,Breast-AdenoCa:12,Biliary-AdenoCA:5,Lung-SCC:5	proximal_promoter
chr10:130471727-130471882	6.6411345	0.000246089964785344	1	1	6	6	25	6	Carcinoma-tumors,Digestive-tract-tumors,Adenocarcinoma-tumors,Biliary-AdenoCA,All-tumors-without-Lymphatic-system-Skin-Melanoma	Panc-AdenoCA:8,Head-SCC:4,Biliary-AdenoCA:5,Eso-AdenoCa:8	intergenic
chr11:21493995-21494280	5.294303	0.00254329660551696	3	3	4	4	30	6	Carcinoma-tumors,All-tumors-without-Lymphatic-system-Skin-Melanoma,Female-reproductive-system-tumors,Lung-SCC,Uterus-AdenoCA,Lung-tumors,Adenocarcinoma-tumors,Squamous-tumors	Lung-SCC:10,Panc-AdenoCA:3,Uterus-AdenoCA:5,Breast-AdenoCa:12	intronic
chr11:30939605-30939624	10.780285	0.000308632791791956	5	5	5	5	49	6	Carcinoma-tumors,Eso-AdenoCa,All-tumors-without-Lymphatic-system-Skin-Melanoma,Lung-SCC,Lung-tumors,Adenocarcinoma-tumors,Digestive-tract-tumors,Squamous-tumors	Lung-SCC:15,ColoRect-AdenoCA:4,Eso-AdenoCa:30	intronic
chr11:42120667-42120902	6.958378	0.00102643229229894	1	1	6	6	18	6	Carcinoma-tumors,Bladder-TCC,All-tumors-without-Lymphatic-system-Skin-Melanoma	Lung-SCC:2,Stomach-AdenoCA:2,Ovary-AdenoCA:4,Bladder-TCC:6,Eso-AdenoCa:4	intergenic
chr11:50257437-50257733	5.50861	0.000331160398857422	2	2	3	3	8	6	All-tumors-without-Lymphatic-system-Skin-Melanoma	Liver-HCC:1,ColoRect-AdenoCA:2,Ovary-AdenoCA:1,CNS-Medullo:2,Lung-SCC:1,Uterus-AdenoCA:1	intergenic
chr11:84600823-84600874	9.268459917	0.00118336461415229	5	5	6	6	103	6	Carcinoma-tumors,Panc-AdenoCA,All-tumors-without-Lymphatic-system-Skin-Melanoma,Lung-AdenoCA,Lung-tumors,Liver-HCC,Adenocarcinoma-tumors,Digestive-tract-tumors	Liver-HCC:40,Panc-AdenoCA:40,Breast-AdenoCa:3,Lung-AdenoCA:20	intronic
chr11:97014463-97014642	12.5998486667	0.000866011239221796	4	4	6	6	51	6	Carcinoma-tumors,Eso-AdenoCa,All-tumors-without-Lymphatic-system-Skin-Melanoma,Head-SCC,Adenocarcinoma-tumors,Digestive-tract-tumors,Squamous-tumors	Liver-HCC:4,Head-SCC:8,Breast-AdenoCa:9,Eso-AdenoCa:30	intergenic
chr11:103553158-103553234	17.2379875	0.000373285000296508	6	6	6	6	140	6	Carcinoma-tumors,Panc-AdenoCA,Stomach-AdenoCA,Digestive-tract-tumors,Eso-AdenoCa,All-tumors-without-Lymphatic-system-Skin-Melanoma,Female-reproductive-system-tumors,Lung-AdenoCA,Lung-tumors,Liver-HCC,Adenocarcinoma-tumors,Breast-tumors	Breast-LobularCa:5,Liver-HCC:100,Panc-AdenoCA:5,Eso-AdenoCa:5,Stomach-AdenoCA:5,Lung-AdenoCA:20	intergenic
chr11:117688623-117688790	17.34343	0.000252744258871018	4	4	4	4	25	6	Carcinoma-tumors,All-tumors-without-Lymphatic-system-Skin-Melanoma,Lung-tumors,Liver-HCC,Adenocarcinoma-tumors,Digestive-tract-tumors,Bladder-TCC	Liver-HCC:10,Lung-AdenoCA:4,Bladder-TCC:3,Eso-AdenoCa:8	proximal_promoter
chr11:128701084-128701249	15.2416315	0.000342675406017293	5	5	6	6	17	6	Liver-HCC,Lung-SCC,Squamous-tumors,Lung-tumors,Digestive-tract-tumors	Liver-HCC:8,Lung-SCC:3,Eso-AdenoCa:6	intergenic
chr12:9043163-9043349	18.115253	5.8415798586746e-05	5	5	5	5	108	6	Carcinoma-tumors,Digestive-tract-tumors,Adenocarcinoma-tumors,Eso-AdenoCa,All-tumors-without-Lymphatic-system-Skin-Melanoma	Liver-HCC:84,Stomach-AdenoCA:4,Eso-AdenoCa:20	intergenic
chr12:125887742-125887944	14.6673145	0.000165700545533465	4	4	5	5	38	6	Carcinoma-tumors,Digestive-tract-tumors,Adenocarcinoma-tumors,Eso-AdenoCa,All-tumors-without-Lymphatic-system-Skin-Melanoma	Liver-HCC:12,Eso-AdenoCa:20,Bladder-TCC:6	intronic
chr13:54758739-54759067	5.878883583	0.00448426208098582	2	2	5	5	46	6	Carcinoma-tumors,Digestive-tract-tumors,Adenocarcinoma-tumors,Eso-AdenoCa,All-tumors-without-Lymphatic-system-Skin-Melanoma	Liver-HCC:20,Breast-AdenoCa:3,Eso-AdenoCa:15,Cervix-SCC:2,Bladder-TCC:6	intergenic
chr13:54892033-54892427	6.816167679	0.00248343351691676	1	1	6	6	53	6	Kidney-tumors,Carcinoma-tumors,Kidney-RCC,Adenocarcinoma-tumors,All-tumors-without-Lymphatic-system-Skin-Melanoma	Stomach-AdenoCA:12,Lung-SCC:6,Kidney-RCC:8,Eso-AdenoCa:24,Lung-AdenoCA:3	intergenic
chr13:63630764-63630959	5.79081605	0.000734152737040199	1	1	5	5	32	6	Liver-HCC,Digestive-tract-tumors	Liver-HCC:14,Panc-AdenoCA:12,Eso-AdenoCa:6	intergenic
chr13:70043532-70043746	7.01918	0.00141266148672111	1	1	6	6	22	6	Carcinoma-tumors,Ovary-AdenoCA,Adenocarcinoma-tumors,Female-reproductive-system-tumors,All-tumors-without-Lymphatic-system-Skin-Melanoma	Panc-AdenoCA:3,ColoRect-AdenoCA:6,Ovary-AdenoCA:10,Eso-AdenoCa:3	intergenic
chr13:82832049-82832335	7.043058333	0.00458609023058681	2	2	6	6	43	6	Carcinoma-tumors,Squamous-tumors,All-tumors-without-Lymphatic-system-Skin-Melanoma	Liver-HCC:8,Lung-SCC:3,Head-SCC:24,ColoRect-AdenoCA:8	intergenic
chr13:83011969-83012446	6.06880625	0.0085324800787792	1	1	5	5	62	6	Carcinoma-tumors,Digestive-tract-tumors,Eso-AdenoCa,Adenocarcinoma-tumors,All-tumors-without-Lymphatic-system-Skin-Melanoma	Lung-SCC:6,Uterus-AdenoCA:9,ColoRect-AdenoCA:8,Lung-AdenoCA:9,Eso-AdenoCa:30	intergenic
chr13:87409004-87409006	6.9799076667	5.78185690001447e-05	1	1	6	6	28	6	Carcinoma-tumors,Bladder-TCC,All-tumors-without-Lymphatic-system-Skin-Melanoma	Liver-HCC:10,Panc-Endocrine:4,Bladder-TCC:6,Eso-AdenoCa:8	intergenic
chr13:88835681-88835888	7.493829	0.00180959787131808	4	4	6	6	92	6	Carcinoma-tumors,Stomach-AdenoCA,All-tumors-without-Lymphatic-system-Skin-Melanoma,Uterus-AdenoCA,Glioma-tumors,CNS-tumors,Liver-HCC,Adenocarcinoma-tumors,Digestive-tract-tumors,CNS-GBM	Liver-HCC:29,Stomach-AdenoCA:25,CNS-GBM:16,Uterus-AdenoCA:20,Head-SCC:2	intergenic
chr13:100094718-100094738	26.90143	0.00022842780012649	7	6	7	6	33	6	Carcinoma-tumors,Eso-AdenoCa,All-tumors-without-Lymphatic-system-Skin-Melanoma,Liver-HCC,Adenocarcinoma-tumors,Digestive-tract-tumors,Prost-AdenoCA	Liver-HCC:20,Prost-AdenoCA:8,Eso-AdenoCa:5	intergenic
chr13:105572587-105572873	6.204765	0.00478101595984826	2	2	5	5	45	6	Carcinoma-tumors,All-tumors-without-Lymphatic-system-Skin-Melanoma,Female-reproductive-system-tumors,Breast-AdenoCa,Head-SCC,Adenocarcinoma-tumors,Breast-tumors,Squamous-tumors	Liver-HCC:3,Panc-AdenoCA:3,Head-SCC:8,Lung-SCC:4,Breast-AdenoCa:24,Lung-AdenoCA:3	intergenic
chr14:27245608-27245749	4.838672	0.00165394325264028	1	1	4	4	17	6	Lung-SCC,Carcinoma-tumors,Squamous-tumors,Lung-tumors,All-tumors-without-Lymphatic-system-Skin-Melanoma	Liver-HCC:2,Lung-SCC:5,Ovary-AdenoCA:4,Eso-AdenoCa:6	intergenic
chr14:27840616-27841274	5.654649857	0.00984967154396494	3	3	5	5	63	6	Carcinoma-tumors,All-tumors-without-Lymphatic-system-Skin-Melanoma,Female-reproductive-system-tumors,Breast-AdenoCa,Liver-HCC,Adenocarcinoma-tumors,Breast-tumors	Liver-HCC:3,Lung-SCC:8,Head-SCC:6,Breast-AdenoCa:42,Eso-AdenoCa:4	intergenic
chr14:28687114-28687193	6.860028	0.00225202556316338	4	4	5	5	43	6	Carcinoma-tumors,Female-reproductive-system-tumors,All-tumors-without-Lymphatic-system-Skin-Melanoma,Kidney-RCC,Breast-AdenoCa,Kidney-tumors,Adenocarcinoma-tumors,Breast-tumors	Liver-HCC:3,Kidney-RCC:20,Uterus-AdenoCA:4,Breast-AdenoCa:12,Head-SCC:4	intergenic
chr14:39614737-39614745	4.65118	0.00191396323393488	1	1	1	1	20	6	Kidney-tumors,Carcinoma-tumors,Kidney-RCC,Adenocarcinoma-tumors,All-tumors-without-Lymphatic-system-Skin-Melanoma	Liver-HCC:15,Kidney-RCC:5	intergenic
chr14:41099086-41099159	7.453489667	0.00178271835354454	2	2	4	4	70	6	Carcinoma-tumors,All-tumors-without-Lymphatic-system-Skin-Melanoma,Liver-HCC,Bone-Leiomyo,Adenocarcinoma-tumors,Digestive-tract-tumors,Sarcoma-tumors	Liver-HCC:5,Panc-AdenoCA:52,ColoRect-AdenoCA:4,Bone-Leiomyo:9	intergenic
chr14:42279768-42279769	7.41391725	0.00023740618622033	6	6	6	6	124	6	Stomach-AdenoCA,Carcinoma-tumors,Digestive-tract-tumors,Eso-AdenoCa,All-tumors-without-Lymphatic-system-Skin-Melanoma,Female-reproductive-system-tumors,Breast-AdenoCa,Adenocarcinoma-tumors,Breast-tumors	Stomach-AdenoCA:20,Breast-AdenoCa:48,Eso-AdenoCa:40,Biliary-AdenoCA:16	intronic
chr14:82456678-82456914	14.6095	0.000374124772962027	5	5	6	6	63	6	Carcinoma-tumors,Stomach-AdenoCA,All-tumors-without-Lymphatic-system-Skin-Melanoma,Female-reproductive-system-tumors,Breast-tumors,Breast-AdenoCa,Liver-HCC,Adenocarcinoma-tumors,Digestive-tract-tumors	Liver-HCC:50,Stomach-AdenoCA:5,Breast-AdenoCa:6,Lung-SCC:2	intergenic
chr15:23932509-23932558	13.4360895	0.00350777343222056	5	5	5	5	94	6	Carcinoma-tumors,Panc-AdenoCA,Eso-AdenoCa,All-tumors-without-Lymphatic-system-Skin-Melanoma,Female-reproductive-system-tumors,Breast-tumors,Breast-AdenoCa,Adenocarcinoma-tumors,Digestive-tract-tumors,Prost-AdenoCA	Breast-AdenoCa:30,Stomach-AdenoCA:4,Panc-AdenoCA:15,Eso-AdenoCa:15,Kidney-RCC:18,Prost-AdenoCA:12	proximal_promoter
chr16:34666567-34666855	5.89799	0.00454969225131305	3	3	4	4	37	6	Carcinoma-tumors,Panc-AdenoCA,All-tumors-without-Lymphatic-system-Skin-Melanoma,Kidney-RCC,Liver-HCC,Kidney-tumors,Adenocarcinoma-tumors,Digestive-tract-tumors	Liver-HCC:5,Panc-AdenoCA:10,Eso-AdenoCa:12,CNS-GBM:1,ColoRect-AdenoCA:4,Kidney-RCC:5	intergenic
chr16:61281736-61282283	5.5645692	0.0113699690961539	1	1	5	5	83	6	Carcinoma-tumors,Ovary-AdenoCA,Adenocarcinoma-tumors,Female-reproductive-system-tumors,All-tumors-without-Lymphatic-system-Skin-Melanoma	Liver-HCC:3,Stomach-AdenoCA:12,Ovary-AdenoCA:15,Eso-AdenoCa:6,Lung-SCC:2,Lung-AdenoCA:45	intergenic
chr16:64373737-64373753	5.65305	0.000123910206961489	1	1	5	5	26	6	Carcinoma-tumors,Bladder-TCC,All-tumors-without-Lymphatic-system-Skin-Melanoma	Liver-HCC:4,Stomach-AdenoCA:8,Prost-AdenoCA:4,Bladder-TCC:6,Eso-AdenoCa:4	intergenic
chr16:85749884-85750265	28.328869	0.00569571030345647	7	6	7	6	149	6	Carcinoma-tumors,Panc-AdenoCA,Eso-AdenoCa,All-tumors-without-Lymphatic-system-Skin-Melanoma,Female-reproductive-system-tumors,Breast-tumors,Breast-AdenoCa,Adenocarcinoma-tumors,Digestive-tract-tumors,Squamous-tumors,Bladder-TCC	Panc-AdenoCA:35,Head-SCC:45,Breast-AdenoCa:42,Eso-AdenoCa:15,Bladder-TCC:12	intronic
chr17:32747482-32747500	15.52834	3.59830953162589e-05	5	5	5	5	29	6	Carcinoma-tumors,Eso-AdenoCa,All-tumors-without-Lymphatic-system-Skin-Melanoma,Liver-HCC,Adenocarcinoma-tumors,Digestive-tract-tumors	Liver-HCC:10,Panc-AdenoCA:4,Eso-AdenoCa:15	intergenic
chr18:8696932-8697015	13.48124	0.000373285000296508	4	4	4	4	42	6	Carcinoma-tumors,Digestive-tract-tumors,Eso-AdenoCa,All-tumors-without-Lymphatic-system-Skin-Melanoma,Female-reproductive-system-tumors,Breast-AdenoCa,Liver-HCC,Adenocarcinoma-tumors,Breast-tumors	Liver-HCC:25,Breast-AdenoCa:12,Eso-AdenoCa:5	intergenic
chr18:58053115-58053116	7.2233499	0.000698988005163612	6	6	6	6	80	6	Panc-AdenoCA,Ovary-AdenoCA,Female-reproductive-system-tumors,Liver-HCC,Adenocarcinoma-tumors,Digestive-tract-tumors,Prost-AdenoCA	Liver-HCC:30,Prost-AdenoCA:20,Panc-AdenoCA:15,Ovary-AdenoCA:15	intergenic
chr18:65782423-65782853	7.100962833	0.00430711307349672	2	2	6	6	35	6	Liver-HCC,Panc-Endocrine,Adenocarcinoma-tumors,Digestive-tract-tumors	Liver-HCC:24,Panc-AdenoCA:2,Panc-Endocrine:7,Lung-AdenoCA:2	intergenic
chr18:68599650-68599958	11.47245	0.000684168494684933	3	3	5	5	30	6	Carcinoma-tumors,All-tumors-without-Lymphatic-system-Skin-Melanoma,Lung-AdenoCA,Lung-tumors,Liver-HCC,Adenocarcinoma-tumors,Digestive-tract-tumors	Liver-HCC:13,Panc-AdenoCA:3,Uterus-AdenoCA:9,Lung-AdenoCA:5	intergenic
chr19:23082709-23083006	3.654679667	0.00194212064588986	1	1	3	3	23	6	Carcinoma-tumors,Squamous-tumors,All-tumors-without-Lymphatic-system-Skin-Melanoma	ColoRect-AdenoCA:14,Eso-AdenoCa:6,Head-SCC:3	intergenic
chr19:30852733-30853165	7.465324571	0.00311032957732884	2	2	4	4	60	6	Liver-HCC,All-tumors-without-Lymphatic-system-Skin-Melanoma,Carcinoma-tumors,Adenocarcinoma-tumors,Digestive-tract-tumors	Liver-HCC:45,Lung-SCC:2,Panc-AdenoCA:4,Breast-AdenoCa:3,Bladder-TCC:6	intronic
chr2:946475-946773	12.305046667	0.00684307792380293	3	3	6	6	64	6	Carcinoma-tumors,All-tumors-without-Lymphatic-system-Skin-Melanoma,Lung-SCC,Lung-tumors,Head-SCC,Squamous-tumors	Lung-SCC:20,Panc-AdenoCA:8,Head-SCC:28,Eso-AdenoCa:8	proximal_promoter
chr2:1286400-1286483	8.99204041	0.000773588585252859	6	6	6	6	32	6	Liver-HCC,ColoRect-AdenoCA,Lung-AdenoCA,Lung-tumors	Liver-HCC:15,ColoRect-AdenoCA:11,Lung-AdenoCA:6	intronic
chr2:21185881-21186032	15.87786	0.000168424917623418	5	5	5	5	33	6	Carcinoma-tumors,Stomach-AdenoCA,Eso-AdenoCa,All-tumors-without-Lymphatic-system-Skin-Melanoma,Liver-HCC,Adenocarcinoma-tumors,Digestive-tract-tumors	Liver-HCC:10,Stomach-AdenoCA:5,Kidney-RCC:3,Eso-AdenoCa:15	intergenic
chr2:25438813-25439129	12.824395	0.00321294611559341	3	3	4	4	30	6	Carcinoma-tumors,Eso-AdenoCa,All-tumors-without-Lymphatic-system-Skin-Melanoma,ColoRect-AdenoCA,Adenocarcinoma-tumors,Digestive-tract-tumors	ColoRect-AdenoCA:5,Breast-AdenoCa:6,Lung-AdenoCA:3,Eso-AdenoCa:16	intergenic
chr2:49692478-49692593	6.6311599669	0.00030722616031766	6	6	6	6	135	6	Carcinoma-tumors,All-tumors-without-Lymphatic-system-Skin-Melanoma,Kidney-RCC,Kidney-tumors,Adenocarcinoma-tumors,Thy-AdenoCA	Lung-SCC:12,Panc-AdenoCA:24,Thy-AdenoCA:24,Kidney-RCC:30,Eso-AdenoCa:45	intergenic
chr2:57744041-57744250	12.78301	0.00214413548260394	5	5	5	5	42	6	Carcinoma-tumors,Eso-AdenoCa,All-tumors-without-Lymphatic-system-Skin-Melanoma,Female-reproductive-system-tumors,Lung-SCC,Breast-tumors,Breast-AdenoCa,Lung-tumors,Adenocarcinoma-tumors,Digestive-tract-tumors,Squamous-tumors	Lung-SCC:15,Breast-AdenoCa:12,Eso-AdenoCa:15	intergenic
chr2:81551019-81551414	8.127019	0.00279929619697917	3	3	5	5	59	6	Carcinoma-tumors,Eso-AdenoCa,All-tumors-without-Lymphatic-system-Skin-Melanoma,Lung-SCC,Lung-tumors,Liver-HCC,Adenocarcinoma-tumors,Digestive-tract-tumors,Squamous-tumors	Liver-HCC:5,Lung-SCC:10,Eso-AdenoCa:40,Biliary-AdenoCA:4	intergenic
chr2:103646153-103646515	3.754387	0.0310089559818329	1	1	3	3	24	6	Carcinoma-tumors,Digestive-tract-tumors,Adenocarcinoma-tumors,Biliary-AdenoCA,All-tumors-without-Lymphatic-system-Skin-Melanoma	Liver-HCC:4,Stomach-AdenoCA:4,Breast-AdenoCa:9,Biliary-AdenoCA:5,Lung-SCC:2	intergenic
chr2:126236012-126236394	1205118	0.00261291363508361	2	2	5	5	27	6	Carcinoma-tumors,All-tumors-without-Lymphatic-system-Skin-Melanoma,Lung-SCC,Lung-tumors,Head-SCC,Squamous-tumors	Liver-HCC:4,Lung-SCC:5,Head-SCC:12,Prost-AdenoCA:4,Lung-AdenoCA:2	intergenic
chr2:156214761-156214850	6.06201	0.000172052589875166	1	1	5	5	22	6	Sarcoma-tumors,Bone-Leiomyo,All-tumors-without-Lymphatic-system-Skin-Melanoma	Liver-HCC:1,Panc-AdenoCA:6,Breast-AdenoCa:3,Bone-Leiomyo:9,Cervix-SCC:3	intergenic
chr2:169988618-169988636	17.18763	0.000252744258871018	6	6	6	6	40	6	Carcinoma-tumors,Eso-AdenoCa,All-tumors-without-Lymphatic-system-Skin-Melanoma,Lung-SCC,Lung-tumors,Liver-HCC,Adenocarcinoma-tumors,Digestive-tract-tumors	Liver-HCC:10,Lung-SCC:16,Eso-AdenoCa:10,Stomach-AdenoCA:4	intronic
chr2:176991929-176991942	16.7633	0.000251045312052642	5	5	5	5	34	6	Carcinoma-tumors,Eso-AdenoCa,All-tumors-without-Lymphatic-system-Skin-Melanoma,Liver-HCC,Adenocarcinoma-tumors,Digestive-tract-tumors,Biliary-AdenoCA	Liver-HCC:10,Panc-AdenoCA:4,Biliary-AdenoCA:5,Eso-AdenoCa:15	intergenic
chr2:185837797-185838025	4.1391046663	0.00191396323393488	2	2	3	3	59	6	Carcinoma-tumors,All-tumors-without-Lymphatic-system-Skin-Melanoma,Lung-SCC,ColoRect-AdenoCA,Lung-tumors,Adenocarcinoma-tumors,Digestive-tract-tumors,Squamous-tumors	Lung-SCC:18,ColoRect-AdenoCA:35,Thy-AdenoCA:6	intergenic
chr2:195013612-195013884	6.03779	0.000942684703712493	2	2	5	5	42	6	All-tumors-without-Lymphatic-system-Skin-Melanoma,Carcinoma-tumors,Eso-AdenoCa,Adenocarcinoma-tumors,Digestive-tract-tumors	Liver-HCC:8,Breast-AdenoCa:3,Eso-AdenoCa:20,Bladder-TCC:8,Lung-AdenoCA:3	intergenic
chr2:199174576-199174595	14.89533	0.000401421785958473	5	5	6	6	35	6	Carcinoma-tumors,Stomach-AdenoCA,Eso-AdenoCa,All-tumors-without-Lymphatic-system-Skin-Melanoma,Liver-HCC,Adenocarcinoma-tumors,Digestive-tract-tumors	Liver-HCC:5,Stomach-AdenoCA:15,Eso-AdenoCa:15	intronic
chr2:241083369-241083392	11.58256	0.000373285000296508	3	3	3	3	65	6	Carcinoma-tumors,Digestive-tract-tumors,All-tumors-without-Lymphatic-system-Skin-Melanoma,Female-reproductive-system-tumors,Breast-AdenoCa,Liver-HCC,Adenocarcinoma-tumors,Breast-tumors	Liver-HCC:35,Stomach-AdenoCA:20,Breast-AdenoCa:6,Eso-AdenoCa:4	intronic
chr20:19643227-19643236	14.685738333	1.29296619798884e-06	5	5	5	5	80	6	Carcinoma-tumors,Eso-AdenoCa,All-tumors-without-Lymphatic-system-Skin-Melanoma,Liver-HCC,Adenocarcinoma-tumors,Digestive-tract-tumors	Liver-HCC:50,Eso-AdenoCa:30	intronic
chr20:36162935-36163114	24.091976	0.000986112563112988	6	5	6	5	44	6	Carcinoma-tumors,Panc-AdenoCA,Eso-AdenoCa,All-tumors-without-Lymphatic-system-Skin-Melanoma,Liver-HCC,Adenocarcinoma-tumors,Digestive-tract-tumors,Bladder-TCC	Liver-HCC:15,Panc-Endocrine:10,Panc-AdenoCA:5,Bladder-TCC:4,Eso-AdenoCa:10	intergenic
chr20:41251832-41252071	6.230348333	0.000704763681638516	3	3	5	5	78	6	Liver-HCC,Carcinoma-tumors,Adenocarcinoma-tumors,Digestive-tract-tumors	Liver-HCC:64,Stomach-AdenoCA:12,Head-SCC:2	intronic
chr20:41473308-41473487	7.37978	0.025101429950189	3	2	6	5	41	6	Carcinoma-tumors,All-tumors-without-Lymphatic-system-Skin-Melanoma,Bladder-TCC,Adenocarcinoma-tumors,Digestive-tract-tumors,Biliary-AdenoCA	Liver-HCC:8,Lung-AdenoCA:3,Eso-AdenoCa:4,Lung-SCC:2,Bladder-TCC:9,Biliary-AdenoCA:15	intronic
chr20:47274432-47274669	21.360743333	0.000530231623272947	6	6	6	6	52	6	Carcinoma-tumors,Ovary-AdenoCA,All-tumors-without-Lymphatic-system-Skin-Melanoma,Female-reproductive-system-tumors,Lung-SCC,Lung-tumors,Liver-HCC,Head-SCC,Adenocarcinoma-tumors,Digestive-tract-tumors,Squamous-tumors	Liver-HCC:15,Lung-SCC:20,Head-SCC:12,Ovary-AdenoCA:5	intronic
chr21:10597057-10597142	12.902568119	0.00355780799774136	6	6	6	6	149	6	Carcinoma-tumors,Panc-AdenoCA,All-tumors-without-Lymphatic-system-Skin-Melanoma,Head-SCC,Adenocarcinoma-tumors,Digestive-tract-tumors,Squamous-tumors,Bladder-TCC	Panc-AdenoCA:35,Head-SCC:27,Eso-AdenoCa:28,Lung-SCC:20,Kidney-RCC:15,Bladder-TCC:24	intergenic
chr21:10950590-10950850	7.607105	0.00676412647941171	4	4	6	6	65	6	Carcinoma-tumors,Squamous-tumors,Adenocarcinoma-tumors,Female-reproductive-system-tumors,All-tumors-without-Lymphatic-system-Skin-Melanoma	Breast-AdenoCa:36,Head-SCC:15,Kidney-RCC:9,Ovary-AdenoCA:4,Bone-Leiomyo:1	intronic
chr21:19667490-19667729	8.9736855	0.00160562245241484	3	3	5	5	31	6	Carcinoma-tumors,Eso-AdenoCa,All-tumors-without-Lymphatic-system-Skin-Melanoma,Female-reproductive-system-tumors,Breast-tumors,Breast-AdenoCa,Adenocarcinoma-tumors,Digestive-tract-tumors	Liver-HCC:8,Panc-Endocrine:2,Breast-AdenoCa:6,Eso-AdenoCa:15	intronic
chr21:21287709-21288075	7.347301833	0.00191396323393488	1	1	6	6	14	6	Sarcoma-tumors,Bone-Leiomyo,All-tumors-without-Lymphatic-system-Skin-Melanoma	Liver-HCC:5,Eso-AdenoCa:3,Cervix-SCC:3,Bone-Leiomyo:3	intergenic
chr21:25604240-25604598	5.73264575	0.00357754608701985	1	1	5	5	44	6	Carcinoma-tumors,Head-SCC,Squamous-tumors,All-tumors-without-Lymphatic-system-Skin-Melanoma	Liver-HCC:8,Lung-SCC:16,Head-SCC:16,Eso-AdenoCa:2,Bladder-TCC:2	intergenic
chr22:23728155-23728276	22.037	0.00150185437152039	6	5	6	5	32	6	Carcinoma-tumors,Eso-AdenoCa,All-tumors-without-Lymphatic-system-Skin-Melanoma,Lung-SCC,Lung-tumors,Liver-HCC,Adenocarcinoma-tumors,Digestive-tract-tumors,Squamous-tumors	Liver-HCC:10,Lung-SCC:5,Panc-AdenoCA:4,ColoRect-AdenoCA:8,Eso-AdenoCa:5	intergenic
chr3:944046-944046	14.83228	0.000172207924268723	6	6	6	6	30	6	Carcinoma-tumors,Stomach-AdenoCA,Eso-AdenoCa,All-tumors-without-Lymphatic-system-Skin-Melanoma,ColoRect-AdenoCA,Adenocarcinoma-tumors,Digestive-tract-tumors	Stomach-AdenoCA:5,ColoRect-AdenoCA:5,Eso-AdenoCa:20	intergenic
chr3:6619171-6619503	5.6376832667	0.00142570657810949	2	2	5	5	70	6	Carcinoma-tumors,Eso-AdenoCa,All-tumors-without-Lymphatic-system-Skin-Melanoma,ColoRect-AdenoCA,Adenocarcinoma-tumors,Digestive-tract-tumors	Liver-HCC:4,Stomach-AdenoCA:12,ColoRect-AdenoCA:25,Eso-AdenoCa:25,Lung-SCC:4	intergenic
chr3:16288985-16288992	6.93819	0.000465782095138252	2	2	2	2	20	6	Carcinoma-tumors,Eso-AdenoCa,All-tumors-without-Lymphatic-system-Skin-Melanoma,Adenocarcinoma-tumors,Digestive-tract-tumors,Biliary-AdenoCA	Breast-AdenoCa:6,Bone-Osteosarc:1,Ovary-AdenoCA:3,Biliary-AdenoCA:5,Eso-AdenoCa:5	intergenic
chr3:40369292-40369317	13.69695	0.000252744258871018	4	4	4	4	26	6	Carcinoma-tumors,Eso-AdenoCa,All-tumors-without-Lymphatic-system-Skin-Melanoma,Lung-tumors,Adenocarcinoma-tumors,Digestive-tract-tumors	Stomach-AdenoCA:4,Lung-SCC:3,Eso-AdenoCa:15,Lung-AdenoCA:4	intergenic
chr3:81351065-81351453	7.85866	0.00110140956391567	2	2	5	5	36	6	Carcinoma-tumors,Digestive-tract-tumors,Adenocarcinoma-tumors,All-tumors-without-Lymphatic-system-Skin-Melanoma	Liver-HCC:24,ColoRect-AdenoCA:4,Eso-AdenoCa:8	intergenic
chr3:83266906-83267340	6.870846	0.0478679226180372	3	3	5	5	98	6	Carcinoma-tumors,Eso-AdenoCa,All-tumors-without-Lymphatic-system-Skin-Melanoma,ColoRect-AdenoCA,Adenocarcinoma-tumors,Digestive-tract-tumors,Biliary-AdenoCA	Liver-HCC:8,ColoRect-AdenoCA:15,Eso-AdenoCa:25,Biliary-AdenoCA:50	intergenic
chr3:95179359-95179657	7.232724333	0.00186855423892203	2	2	6	6	92	6	Carcinoma-tumors,All-tumors-without-Lymphatic-system-Skin-Melanoma,Head-SCC,Adenocarcinoma-tumors,Digestive-tract-tumors,Squamous-tumors	Liver-HCC:3,Panc-AdenoCA:3,Head-SCC:40,Eso-AdenoCa:3,Lung-AdenoCA:3,Biliary-AdenoCA:40	intergenic
chr3:96364973-96365189	6.886599333	0.00174612130530066	2	2	6	6	48	6	Liver-HCC,Carcinoma-tumors,Digestive-tract-tumors,Adenocarcinoma-tumors,All-tumors-without-Lymphatic-system-Skin-Melanoma	Liver-HCC:40,Stomach-AdenoCA:8	intergenic
chr3:96821635-96821695	4.90619	0.00101538286661966	1	1	4	4	18	6	Carcinoma-tumors,Head-SCC,Squamous-tumors,All-tumors-without-Lymphatic-system-Skin-Melanoma	Liver-HCC:6,Stomach-AdenoCA:2,Panc-AdenoCA:2,Head-SCC:8	intronic
chr3:108634059-108634070	19.04041	0.000401627350319093	6	6	6	6	30	6	Stomach-AdenoCA,Panc-AdenoCA,Carcinoma-tumors,Eso-AdenoCa,All-tumors-without-Lymphatic-system-Skin-Melanoma,Lung-AdenoCA,Lung-tumors,Liver-HCC,Adenocarcinoma-tumors,Digestive-tract-tumors	Liver-HCC:10,Stomach-AdenoCA:5,Panc-AdenoCA:5,Eso-AdenoCa:5,Lung-AdenoCA:5	intronic
chr3:108836861-108837037	8.9593476	0.00501948686399072	3	3	5	5	59	6	Carcinoma-tumors,Eso-AdenoCa,All-tumors-without-Lymphatic-system-Skin-Melanoma,Lung-SCC,ColoRect-AdenoCA,Lung-tumors,Adenocarcinoma-tumors,Digestive-tract-tumors,Squamous-tumors	Lung-SCC:15,ColoRect-AdenoCA:10,Ovary-AdenoCA:3,Eso-AdenoCa:30,Bone-Leiomyo:1	proximal_promoter
chr3:112770230-112770245	20.0794	0.000308632791791956	5	5	5	5	30	6	Carcinoma-tumors,Stomach-AdenoCA,Panc-AdenoCA,All-tumors-without-Lymphatic-system-Skin-Melanoma,Lung-SCC,Lung-tumors,Liver-HCC,Adenocarcinoma-tumors,Digestive-tract-tumors,Squamous-tumors	Liver-HCC:15,Lung-SCC:5,Panc-AdenoCA:5,Stomach-AdenoCA:5	intergenic
chr3:135520559-135520895	7.94153	0.00153733320281999	1	1	5	5	13	6	Carcinoma-tumors,Squamous-tumors,All-tumors-without-Lymphatic-system-Skin-Melanoma	Stomach-AdenoCA:2,Head-SCC:3,Breast-AdenoCa:4,Eso-AdenoCa:2,Lung-AdenoCA:2	intergenic
chr3:158563726-158563742	11.35864	0.000225988425360556	4	4	4	4	30	6	Carcinoma-tumors,Panc-AdenoCA,Stomach-AdenoCA,Eso-AdenoCa,All-tumors-without-Lymphatic-system-Skin-Melanoma,Adenocarcinoma-tumors,Digestive-tract-tumors	Stomach-AdenoCA:15,Panc-AdenoCA:5,Eso-AdenoCa:10	intergenic
chr3:161141894-161141914	18.06535	0.000383430631779698	7	6	7	6	30	6	Liver-HCC,Carcinoma-tumors,ColoRect-AdenoCA,Digestive-tract-tumors,All-tumors-without-Lymphatic-system-Skin-Melanoma	Liver-HCC:20,Kidney-ChRCC:2,ColoRect-AdenoCA:8	intergenic
chr3:163945842-163945971	5.610898	0.000768447749190681	1	1	5	5	14	6	Carcinoma-tumors,Squamous-tumors,All-tumors-without-Lymphatic-system-Skin-Melanoma	Lung-SCC:3,Uterus-AdenoCA:2,Ovary-AdenoCA:2,Eso-AdenoCa:4,Head-SCC:3	intergenic
chr3:179322413-179322530	6.20063	0.00143195713105864	2	2	2	2	119	6	Carcinoma-tumors,All-tumors-without-Lymphatic-system-Skin-Melanoma,Lung-SCC,Lung-tumors,Liver-HCC,Adenocarcinoma-tumors,Digestive-tract-tumors,Squamous-tumors	CNS-Oligo:1,Lung-SCC:95,Liver-HCC:15,Eso-AdenoCa:4,Stomach-AdenoCA:4	proximal_promoter
chr4:1124389-1124547	11.63289	0.0017853143084297	4	4	4	4	29	6	All-tumors-without-Lymphatic-system-Skin-Melanoma,Carcinoma-tumors,Bladder-TCC,Digestive-tract-tumors	Liver-HCC:14,Breast-AdenoCa:2,Bladder-TCC:11,Bone-Leiomyo:2	intergenic
chr4:22780276-22780406	8.1623101	0.000729606544104359	3	3	5	5	37	6	Panc-AdenoCA,All-tumors-without-Lymphatic-system-Skin-Melanoma,Glioma-tumors,CNS-tumors,Adenocarcinoma-tumors,Digestive-tract-tumors,CNS-GBM	Panc-AdenoCA:8,Head-SCC:5,Eso-AdenoCa:3,Lung-SCC:3,CNS-GBM:8,Lung-AdenoCA:10	intergenic
chr4:44987108-44987451	10.473952428	0.00142570657810949	5	5	6	6	121	6	Carcinoma-tumors,Eso-AdenoCa,All-tumors-without-Lymphatic-system-Skin-Melanoma,Female-reproductive-system-tumors,Breast-tumors,Breast-AdenoCa,Lung-AdenoCA,Lung-tumors,Head-SCC,Adenocarcinoma-tumors,Digestive-tract-tumors,Squamous-tumors	Panc-AdenoCA:32,Head-SCC:28,Breast-AdenoCa:6,Eso-AdenoCa:35,Lung-AdenoCA:20	intergenic
chr4:65450846-65450962	8.97888	0.000711310675838648	4	4	4	4	33	6	Carcinoma-tumors,Panc-AdenoCA,Eso-AdenoCa,All-tumors-without-Lymphatic-system-Skin-Melanoma,Female-reproductive-system-tumors,Uterus-AdenoCA,Adenocarcinoma-tumors,Digestive-tract-tumors,Prost-AdenoCA	Breast-AdenoCa:4,Panc-AdenoCA:5,Uterus-AdenoCA:10,Prost-AdenoCA:4,Eso-AdenoCa:10	intergenic
chr4:68776095-68776275	13.95505	5.04875737264796e-05	4	4	5	5	24	6	Stomach-AdenoCA,Carcinoma-tumors,Eso-AdenoCa,All-tumors-without-Lymphatic-system-Skin-Melanoma,Adenocarcinoma-tumors,Digestive-tract-tumors	Liver-HCC:1,Stomach-AdenoCA:10,Breast-AdenoCa:3,Eso-AdenoCa:10	UTR
chr4:104855529-104855551	9.81015	0.00022842780012649	4	4	4	4	29	6	Stomach-AdenoCA,Panc-AdenoCA,Carcinoma-tumors,Eso-AdenoCa,All-tumors-without-Lymphatic-system-Skin-Melanoma,Adenocarcinoma-tumors,Digestive-tract-tumors	Liver-HCC:4,Stomach-AdenoCA:5,Panc-AdenoCA:10,Eso-AdenoCa:10	intergenic
chr4:172422737-172422737	7.09795	0.00011590398041446	1	1	6	6	24	6	Sarcoma-tumors,Bone-Osteosarc,All-tumors-without-Lymphatic-system-Skin-Melanoma	Liver-HCC:3,Bone-Osteosarc:9,Panc-AdenoCA:6,Eso-AdenoCa:3,Stomach-AdenoCA:3	intergenic
chr4:172963788-172964060	3.387628	0.00022620707566398	1	1	3	3	11	6	Prost-AdenoCA,Adenocarcinoma-tumors	Liver-HCC:1,Ovary-AdenoCA:3,Eso-AdenoCa:1,Prost-AdenoCA:4,Uterus-AdenoCA:1,Kidney-RCC:1	intronic
chr5:6180945-6181398	8.4716205	0.00666595132208399	4	4	5	5	35	6	Carcinoma-tumors,Panc-AdenoCA,Ovary-AdenoCA,All-tumors-without-Lymphatic-system-Skin-Melanoma,Female-reproductive-system-tumors,Head-SCC,Adenocarcinoma-tumors,Digestive-tract-tumors	Lung-SCC:10,Panc-AdenoCA:10,Head-SCC:3,Ovary-AdenoCA:10,Eso-AdenoCa:2	intergenic
chr5:10308010-10308162	21.99528	0.000373285000296508	6	6	6	6	57	6	Carcinoma-tumors,All-tumors-without-Lymphatic-system-Skin-Melanoma,Female-reproductive-system-tumors,Lung-SCC,Breast-AdenoCa,Lung-tumors,Breast-tumors,Squamous-tumors	Lung-SCC:10,Panc-AdenoCA:20,Breast-AdenoCa:20,Bladder-TCC:4,Lung-AdenoCA:3	proximal_promoter
chr5:12245822-12246223	8.223226667	0.00631510736202367	4	4	6	6	71	6	Carcinoma-tumors,All-tumors-without-Lymphatic-system-Skin-Melanoma,Kidney-RCC,CNS-tumors,Kidney-tumors,Adenocarcinoma-tumors	Stomach-AdenoCA:3,CNS-GBM:42,Head-SCC:2,Kidney-RCC:15,Eso-AdenoCa:9	intergenic
chr5:18314302-18314489	15.52543	4.91045057633874e-07	6	6	6	6	25	6	Carcinoma-tumors,Digestive-tract-tumors,Adenocarcinoma-tumors,Eso-AdenoCa,All-tumors-without-Lymphatic-system-Skin-Melanoma	Kidney-ChRCC:3,Head-SCC:2,Eso-AdenoCa:20	intergenic
chr5:24477994-24478268	8.084635167	0.00328316197496702	4	4	6	6	94	6	Carcinoma-tumors,Panc-AdenoCA,All-tumors-without-Lymphatic-system-Skin-Melanoma,Lung-SCC,ColoRect-AdenoCA,Lung-tumors,Liver-HCC,Adenocarcinoma-tumors,Digestive-tract-tumors,Squamous-tumors	Liver-HCC:20,Lung-SCC:24,Panc-AdenoCA:30,ColoRect-AdenoCA:20	intergenic
chr5:24799671-24799808	8.05435	0.000759338969239763	1	1	6	6	55	6	Carcinoma-tumors,Digestive-tract-tumors,Adenocarcinoma-tumors,Eso-AdenoCa,All-tumors-without-Lymphatic-system-Skin-Melanoma	Liver-HCC:8,Panc-AdenoCA:8,Eso-AdenoCa:35,Cervix-SCC:4	intergenic
chr5:25908175-25908416	7.987019334	0.00191396323393488	3	3	6	6	75	6	Carcinoma-tumors,All-tumors-without-Lymphatic-system-Skin-Melanoma,Female-reproductive-system-tumors,Breast-tumors,Kidney-RCC,Breast-AdenoCa,Kidney-tumors,Adenocarcinoma-tumors,Digestive-tract-tumors,Biliary-AdenoCA	Breast-AdenoCa:6,ColoRect-AdenoCA:24,Kidney-RCC:25,Lung-AdenoCA:15,Biliary-AdenoCA:5	intergenic
chr5:28086644-28086791	2.199560556	0.000776271990767675	1	1	2	2	82	6	Carcinoma-tumors,Digestive-tract-tumors,Adenocarcinoma-tumors,All-tumors-without-Lymphatic-system-Skin-Melanoma	Liver-HCC:56,Stomach-AdenoCA:4,Ovary-AdenoCA:15,Biliary-AdenoCA:4,Prost-AdenoCA:3	intergenic
chr5:29650902-29651262	4.838533333	0.000941776198164779	2	2	4	4	46	6	Carcinoma-tumors,ColoRect-AdenoCA,Digestive-tract-tumors,Adenocarcinoma-tumors,All-tumors-without-Lymphatic-system-Skin-Melanoma	Stomach-AdenoCA:8,ColoRect-AdenoCA:30,Eso-AdenoCa:4,Bladder-TCC:4	intergenic
chr5:54468057-54468064	19.13857	1.04686661787177e-11	5	5	5	5	54	6	Liver-HCC,Carcinoma-tumors,Digestive-tract-tumors,Adenocarcinoma-tumors,All-tumors-without-Lymphatic-system-Skin-Melanoma	Liver-HCC:40,Stomach-AdenoCA:8,Breast-AdenoCa:6	intronic
chr5:81647802-81647849	11.31593	0.000158792134403786	3	2	3	2	32	6	Carcinoma-tumors,Stomach-AdenoCA,All-tumors-without-Lymphatic-system-Skin-Melanoma,Liver-HCC,Adenocarcinoma-tumors,Digestive-tract-tumors	Liver-HCC:20,Stomach-AdenoCA:5,Breast-AdenoCa:3,Eso-AdenoCa:4	intronic
chr5:85913643-85913716	17.34079	0.000949844325093662	6	6	6	6	29	6	Carcinoma-tumors,Panc-AdenoCA,Eso-AdenoCa,All-tumors-without-Lymphatic-system-Skin-Melanoma,Lung-SCC,Glioma-tumors,CNS-tumors,Lung-tumors,Adenocarcinoma-tumors,Digestive-tract-tumors,CNS-GBM,Squamous-tumors	Lung-SCC:5,CNS-GBM:4,Panc-AdenoCA:10,Eso-AdenoCa:10	proximal_promoter
chr5:87077065-87077145	10.23956	0.000373285000296508	5	5	5	5	31	6	Carcinoma-tumors,Digestive-tract-tumors,All-tumors-without-Lymphatic-system-Skin-Melanoma,Female-reproductive-system-tumors,Breast-AdenoCa,Liver-HCC,Adenocarcinoma-tumors,Breast-tumors	Liver-HCC:25,Breast-AdenoCa:6	intergenic
chr6:1596668-1596679	12.52291	0.000225988425360556	3	3	3	3	26	6	Carcinoma-tumors,Panc-AdenoCA,All-tumors-without-Lymphatic-system-Skin-Melanoma,Liver-HCC,Adenocarcinoma-tumors,Digestive-tract-tumors	Liver-HCC:15,Panc-AdenoCA:5,Eso-AdenoCa:4,Bladder-TCC:2	intergenic
chr6:31055491-31055499	27.51409	0.000410621395872106	6	6	6	6	30	6	Stomach-AdenoCA,Carcinoma-tumors,All-tumors-without-Lymphatic-system-Skin-Melanoma,Lung-SCC,Lung-tumors,Liver-HCC,Adenocarcinoma-tumors,Digestive-tract-tumors,Squamous-tumors	Liver-HCC:20,Stomach-AdenoCA:5,Lung-SCC:5	intergenic
chr6:31869574-31870148	23.298471667	0.00122297700959346	6	6	6	6	47	6	Carcinoma-tumors,Panc-AdenoCA,All-tumors-without-Lymphatic-system-Skin-Melanoma,Lung-AdenoCA,Lung-tumors,Adenocarcinoma-tumors,Digestive-tract-tumors	Prost-AdenoCA:15,Panc-AdenoCA:5,Kidney-RCC:3,Lung-AdenoCA:10,Bladder-TCC:14	proximal_promoter
chr6:50818215-50818402	14.882646765	0.0259608518959918	5	5	6	6	211	6	Stomach-AdenoCA,Carcinoma-tumors,Ovary-AdenoCA,Eso-AdenoCa,All-tumors-without-Lymphatic-system-Skin-Melanoma,Female-reproductive-system-tumors,Breast-tumors,Breast-AdenoCa,Adenocarcinoma-tumors,Digestive-tract-tumors	Breast-AdenoCa:108,Stomach-AdenoCA:15,Ovary-AdenoCA:45,Eso-AdenoCa:25,Kidney-RCC:18	intergenic
chr6:68393952-68394260	7.864039	0.00191396323393488	3	3	6	6	77	6	Carcinoma-tumors,Eso-AdenoCa,All-tumors-without-Lymphatic-system-Skin-Melanoma,Liver-HCC,Adenocarcinoma-tumors,Digestive-tract-tumors	Liver-HCC:35,Lung-SCC:1,Head-SCC:10,CNS-Oligo:1,Eso-AdenoCa:30	intergenic
chr6:95467502-95467770	6.66722	0.00128504939395342	3	3	6	6	24	6	Carcinoma-tumors,Breast-tumors,Squamous-tumors,Breast-AdenoCa,All-tumors-without-Lymphatic-system-Skin-Melanoma	Lung-SCC:4,Head-SCC:6,Breast-AdenoCa:8,Ovary-AdenoCA:4,Lung-AdenoCA:2	intergenic
chr6:98117283-98117436	9.30941	0.00134608511110525	3	3	5	5	47	6	Carcinoma-tumors,Eso-AdenoCa,All-tumors-without-Lymphatic-system-Skin-Melanoma,Adenocarcinoma-tumors,Digestive-tract-tumors,Bladder-TCC	Breast-AdenoCa:3,Uterus-AdenoCA:12,Prost-AdenoCA:12,Eso-AdenoCa:5,Bladder-TCC:15	intergenic
chr6:100189517-100189951	4.4836575553	0.00894513387349515	1	1	4	4	38	6	Carcinoma-tumors,Adenocarcinoma-tumors,All-tumors-without-Lymphatic-system-Skin-Melanoma	Liver-HCC:6,Lung-SCC:20,Thy-AdenoCA:3,Breast-AdenoCa:9	intergenic
chr6:122720546-122720757	10.45842375	0.00177731315352748	4	4	4	4	95	6	Stomach-AdenoCA,Carcinoma-tumors,All-tumors-without-Lymphatic-system-Skin-Melanoma,Lung-AdenoCA,Lung-tumors,Bone-Osteosarc,Adenocarcinoma-tumors,Digestive-tract-tumors,Sarcoma-tumors	Stomach-AdenoCA:10,Panc-AdenoCA:8,Bone-Osteosarc:30,Breast-AdenoCa:24,Prost-AdenoCA:3,Lung-AdenoCA:20	UTR
chr7:29448557-29448764	22.207276667	0.000225988425360556	5	5	6	6	59	6	Stomach-AdenoCA,Panc-AdenoCA,Carcinoma-tumors,Eso-AdenoCa,All-tumors-without-Lymphatic-system-Skin-Melanoma,Adenocarcinoma-tumors,Digestive-tract-tumors	Liver-HCC:24,Stomach-AdenoCA:5,Panc-AdenoCA:5,Eso-AdenoCa:25	intronic
chr7:32337779-32338399	10.562296667	0.0219103119414072	1	1	5	5	22	6	Carcinoma-tumors,All-tumors-without-Lymphatic-system-Skin-Melanoma	Ovary-AdenoCA:2,Panc-AdenoCA:4,ColoRect-AdenoCA:2,Breast-AdenoCa:12,Eso-AdenoCa:2	UTR
chr7:36710624-36710927	15.71206	0.000304589509306223	4	4	6	6	28	6	Stomach-AdenoCA,Carcinoma-tumors,Eso-AdenoCa,All-tumors-without-Lymphatic-system-Skin-Melanoma,Liver-HCC,Adenocarcinoma-tumors,Digestive-tract-tumors	Liver-HCC:5,Stomach-AdenoCA:5,Panc-AdenoCA:4,Eso-AdenoCa:14	intronic
chr7:37608026-37608033	7.508583917	1.30189293474185e-10	6	6	6	6	176	6	Carcinoma-tumors,Adenocarcinoma-tumors,Eso-AdenoCa,Digestive-tract-tumors	Eso-AdenoCa:176	intergenic
chr7:49226963-49227303	6.102765	0.00176080115570256	2	2	5	5	66	6	Carcinoma-tumors,Digestive-tract-tumors,All-tumors-without-Lymphatic-system-Skin-Melanoma,Female-reproductive-system-tumors,Breast-AdenoCa,Adenocarcinoma-tumors,Breast-tumors	Bladder-TCC:2,Panc-AdenoCA:8,Breast-AdenoCa:30,Biliary-AdenoCA:20,Lung-AdenoCA:6	intergenic
chr7:53588702-53588858	6.8694854765	0.000521819278975851	2	2	6	6	44	6	Sarcoma-tumors,Head-SCC,Bone-Leiomyo,Squamous-tumors,All-tumors-without-Lymphatic-system-Skin-Melanoma	Panc-AdenoCA:20,Head-SCC:6,Bone-Leiomyo:12,Eso-AdenoCa:6	intergenic
chr7:67601198-67601537	8.777994466	0.00327121068673966	4	4	6	6	105	6	Carcinoma-tumors,Ovary-AdenoCA,Eso-AdenoCa,All-tumors-without-Lymphatic-system-Skin-Melanoma,Female-reproductive-system-tumors,Lung-SCC,Lung-tumors,Adenocarcinoma-tumors,Squamous-tumors	Liver-HCC:15,Lung-SCC:20,CNS-GBM:11,Ovary-AdenoCA:15,Eso-AdenoCa:44	intergenic
chr7:71446669-71446826	4.21623	0.000669225537309941	2	2	3	3	34	6	Carcinoma-tumors,All-tumors-without-Lymphatic-system-Skin-Melanoma,Kidney-RCC,Kidney-tumors,Adenocarcinoma-tumors,Squamous-tumors	Panc-AdenoCA:3,Head-SCC:6,Breast-AdenoCa:6,ColoRect-AdenoCA:6,Kidney-RCC:10,Biliary-AdenoCA:3	intronic
chr7:78661771-78661784	7.456998	1.7412508156793e-07	3	3	6	6	9	6	Eso-AdenoCa,Digestive-tract-tumors	Stomach-AdenoCA:2,Panc-AdenoCA:1,Eso-AdenoCa:6	intronic
chr7:82707069-82707444	7.295321	0.00691912504243773	2	2	6	6	54	6	Carcinoma-tumors,All-tumors-without-Lymphatic-system-Skin-Melanoma,Female-reproductive-system-tumors,Breast-AdenoCa,Adenocarcinoma-tumors,Breast-tumors,Squamous-tumors	Liver-HCC:12,Uterus-AdenoCA:9,Breast-AdenoCa:18,Cervix-SCC:12,Head-SCC:3	intronic
chr7:88424985-88425271	4.052733667	0.00206845099962587	2	2	3	3	32	6	All-tumors-without-Lymphatic-system-Skin-Melanoma,Carcinoma-tumors,Adenocarcinoma-tumors,Squamous-tumors,Digestive-tract-tumors	Lung-SCC:3,Panc-AdenoCA:10,ColoRect-AdenoCA:8,Biliary-AdenoCA:2,Head-SCC:9	proximal_promoter
chr7:112813655-112813780	4.590303	0.00223095447305835	1	1	4	4	15	6	Carcinoma-tumors,Adenocarcinoma-tumors,Eso-AdenoCa,Digestive-tract-tumors	Head-SCC:3,Eso-AdenoCa:4,Lung-SCC:1,Thy-AdenoCA:2,Kidney-RCC:2,Biliary-AdenoCA:3	intergenic
chr7:117854651-117854824	4.41079	0.00297285702915912	1	1	2	2	16	6	All-tumors-without-Lymphatic-system-Skin-Melanoma,Carcinoma-tumors,Adenocarcinoma-tumors,Female-reproductive-system-tumors	Stomach-AdenoCA:3,ColoRect-AdenoCA:6,Breast-AdenoCa:4,Bone-Leiomyo:1,Lung-SCC:2	proximal_promoter
chr7:124596267-124596477	6.849729	0.000526043061120925	1	1	6	6	39	6	All-tumors-without-Lymphatic-system-Skin-Melanoma,Carcinoma-tumors,Eso-AdenoCa,Adenocarcinoma-tumors,Digestive-tract-tumors	Stomach-AdenoCA:12,Lung-AdenoCA:3,Ovary-AdenoCA:3,Eso-AdenoCa:15,Kidney-ChRCC:6	intergenic
chr7:132247227-132247577	15.853534643	0.00606589307906831	7	6	7	6	83	6	Carcinoma-tumors,Adenocarcinoma-tumors,Lung-SCC,Lung-tumors	Lung-SCC:29,Head-SCC:9,Kidney-RCC:28,Bladder-TCC:6,Eso-AdenoCa:11	intronic
chr7:136554223-136554592	12.20986	0.00709007374745054	3	3	6	6	41	6	Carcinoma-tumors,All-tumors-without-Lymphatic-system-Skin-Melanoma,Lung-SCC,Lung-tumors,Head-SCC,Squamous-tumors	Liver-HCC:2,Lung-SCC:18,Panc-AdenoCA:2,Head-SCC:16,CNS-GBM:3	intronic
chr7:144761421-144761618	7.448777	0.00761092146784071	3	3	6	6	56	6	Carcinoma-tumors,Ovary-AdenoCA,Eso-AdenoCa,Female-reproductive-system-tumors,All-tumors-without-Lymphatic-system-Skin-Melanoma,Liver-HCC,Adenocarcinoma-tumors,Digestive-tract-tumors	Liver-HCC:20,Prost-AdenoCA:3,Ovary-AdenoCA:15,Eso-AdenoCa:15,Kidney-RCC:3	intergenic
chr7:152373283-152373434	11.164285	0.000729606544104359	3	3	3	3	86	6	Carcinoma-tumors,All-tumors-without-Lymphatic-system-Skin-Melanoma,Lung-AdenoCA,Lung-tumors,Liver-HCC,Adenocarcinoma-tumors,Digestive-tract-tumors	Liver-HCC:65,Kidney-RCC:3,Lung-AdenoCA:10,Eso-AdenoCa:8	proximal_promoter
chr8:9687127-9687139	5.01607	0.00186855423892203	1	1	1	1	27	6	Liver-HCC,Carcinoma-tumors,Digestive-tract-tumors,Adenocarcinoma-tumors,All-tumors-without-Lymphatic-system-Skin-Melanoma	Liver-HCC:15,Eso-AdenoCa:12	intergenic
chr8:14897627-14897969	5.51638975	0.00164177238399629	2	2	5	5	22	6	Carcinoma-tumors,Panc-Endocrine,All-tumors-without-Lymphatic-system-Skin-Melanoma	Liver-HCC:2,Panc-AdenoCA:2,Head-SCC:2,Breast-AdenoCa:2,Panc-Endocrine:12,Lung-AdenoCA:2	intronic
chr8:47168689-47168866	7.62417	0.00204183112788838	4	4	5	5	13	6	Panc-AdenoCA,Prost-AdenoCA,Adenocarcinoma-tumors,Digestive-tract-tumors	Breast-AdenoCa:2,Panc-AdenoCA:9,Prost-AdenoCA:2	intergenic
chr8:47186767-47187048	4.986665	0.0239719460418674	2	2	4	4	30	6	Carcinoma-tumors,Adenocarcinoma-tumors,All-tumors-without-Lymphatic-system-Skin-Melanoma	Lung-SCC:4,ColoRect-AdenoCA:3,Breast-AdenoCa:15,Eso-AdenoCa:8	intergenic
chr8:57566334-57566604	5.588308667	0.00171015775276999	1	1	5	5	15	6	Bone-Leiomyo,All-tumors-without-Lymphatic-system-Skin-Melanoma	Panc-AdenoCA:1,Stomach-AdenoCA:3,CNS-GBM:2,Bone-Leiomyo:6,Liver-HCC:3	intergenic
chr8:79069677-79069825	6.74914	0.000187692234781784	1	1	6	6	11	6	Sarcoma-tumors,Bone-Leiomyo,All-tumors-without-Lymphatic-system-Skin-Melanoma	Liver-HCC:1,Stomach-AdenoCA:4,Panc-AdenoCA:1,Eso-AdenoCa:1,Lung-SCC:1,Bone-Leiomyo:3	intergenic
chr8:80596937-80597024	9.50057	0.000373285000296508	3	3	3	3	23	6	Carcinoma-tumors,Stomach-AdenoCA,Ovary-AdenoCA,Female-reproductive-system-tumors,All-tumors-without-Lymphatic-system-Skin-Melanoma,Glioma-tumors,Adenocarcinoma-tumors,Digestive-tract-tumors	CNS-Oligo:2,Stomach-AdenoCA:5,Ovary-AdenoCA:5,Eso-AdenoCa:8,Lung-AdenoCA:3	intergenic
chr8:80680006-80680398	22.330588333	0.0149825872099401	6	6	6	6	75	6	Carcinoma-tumors,Panc-AdenoCA,All-tumors-without-Lymphatic-system-Skin-Melanoma,Lung-SCC,Kidney-RCC,Lung-tumors,Kidney-tumors,Adenocarcinoma-tumors,Digestive-tract-tumors,Squamous-tumors	Lung-SCC:15,Panc-AdenoCA:45,Kidney-RCC:10,Bone-Leiomyo:5	proximal_promoter
chr8:92257430-92257773	8.774714583	0.000846519070426813	3	3	6	6	47	6	Liver-HCC,Carcinoma-tumors,Panc-AdenoCA,Adenocarcinoma-tumors,Digestive-tract-tumors	Liver-HCC:20,Panc-AdenoCA:16,Head-SCC:1,Breast-AdenoCa:10	intronic
chr8:102339268-102339375	12.400955	0.00022842780012649	4	4	4	4	50	6	Carcinoma-tumors,Eso-AdenoCa,All-tumors-without-Lymphatic-system-Skin-Melanoma,Kidney-RCC,Kidney-tumors,Liver-HCC,Adenocarcinoma-tumors,Digestive-tract-tumors	Liver-HCC:30,Kidney-RCC:10,Eso-AdenoCa:10	intergenic
chr8:104776708-104776720	14.90319	0.000707687745532269	6	6	6	6	55	6	Stomach-AdenoCA,Carcinoma-tumors,Ovary-AdenoCA,All-tumors-without-Lymphatic-system-Skin-Melanoma,Female-reproductive-system-tumors,Liver-HCC,Adenocarcinoma-tumors,Digestive-tract-tumors	Liver-HCC:40,Stomach-AdenoCA:10,Ovary-AdenoCA:5	intronic
chr8:112475734-112475900	5.735425	0.00180959787131808	1	1	5	5	26	6	Carcinoma-tumors,Head-SCC,Squamous-tumors,All-tumors-without-Lymphatic-system-Skin-Melanoma	Head-SCC:4,Ovary-AdenoCA:4,Eso-AdenoCa:4,CNS-Medullo:7,Lung-SCC:3,Breast-AdenoCa:4	intergenic
chr8:113230705-113230891	5.640093643	0.000630472642648183	1	1	4	4	107	6	Liver-HCC,All-tumors-without-Lymphatic-system-Skin-Melanoma,Carcinoma-tumors,Adenocarcinoma-tumors,Digestive-tract-tumors	Liver-HCC:85,Prost-AdenoCA:6,Panc-AdenoCA:8,Head-SCC:2,Ovary-AdenoCA:6	intergenic
chr8:114389164-114389428	5.8122443182	0.00411202397455258	3	3	5	5	81	6	Carcinoma-tumors,Bladder-TCC,All-tumors-without-Lymphatic-system-Skin-Melanoma	Lung-SCC:24,Head-SCC:24,Bladder-TCC:9,Eso-AdenoCa:24	intronic
chr8:131823199-131823199	11.63071	0.000225988425360556	5	5	6	6	29	6	Carcinoma-tumors,Panc-AdenoCA,Eso-AdenoCa,All-tumors-without-Lymphatic-system-Skin-Melanoma,Female-reproductive-system-tumors,ColoRect-AdenoCA,Uterus-AdenoCA,Adenocarcinoma-tumors,Digestive-tract-tumors	ColoRect-AdenoCA:5,Panc-AdenoCA:5,Uterus-AdenoCA:5,Ovary-AdenoCA:4,Eso-AdenoCa:10	intronic
chr9:93677352-93677366	15.38103	0.000426500395272809	5	5	5	5	43	6	Stomach-AdenoCA,Carcinoma-tumors,All-tumors-without-Lymphatic-system-Skin-Melanoma,Lung-AdenoCA,Lung-tumors,Liver-HCC,Adenocarcinoma-tumors,Digestive-tract-tumors	Liver-HCC:15,Stomach-AdenoCA:15,Eso-AdenoCa:8,Lung-AdenoCA:5	intergenic
chrX:2067014-2067386	12.7987834997	0.00468140920284302	5	5	6	6	87	6	Sarcoma-tumors,Carcinoma-tumors,All-tumors-without-Lymphatic-system-Skin-Melanoma,Adenocarcinoma-tumors,Digestive-tract-tumors	Stomach-AdenoCA:24,Bone-Epith:10,Prost-AdenoCA:11,Eso-AdenoCa:37,Myeloid-MPN:5	intergenic
chrX:18409264-18409266	20.89505	0.000109899955588252	6	6	6	6	30	6	Carcinoma-tumors,Eso-AdenoCa,All-tumors-without-Lymphatic-system-Skin-Melanoma,Liver-HCC,Adenocarcinoma-tumors,Digestive-tract-tumors,Biliary-AdenoCA	Liver-HCC:15,Biliary-AdenoCA:5,Eso-AdenoCa:10	intergenic
chrX:29573040-29573486	5.662155667	0.00172622292148361	1	1	5	5	14	6	Sarcoma-tumors,Bone-Osteosarc,All-tumors-without-Lymphatic-system-Skin-Melanoma	Bone-Osteosarc:9,Panc-AdenoCA:2,Breast-AdenoCa:1,Bladder-TCC:1,Lung-SCC:1	intronic
chrX:32470421-32470481	6.913026911	0.000188926553655134	6	6	6	6	227	6	Kidney-tumors,Carcinoma-tumors,Kidney-ChRCC,Adenocarcinoma-tumors,All-tumors-without-Lymphatic-system-Skin-Melanoma	Kidney-ChRCC:50,Panc-AdenoCA:36,ColoRect-AdenoCA:72,Eso-AdenoCa:69	intronic
chrX:48397869-48398261	18.774479333	0.000806524048909625	5	5	5	5	107	6	Carcinoma-tumors,Panc-AdenoCA,Female-reproductive-system-tumors,All-tumors-without-Lymphatic-system-Skin-Melanoma,Liver-HCC,Adenocarcinoma-tumors,Digestive-tract-tumors	Liver-HCC:15,Panc-AdenoCA:10,ColoRect-AdenoCA:6,Ovary-AdenoCA:76	UTR
chrX:87279224-87279427	6.430122857	0.000326027530990382	1	1	5	5	52	6	Liver-HCC,All-tumors-without-Lymphatic-system-Skin-Melanoma,Carcinoma-tumors,Adenocarcinoma-tumors,Digestive-tract-tumors	Liver-HCC:35,Stomach-AdenoCA:8,ColoRect-AdenoCA:4,Breast-AdenoCa:3,Lung-SCC:2	intergenic
chrX:150320318-150320327	14.06123	0.000407107699481096	5	5	5	5	34	6	Carcinoma-tumors,Eso-AdenoCa,All-tumors-without-Lymphatic-system-Skin-Melanoma,Lung-SCC,Lung-tumors,Adenocarcinoma-tumors,Digestive-tract-tumors,Squamous-tumors	Liver-HCC:4,Lung-SCC:10,Eso-AdenoCa:20	intergenic
chr1:12185011-12185028	7.76422	5.88891486021952e-05	2	2	2	2	24	5	Carcinoma-tumors,Eso-AdenoCa,All-tumors-without-Lymphatic-system-Skin-Melanoma,Liver-HCC,Adenocarcinoma-tumors,Digestive-tract-tumors	Liver-HCC:15,Stomach-AdenoCA:4,Eso-AdenoCa:5	intronic
chr1:32429883-32429891	11.90956	0.000454181079628599	3	3	3	3	25	5	Carcinoma-tumors,Digestive-tract-tumors,All-tumors-without-Lymphatic-system-Skin-Melanoma,Female-reproductive-system-tumors,Breast-AdenoCa,Liver-HCC,Adenocarcinoma-tumors,Breast-tumors	Liver-HCC:15,Stomach-AdenoCA:4,Breast-AdenoCa:6	intergenic
chr1:32757579-32757838	11.23777	0.00186470852821242	3	3	3	3	51	5	Carcinoma-tumors,All-tumors-without-Lymphatic-system-Skin-Melanoma,Liver-HCC,Adenocarcinoma-tumors,Digestive-tract-tumors,Squamous-tumors,Prost-AdenoCA	Liver-HCC:10,Ovary-AdenoCA:3,Panc-Endocrine:2,Head-SCC:24,Prost-AdenoCA:12	proximal_promoter
chr1:41418341-41418352	19.308046667	0.000332004084734863	5	5	5	5	56	5	Carcinoma-tumors,Eso-AdenoCa,All-tumors-without-Lymphatic-system-Skin-Melanoma,Liver-HCC,Adenocarcinoma-tumors,Digestive-tract-tumors,Prost-AdenoCA	Liver-HCC:25,Prost-AdenoCA:16,Eso-AdenoCa:15	intergenic
chr1:48963907-48963949	14.628558334	0.000780003858907886	5	5	5	5	87	5	Carcinoma-tumors,Digestive-tract-tumors,Eso-AdenoCa,Female-reproductive-system-tumors,All-tumors-without-Lymphatic-system-Skin-Melanoma,Breast-AdenoCa,Liver-HCC,Adenocarcinoma-tumors,Breast-tumors,Bladder-TCC	Liver-HCC:40,Breast-AdenoCa:24,Bladder-TCC:3,Eso-AdenoCa:20	intergenic
chr1:70076009-70076337	5.511715	0.00191396323393488	1	1	5	5	20	5	Carcinoma-tumors,Digestive-tract-tumors,Stomach-AdenoCA,Adenocarcinoma-tumors,All-tumors-without-Lymphatic-system-Skin-Melanoma	Stomach-AdenoCA:10,ColoRect-AdenoCA:4,Eso-AdenoCa:4,Lung-SCC:2	intronic
chr1:76540111-76540317	8.61536125	0.00191396323393488	3	3	3	3	125	5	Carcinoma-tumors,Panc-AdenoCA,All-tumors-without-Lymphatic-system-Skin-Melanoma,Lung-SCC,Lung-tumors,Liver-HCC,Adenocarcinoma-tumors,Digestive-tract-tumors,Squamous-tumors	Liver-HCC:23,Lung-SCC:80,Panc-AdenoCA:20,Stomach-AdenoCA:2	proximal_promoter
chr1:86939915-86939926	11.44166	0.000753143334644886	4	4	4	4	50	5	Stomach-AdenoCA,Carcinoma-tumors,Eso-AdenoCa,All-tumors-without-Lymphatic-system-Skin-Melanoma,Liver-HCC,Adenocarcinoma-tumors,Digestive-tract-tumors	Liver-HCC:20,Stomach-AdenoCA:10,Eso-AdenoCa:20	intronic
chr1:89990091-89990380	15.407735833	0.00142570657810949	4	4	4	4	42	5	Carcinoma-tumors,Stomach-AdenoCA,All-tumors-without-Lymphatic-system-Skin-Melanoma,Kidney-RCC,Kidney-tumors,Adenocarcinoma-tumors,Digestive-tract-tumors	Stomach-AdenoCA:20,Uterus-AdenoCA:2,Kidney-RCC:15,Lung-AdenoCA:3,Cervix-SCC:2	proximal_promoter
chr1:91044762-91044966	9.52505	0.000625145451057452	3	3	4	4	17	5	Carcinoma-tumors,Digestive-tract-tumors,Adenocarcinoma-tumors,Eso-AdenoCa,All-tumors-without-Lymphatic-system-Skin-Melanoma	Eso-AdenoCa:15,CNS-Medullo:1,Bone-Leiomyo:1	intergenic
chr1:101972156-101972310	5.653262	0.00142570657810949	2	2	3	3	23	5	Carcinoma-tumors,Eso-AdenoCa,All-tumors-without-Lymphatic-system-Skin-Melanoma,Lung-SCC,Lung-tumors,Adenocarcinoma-tumors,Digestive-tract-tumors,Squamous-tumors	Lung-SCC:5,Prost-AdenoCA:3,Eso-AdenoCa:15	intergenic
chr1:102699979-102700107	4.430357417	0.00731970662089925	2	2	4	4	73	5	Liver-HCC,Carcinoma-tumors,Digestive-tract-tumors,Adenocarcinoma-tumors,All-tumors-without-Lymphatic-system-Skin-Melanoma	Liver-HCC:30,ColoRect-AdenoCA:16,Kidney-RCC:24,Uterus-AdenoCA:3	intergenic
chr1:104807079-104807368	4.417819	0.00287813385030489	1	1	4	4	82	5	Stomach-AdenoCA,Carcinoma-tumors,Digestive-tract-tumors,Adenocarcinoma-tumors,All-tumors-without-Lymphatic-system-Skin-Melanoma	Liver-HCC:3,Stomach-AdenoCA:64,Uterus-AdenoCA:3,Eso-AdenoCa:12	intergenic
chr1:108668350-108668352	15.29517	8.51875417049717e-12	5	5	5	5	45	5	Liver-HCC,Carcinoma-tumors,Digestive-tract-tumors,Adenocarcinoma-tumors,All-tumors-without-Lymphatic-system-Skin-Melanoma	Liver-HCC:45	intergenic
chr1:111003056-111003074	7.99999	0.000529689983101487	2	2	2	2	25	5	Carcinoma-tumors,Stomach-AdenoCA,All-tumors-without-Lymphatic-system-Skin-Melanoma,Liver-HCC,Adenocarcinoma-tumors,Digestive-tract-tumors	Liver-HCC:15,Stomach-AdenoCA:10	intergenic
chr1:144932337-144932471	15.193645834	0.00142570657810949	5	5	5	5	44	5	Carcinoma-tumors,Squamous-tumors,All-tumors-without-Lymphatic-system-Skin-Melanoma,Lung-SCC,Lung-tumors,Adenocarcinoma-tumors,Thy-AdenoCA,Prost-AdenoCA	Breast-AdenoCa:3,Thy-AdenoCA:4,Prost-AdenoCA:16,Bladder-TCC:6,Lung-SCC:15	UTR
chr1:157060097-157060304	14.496905	0.0017853143084297	3	3	4	4	14	5	Carcinoma-tumors,Bladder-TCC,All-tumors-without-Lymphatic-system-Skin-Melanoma	Ovary-AdenoCA:4,Bladder-TCC:9,Bone-Leiomyo:1	intergenic
chr1:157466022-157466035	11.08874	0.000304589509306223	4	4	4	4	24	5	Carcinoma-tumors,Eso-AdenoCa,All-tumors-without-Lymphatic-system-Skin-Melanoma,Lung-AdenoCA,Lung-tumors,CNS-tumors,Liver-HCC,Glioma-tumors,Adenocarcinoma-tumors,Digestive-tract-tumors,CNS-GBM	Liver-HCC:10,CNS-GBM:4,Lung-AdenoCA:5,Eso-AdenoCa:5	intergenic
chr1:164101218-164101396	3.65554	0.00191396323393488	1	1	3	3	12	5	Carcinoma-tumors,Adenocarcinoma-tumors,All-tumors-without-Lymphatic-system-Skin-Melanoma	Lung-SCC:2,Kidney-RCC:3,Eso-AdenoCa:3,Cervix-SCC:2,Biliary-AdenoCA:2	intergenic
chr1:165113936-165114234	10.398276667	0.00191396323393488	4	4	5	5	28	5	Carcinoma-tumors,Stomach-AdenoCA,Female-reproductive-system-tumors,All-tumors-without-Lymphatic-system-Skin-Melanoma,Kidney-RCC,Kidney-tumors,Adenocarcinoma-tumors,Digestive-tract-tumors	Liver-HCC:3,Stomach-AdenoCA:5,Kidney-RCC:5,Breast-AdenoCa:12,Prost-AdenoCA:3	intergenic
chr1:165451463-165451644	10.197242	0.0013675853411577	3	3	5	5	55	5	Carcinoma-tumors,All-tumors-without-Lymphatic-system-Skin-Melanoma,Female-reproductive-system-tumors,Lung-SCC,Breast-AdenoCa,Lung-AdenoCA,Lung-tumors,Adenocarcinoma-tumors,Breast-tumors,Squamous-tumors	Liver-HCC:3,Lung-SCC:10,Breast-AdenoCa:24,Lung-AdenoCA:15,Eso-AdenoCa:3	intergenic
chr1:166459329-166459545	11.17942	0.00591722936691118	2	2	5	5	40	5	Carcinoma-tumors,All-tumors-without-Lymphatic-system-Skin-Melanoma,Lung-AdenoCA,Lung-tumors,Liver-HCC,Adenocarcinoma-tumors,Digestive-tract-tumors	Liver-HCC:10,Lung-SCC:12,Panc-AdenoCA:4,Prost-AdenoCA:9,Lung-AdenoCA:5	intergenic
chr1:170936200-170936496	5.806199	0.00185959352710885	2	2	4	4	26	5	Carcinoma-tumors,All-tumors-without-Lymphatic-system-Skin-Melanoma,ColoRect-AdenoCA,Liver-HCC,Adenocarcinoma-tumors,Digestive-tract-tumors	Liver-HCC:15,Panc-AdenoCA:3,ColoRect-AdenoCA:5,Prost-AdenoCA:3	intronic
chr1:184774893-184774903	13.47974	0.00022842780012649	3	3	3	3	28	5	Carcinoma-tumors,Eso-AdenoCa,All-tumors-without-Lymphatic-system-Skin-Melanoma,Liver-HCC,Adenocarcinoma-tumors,Bone-Leiomyo,Digestive-tract-tumors,Sarcoma-tumors	Liver-HCC:20,Bone-Leiomyo:3,Eso-AdenoCa:5	intronic
chr1:187265441-187265813	5.52942	0.00263997505226261	1	1	5	5	26	5	Carcinoma-tumors,Adenocarcinoma-tumors,All-tumors-without-Lymphatic-system-Skin-Melanoma	Kidney-RCC:3,ColoRect-AdenoCA:3,Ovary-AdenoCA:18,Lung-SCC:2	intergenic
chr1:188226743-188226930	4.489450167	0.0167258986752729	2	2	3	3	35	5	All-tumors-without-Lymphatic-system-Skin-Melanoma,Carcinoma-tumors,Adenocarcinoma-tumors,Female-reproductive-system-tumors,Breast-tumors	Breast-LobularCa:15,Kidney-ChRCC:9,Panc-AdenoCA:3,Lung-AdenoCA:6,Lung-SCC:2	intergenic
chr1:189305276-189305513	5.223594	0.00275497932630706	2	2	4	4	20	5	Carcinoma-tumors,All-tumors-without-Lymphatic-system-Skin-Melanoma,Kidney-tumors,Liver-HCC,Adenocarcinoma-tumors,Digestive-tract-tumors	Liver-HCC:5,Lung-SCC:8,Kidney-RCC:4,Lung-AdenoCA:3	intergenic
chr1:189684923-189685295	4.43756525	0.00559086015996266	1	1	4	4	28	5	Carcinoma-tumors,Adenocarcinoma-tumors,All-tumors-without-Lymphatic-system-Skin-Melanoma	Stomach-AdenoCA:3,ColoRect-AdenoCA:12,Kidney-RCC:3,Eso-AdenoCa:6,Head-SCC:4	intergenic
chr1:190413616-190413923	4.772518	0.00414749711499658	1	1	4	4	23	5	Carcinoma-tumors,Squamous-tumors,All-tumors-without-Lymphatic-system-Skin-Melanoma	Liver-HCC:10,Lung-SCC:6,Head-SCC:3,Prost-AdenoCA:2,Ovary-AdenoCA:2	intronic
chr1:190784130-190784152	5.741965	0.000767661564817904	2	2	5	5	24	5	Carcinoma-tumors,Female-reproductive-system-tumors,All-tumors-without-Lymphatic-system-Skin-Melanoma,Breast-AdenoCa,Adenocarcinoma-tumors,Breast-tumors	Liver-HCC:9,Stomach-AdenoCA:3,Panc-AdenoCA:3,Kidney-RCC:3,Breast-AdenoCa:6	intergenic
chr1:192720784-192721143	7.893171667	0.00157248209666829	2	2	4	4	24	5	Carcinoma-tumors,Eso-AdenoCa,All-tumors-without-Lymphatic-system-Skin-Melanoma,Lung-SCC,Lung-tumors,Squamous-tumors	Stomach-AdenoCA:8,ColoRect-AdenoCA:2,Eso-AdenoCa:9,Lung-SCC:5	intergenic
chr1:195110789-195110957	5.600950667	0.00191396323393488	3	3	5	5	51	5	Carcinoma-tumors,Female-reproductive-system-tumors,All-tumors-without-Lymphatic-system-Skin-Melanoma,Breast-tumors,Breast-AdenoCa,Liver-HCC,Adenocarcinoma-tumors,Digestive-tract-tumors,Prost-AdenoCA	Liver-HCC:15,Prost-AdenoCA:12,Head-SCC:6,Breast-AdenoCa:18	intergenic
chr1:203483301-203483464	14.651465	0.00145297179083696	3	3	4	4	18	5	Carcinoma-tumors,All-tumors-without-Lymphatic-system-Skin-Melanoma,Female-reproductive-system-tumors,Breast-AdenoCa,Liver-HCC,Adenocarcinoma-tumors,Breast-tumors	Liver-HCC:4,CNS-GBM:1,Panc-AdenoCA:3,Breast-AdenoCa:6,Bladder-TCC:4	intergenic
chr1:209422086-209422212	10.444565	0.000304589509306223	5	5	5	5	48	5	Carcinoma-tumors,Stomach-AdenoCA,All-tumors-without-Lymphatic-system-Skin-Melanoma,ColoRect-AdenoCA,Liver-HCC,Adenocarcinoma-tumors,Digestive-tract-tumors	Liver-HCC:20,Stomach-AdenoCA:10,ColoRect-AdenoCA:15,Breast-AdenoCa:3	intergenic
chr1:211308873-211309046	8.039141	0.00185697196691882	2	2	3	3	17	5	Carcinoma-tumors,Eso-AdenoCa,All-tumors-without-Lymphatic-system-Skin-Melanoma,Liver-HCC,Adenocarcinoma-tumors,Digestive-tract-tumors	Liver-HCC:5,Panc-AdenoCA:1,CNS-GBM:3,Breast-AdenoCa:3,Eso-AdenoCa:5	proximal_promoter
chr1:218055228-218055452	4.413025	0.00718204823178361	1	1	4	4	8	5	Carcinoma-tumors,All-tumors-without-Lymphatic-system-Skin-Melanoma	Liver-HCC:2,Kidney-RCC:1,Head-SCC:2,Breast-AdenoCa:2,Myeloid-AML:1	intergenic
chr1:220543014-220543370	6.17345	0.00187579704885738	1	1	3	3	32	5	All-tumors-without-Lymphatic-system-Skin-Melanoma,Carcinoma-tumors,Uterus-AdenoCA,Adenocarcinoma-tumors,Female-reproductive-system-tumors	Stomach-AdenoCA:3,Panc-AdenoCA:6,Uterus-AdenoCA:15,Breast-AdenoCa:8	intergenic
chr1:234349742-234350049	13.397598333	0.0111575014228309	5	5	5	5	22	5	Panc-AdenoCA,Ovary-AdenoCA,Eso-AdenoCa,Cervix-SCC,Adenocarcinoma-tumors,Digestive-tract-tumors	Ovary-AdenoCA:6,Panc-AdenoCA:9,Breast-AdenoCa:2,Eso-AdenoCa:3,Cervix-SCC:2	UTR
chr1:235324510-235324652	19.656376818	0.000583607210048203	5	5	5	5	92	5	Carcinoma-tumors,Panc-AdenoCA,Female-reproductive-system-tumors,All-tumors-without-Lymphatic-system-Skin-Melanoma,Uterus-AdenoCA,Lung-AdenoCA,Lung-tumors,Adenocarcinoma-tumors,Digestive-tract-tumors	Panc-AdenoCA:25,Uterus-AdenoCA:60,Lung-AdenoCA:5,Head-SCC:2	UTR
chr1:243419208-243419218	8.7679925	4.17625702724524e-08	3	3	3	3	90	5	Carcinoma-tumors,Digestive-tract-tumors,Adenocarcinoma-tumors,Eso-AdenoCa,All-tumors-without-Lymphatic-system-Skin-Melanoma	Eso-AdenoCa:90	proximal_promoter
chr1:247802767-247803202	10.240772333	0.0480258841787758	4	4	5	5	52	5	Carcinoma-tumors,Panc-AdenoCA,Eso-AdenoCa,Female-reproductive-system-tumors,All-tumors-without-Lymphatic-system-Skin-Melanoma,Lung-SCC,Uterus-AdenoCA,Lung-tumors,Digestive-tract-tumors,Squamous-tumors	Lung-SCC:10,Panc-AdenoCA:12,Uterus-AdenoCA:20,Eso-AdenoCa:4,Lung-AdenoCA:6	intergenic
chr10:16058880-16059012	3.618763	0.00101651526863037	1	1	3	3	30	5	Carcinoma-tumors,All-tumors-without-Lymphatic-system-Skin-Melanoma,Female-reproductive-system-tumors,Breast-AdenoCa,Adenocarcinoma-tumors,Breast-tumors	Liver-HCC:6,Breast-AdenoCa:12,Eso-AdenoCa:9,Lung-AdenoCA:3	intergenic
chr10:19995904-19996124	11.183202333	0.000820219377205834	5	5	5	5	74	5	Kidney-tumors,Carcinoma-tumors,Kidney-RCC,Adenocarcinoma-tumors,All-tumors-without-Lymphatic-system-Skin-Melanoma	Stomach-AdenoCA:18,Lung-SCC:8,Kidney-RCC:20,Bladder-TCC:10,Eso-AdenoCa:18	intronic
chr10:28530922-28530969	14.082325	0.000304589509306223	4	4	4	4	69	5	Carcinoma-tumors,Eso-AdenoCa,All-tumors-without-Lymphatic-system-Skin-Melanoma,Liver-HCC,Adenocarcinoma-tumors,Digestive-tract-tumors	Liver-HCC:54,Eso-AdenoCa:15	intronic
chr10:44167266-44167274	11.32745	0.00153642552030594	3	3	3	3	20	5	Carcinoma-tumors,Panc-AdenoCA,All-tumors-without-Lymphatic-system-Skin-Melanoma,Head-SCC,Adenocarcinoma-tumors,Digestive-tract-tumors,Squamous-tumors,Bladder-TCC	Liver-HCC:8,Panc-AdenoCA:5,Head-SCC:4,Bladder-TCC:3	intergenic
chr10:54996689-54996966	3.424836	0.00148724837136716	1	1	3	3	39	5	Carcinoma-tumors,Prost-AdenoCA,Adenocarcinoma-tumors,All-tumors-without-Lymphatic-system-Skin-Melanoma	Liver-HCC:9,Head-SCC:6,Prost-AdenoCA:12,Lung-AdenoCA:9,Eso-AdenoCa:3	intergenic
chr10:55424658-55424726	8.621408333	0.00114366617617874	3	3	5	5	51	5	Carcinoma-tumors,Ovary-AdenoCA,Eso-AdenoCa,Female-reproductive-system-tumors,All-tumors-without-Lymphatic-system-Skin-Melanoma,Breast-tumors,Breast-AdenoCa,Adenocarcinoma-tumors,Digestive-tract-tumors	Breast-AdenoCa:6,Lung-SCC:2,Ovary-AdenoCA:5,Eso-AdenoCa:35,Lung-AdenoCA:3	intergenic
chr10:55750555-55750849	3.537175	0.0265934430993983	1	1	3	3	16	5	Carcinoma-tumors,Head-SCC,Squamous-tumors,All-tumors-without-Lymphatic-system-Skin-Melanoma	Panc-Endocrine:2,Head-SCC:8,Prost-AdenoCA:2,CNS-GBM:2,Eso-AdenoCa:2	intronic
chr10:68424078-68424488	5.935616	0.00843447327668928	2	2	5	5	25	5	All-tumors-without-Lymphatic-system-Skin-Melanoma,Carcinoma-tumors,Adenocarcinoma-tumors,Squamous-tumors,Digestive-tract-tumors	Lung-SCC:3,Panc-AdenoCA:8,Head-SCC:6,Eso-AdenoCa:4,Biliary-AdenoCA:4	intronic
chr10:84982853-84983047	5.71808	0.00194832096652446	1	1	5	5	31	5	Kidney-tumors,Carcinoma-tumors,Kidney-RCC,Adenocarcinoma-tumors,All-tumors-without-Lymphatic-system-Skin-Melanoma	Liver-HCC:6,Stomach-AdenoCA:3,Panc-AdenoCA:6,Kidney-RCC:10,Eso-AdenoCa:6	intergenic
chr10:101605618-101605753	17.19389	0.00048389306763334	4	4	4	4	32	5	Carcinoma-tumors,Stomach-AdenoCA,Digestive-tract-tumors,Eso-AdenoCa,All-tumors-without-Lymphatic-system-Skin-Melanoma,Female-reproductive-system-tumors,Uterus-AdenoCA,Breast-AdenoCa,Adenocarcinoma-tumors,Breast-tumors	Stomach-AdenoCA:10,Uterus-AdenoCA:5,Breast-AdenoCa:12,Eso-AdenoCa:5	intronic
chr10:108384779-108384805	8.54812	0.000308632791791956	3	3	3	3	23	5	Carcinoma-tumors,Eso-AdenoCa,All-tumors-without-Lymphatic-system-Skin-Melanoma,Head-SCC,Adenocarcinoma-tumors,Digestive-tract-tumors,Squamous-tumors	Panc-AdenoCA:4,Head-SCC:4,Eso-AdenoCa:15	intronic
chr10:108465525-108465740	7.047276667	0.000729606544104359	2	2	4	4	24	5	Carcinoma-tumors,Eso-AdenoCa,Adenocarcinoma-tumors,Digestive-tract-tumors	Stomach-AdenoCA:6,Uterus-AdenoCA:2,Prost-AdenoCA:8,Eso-AdenoCa:4,Lung-SCC:4	intronic
chr10:109648980-109649061	5.75371425	0.000218820260111207	2	2	5	5	55	5	All-tumors-without-Lymphatic-system-Skin-Melanoma,Carcinoma-tumors,Adenocarcinoma-tumors,Digestive-tract-tumors	Liver-HCC:20,Stomach-AdenoCA:8,Kidney-RCC:3,Biliary-AdenoCA:20,Eso-AdenoCa:4	intergenic
chr10:124768331-124768629	15.23671	0.00180959787131808	3	3	4	4	49	5	Carcinoma-tumors,All-tumors-without-Lymphatic-system-Skin-Melanoma,CNS-tumors,Head-SCC,CNS-Medullo,Squamous-tumors	Panc-AdenoCA:2,Panc-Endocrine:4,Head-SCC:20,Eso-AdenoCa:14,CNS-Medullo:9	proximal_promoter
chr10:132728659-132728970	10.06035	0.00874135384833375	3	3	5	5	22	5	Carcinoma-tumors,Digestive-tract-tumors,Eso-AdenoCa,Female-reproductive-system-tumors,All-tumors-without-Lymphatic-system-Skin-Melanoma,Breast-AdenoCa,CNS-tumors,Adenocarcinoma-tumors,Breast-tumors	Liver-HCC:6,Panc-AdenoCA:3,Breast-AdenoCa:6,Eso-AdenoCa:5,CNS-Medullo:2	intergenic
chr11:19332815-19333078	14.953476	0.000868624570112321	4	4	5	5	30	5	Carcinoma-tumors,All-tumors-without-Lymphatic-system-Skin-Melanoma,Liver-HCC,Head-SCC,Adenocarcinoma-tumors,Digestive-tract-tumors,Squamous-tumors	Liver-HCC:10,Head-SCC:4,Prost-AdenoCA:14,Bladder-TCC:2	intergenic
chr11:32345258-32345464	8.19121	0.000304589509306223	2	2	5	5	10	5	Liver-HCC,Digestive-tract-tumors	Liver-HCC:4,Panc-AdenoCA:4,Eso-AdenoCa:2	intergenic
chr11:35507423-35507443	11.131085	0.000123910206961489	4	4	4	4	28	5	Carcinoma-tumors,Eso-AdenoCa,All-tumors-without-Lymphatic-system-Skin-Melanoma,Liver-HCC,Adenocarcinoma-tumors,Digestive-tract-tumors,Bladder-TCC	Liver-HCC:10,Eso-AdenoCa:15,Bladder-TCC:3	intronic
chr11:42576917-42577115	5.722770636	0.00191396323393488	2	2	5	5	85	5	Kidney-tumors,Carcinoma-tumors,Kidney-RCC,Bladder-TCC,All-tumors-without-Lymphatic-system-Skin-Melanoma	Lung-SCC:2,Kidney-RCC:48,Bladder-TCC:33,Eso-AdenoCa:2	intergenic
chr11:46231708-46231914	12.4836625	0.000779323924559446	4	4	5	5	34	5	Carcinoma-tumors,All-tumors-without-Lymphatic-system-Skin-Melanoma,Kidney-RCC,Lung-AdenoCA,Lung-tumors,Kidney-tumors,Adenocarcinoma-tumors,Bladder-TCC	Breast-AdenoCa:3,Panc-AdenoCA:3,Kidney-RCC:5,Bladder-TCC:3,Lung-AdenoCA:20	intergenic
chr11:58830729-58830739	14.256835	0.000120715319162347	5	5	5	5	80	5	Carcinoma-tumors,Panc-AdenoCA,Eso-AdenoCa,All-tumors-without-Lymphatic-system-Skin-Melanoma,Adenocarcinoma-tumors,Digestive-tract-tumors	Panc-AdenoCA:70,Eso-AdenoCa:10	intergenic
chr11:62623411-62623415	11.415221429	0.000158792134403786	3	3	3	3	59	5	Carcinoma-tumors,Stomach-AdenoCA,Eso-AdenoCa,All-tumors-without-Lymphatic-system-Skin-Melanoma,Adenocarcinoma-tumors,Digestive-tract-tumors,Sarcoma-tumors	Bone-Epith:17,Stomach-AdenoCA:10,Panc-AdenoCA:12,Eso-AdenoCa:20	proximal_promoter
chr11:88831230-88831287	12.984296667	0.000228113780621372	5	5	5	5	39	5	Stomach-AdenoCA,Carcinoma-tumors,All-tumors-without-Lymphatic-system-Skin-Melanoma,ColoRect-AdenoCA,Adenocarcinoma-tumors,Digestive-tract-tumors	Stomach-AdenoCA:5,ColoRect-AdenoCA:10,Eso-AdenoCa:24	intergenic
chr11:90687494-90687837	3.370333	0.00654870631009745	1	1	3	3	13	5	Carcinoma-tumors,Head-SCC,Squamous-tumors,All-tumors-without-Lymphatic-system-Skin-Melanoma	ColoRect-AdenoCA:2,CNS-GBM:1,Head-SCC:6,Eso-AdenoCa:4	intergenic
chr11:98701091-98701155	1.80371	0.00222052319816016	1	1	1	1	16	5	CNS-GBM,Glioma-tumors,CNS-tumors,All-tumors-without-Lymphatic-system-Skin-Melanoma	Lung-SCC:3,Panc-AdenoCA:3,CNS-GBM:8,Lung-AdenoCA:2	intergenic
chr11:99686631-99687037	5.784593	0.00235775355511344	1	1	5	5	35	5	Kidney-tumors,Carcinoma-tumors,Kidney-RCC,Adenocarcinoma-tumors,All-tumors-without-Lymphatic-system-Skin-Melanoma	Stomach-AdenoCA:9,Kidney-RCC:20,Lung-AdenoCA:3,Eso-AdenoCa:3	intronic
chr11:106426451-106426547	8.664700667	0.000474713123481432	5	5	5	5	69	5	Carcinoma-tumors,Eso-AdenoCa,All-tumors-without-Lymphatic-system-Skin-Melanoma,Liver-HCC,Panc-Endocrine,Adenocarcinoma-tumors,Digestive-tract-tumors	Liver-HCC:15,Panc-Endocrine:9,Eso-AdenoCa:45	intergenic
chr11:110072229-110072233	14.26881	0.000225988425360556	5	5	5	5	29	5	Stomach-AdenoCA,Panc-AdenoCA,Carcinoma-tumors,Ovary-AdenoCA,All-tumors-without-Lymphatic-system-Skin-Melanoma,Adenocarcinoma-tumors,Digestive-tract-tumors	Stomach-AdenoCA:5,Panc-AdenoCA:5,Uterus-AdenoCA:3,Ovary-AdenoCA:12,Eso-AdenoCa:4	intronic
chr11:111231115-111231125	3.724615	0.000645255131303516	1	1	1	1	24	5	Carcinoma-tumors,Head-SCC,Squamous-tumors,All-tumors-without-Lymphatic-system-Skin-Melanoma	Liver-HCC:16,Head-SCC:8	intronic
chr11:131449835-131449905	5.828355	0.00142650034293759	2	2	3	3	19	5	Carcinoma-tumors,All-tumors-without-Lymphatic-system-Skin-Melanoma,Lung-SCC,Lung-tumors,Liver-HCC,Digestive-tract-tumors,Squamous-tumors	Liver-HCC:8,Lung-SCC:5,Eso-AdenoCa:6	intronic
chr11:131544027-131544048	8.36709	0.00152035569856432	3	3	3	3	49	5	Carcinoma-tumors,Panc-AdenoCA,All-tumors-without-Lymphatic-system-Skin-Melanoma,ColoRect-AdenoCA,Liver-HCC,Adenocarcinoma-tumors,Digestive-tract-tumors	Liver-HCC:15,Panc-AdenoCA:15,ColoRect-AdenoCA:15,Eso-AdenoCa:4	intronic
chr12:11734277-11734294	11.954101667	0.000304589509306223	5	5	5	5	56	5	Carcinoma-tumors,Panc-AdenoCA,All-tumors-without-Lymphatic-system-Skin-Melanoma,Liver-HCC,Adenocarcinoma-tumors,Digestive-tract-tumors	Liver-HCC:10,Stomach-AdenoCA:28,Panc-AdenoCA:10,Eso-AdenoCa:8	intergenic
chr12:21271583-21271942	5.941563	0.00180959787131808	2	2	3	3	17	5	Carcinoma-tumors,Squamous-tumors,Lung-SCC,Lung-tumors,All-tumors-without-Lymphatic-system-Skin-Melanoma	Lung-SCC:10,CNS-GBM:1,Eso-AdenoCa:6	intergenic
chr12:49412614-49412616	19.90224	0.000304589509306223	5	5	5	5	113	5	Carcinoma-tumors,Eso-AdenoCa,All-tumors-without-Lymphatic-system-Skin-Melanoma,Kidney-RCC,CNS-tumors,Liver-HCC,Kidney-tumors,Adenocarcinoma-tumors,CNS-Medullo,Digestive-tract-tumors,Thy-AdenoCA	Liver-HCC:35,Thy-AdenoCA:16,Kidney-RCC:20,Eso-AdenoCa:30,CNS-Medullo:12	UTR
chr12:54137395-54137577	16.33708	0.000158792134403786	4	4	4	4	50	5	Carcinoma-tumors,Stomach-AdenoCA,All-tumors-without-Lymphatic-system-Skin-Melanoma,Liver-HCC,Adenocarcinoma-tumors,Digestive-tract-tumors	Liver-HCC:40,Stomach-AdenoCA:10	intergenic
chr12:55467035-55467036	18.90339	0.000373285000296508	5	5	5	5	24	5	Carcinoma-tumors,Eso-AdenoCa,All-tumors-without-Lymphatic-system-Skin-Melanoma,Female-reproductive-system-tumors,Breast-tumors,Breast-AdenoCa,Adenocarcinoma-tumors,Bone-Leiomyo,Digestive-tract-tumors,Sarcoma-tumors,Biliary-AdenoCA	Eso-AdenoCa:10,Breast-AdenoCa:6,Biliary-AdenoCA:5,Bone-Leiomyo:3	intergenic
chr12:58335230-58335291	13.80463	0.00181118815208994	3	3	3	3	45	5	Carcinoma-tumors,Panc-AdenoCA,All-tumors-without-Lymphatic-system-Skin-Melanoma,Bone-Leiomyo,Adenocarcinoma-tumors,Digestive-tract-tumors,Sarcoma-tumors	Stomach-AdenoCA:8,Panc-AdenoCA:25,Breast-AdenoCa:3,Bone-Leiomyo:3,Bladder-TCC:6	proximal_promoter
chr12:72366604-72366633	4.10867	0.00233792068219016	2	2	2	2	39	5	Carcinoma-tumors,Female-reproductive-system-tumors,All-tumors-without-Lymphatic-system-Skin-Melanoma,Breast-AdenoCa,Adenocarcinoma-tumors,Breast-tumors	Liver-HCC:12,ColoRect-AdenoCA:3,Breast-AdenoCa:12,Biliary-AdenoCA:12	intronic
chr12:73451257-73451644	4.41034	0.00232564620781364	1	1	4	4	33	5	Carcinoma-tumors,Adenocarcinoma-tumors,All-tumors-without-Lymphatic-system-Skin-Melanoma	Ovary-AdenoCA:3,Kidney-RCC:15,Eso-AdenoCa:15	intergenic
chr12:74711149-74711519	5.738903	0.0389249708139765	2	2	4	4	18	5	Carcinoma-tumors,Ovary-AdenoCA,Adenocarcinoma-tumors,Female-reproductive-system-tumors,All-tumors-without-Lymphatic-system-Skin-Melanoma	Lung-SCC:2,Panc-AdenoCA:9,Ovary-AdenoCA:5,CNS-GBM:1,Bone-Leiomyo:1	intergenic
chr12:76256715-76257028	12.433583333	0.000555049580003441	4	4	4	4	20	5	Lung-SCC,Carcinoma-tumors,Squamous-tumors,Lung-tumors,All-tumors-without-Lymphatic-system-Skin-Melanoma	Lung-SCC:10,Prost-AdenoCA:6,Kidney-RCC:2,Stomach-AdenoCA:2	intergenic
chr12:85054093-85054204	5.1842656	0.00159525102015142	1	1	4	4	61	5	Liver-HCC,Carcinoma-tumors,Digestive-tract-tumors,Adenocarcinoma-tumors,All-tumors-without-Lymphatic-system-Skin-Melanoma	Liver-HCC:20,Prost-AdenoCA:3,Lung-AdenoCA:30,Eso-AdenoCa:8	intergenic
chr12:91720405-91720417	11.19328	2.39877740424428e-06	5	5	5	5	35	5	Carcinoma-tumors,Eso-AdenoCa,All-tumors-without-Lymphatic-system-Skin-Melanoma,Liver-HCC,Adenocarcinoma-tumors,Digestive-tract-tumors	Liver-HCC:15,Eso-AdenoCa:20	intergenic
chr12:98909229-98909402	19.32305	0.000287353699896406	5	5	5	5	35	5	Carcinoma-tumors,Eso-AdenoCa,All-tumors-without-Lymphatic-system-Skin-Melanoma,Breast-AdenoCa,Kidney-RCC,Kidney-tumors,Adenocarcinoma-tumors,Breast-tumors	Ovary-AdenoCA:3,Breast-AdenoCa:20,Liver-HCC:3,Kidney-RCC:5,Eso-AdenoCa:4	UTR
chr12:130346943-130347077	6.229968	0.000994283685888711	1	1	5	5	10	5	Bone-Osteosarc,All-tumors-without-Lymphatic-system-Skin-Melanoma	Bone-Osteosarc:4,Breast-AdenoCa:1,Eso-AdenoCa:4,CNS-Medullo:1	intronic
chr13:27273006-27273018	15.15619	0.000385310544277805	4	4	4	4	25	5	Carcinoma-tumors,Ovary-AdenoCA,Eso-AdenoCa,All-tumors-without-Lymphatic-system-Skin-Melanoma,Female-reproductive-system-tumors,Liver-HCC,Adenocarcinoma-tumors,Digestive-tract-tumors	Liver-HCC:10,Ovary-AdenoCA:5,Eso-AdenoCa:10	intergenic
chr13:28558588-28558592	19.39036	0.000573464374130318	5	5	5	5	25	5	Carcinoma-tumors,Ovary-AdenoCA,Eso-AdenoCa,All-tumors-without-Lymphatic-system-Skin-Melanoma,Female-reproductive-system-tumors,Cervix-SCC,Liver-HCC,Adenocarcinoma-tumors,Digestive-tract-tumors,Squamous-tumors	Liver-HCC:10,Ovary-AdenoCA:5,Eso-AdenoCa:5,Cervix-SCC:5	intronic
chr13:35648670-35648868	8.95871	0.00178271835354454	4	4	5	5	76	5	Stomach-AdenoCA,Panc-AdenoCA,Carcinoma-tumors,All-tumors-without-Lymphatic-system-Skin-Melanoma,CNS-tumors,Adenocarcinoma-tumors,CNS-Medullo,Digestive-tract-tumors	Stomach-AdenoCA:20,Panc-AdenoCA:40,Eso-AdenoCa:4,CNS-Medullo:12	intronic
chr13:37887641-37887959	7.445570167	0.00191396323393488	3	3	5	5	87	5	Carcinoma-tumors,Eso-AdenoCa,All-tumors-without-Lymphatic-system-Skin-Melanoma,ColoRect-AdenoCA,Kidney-RCC,Kidney-tumors,Adenocarcinoma-tumors,Digestive-tract-tumors	Liver-HCC:8,Panc-AdenoCA:4,ColoRect-AdenoCA:30,Kidney-RCC:15,Eso-AdenoCa:30	intergenic
chr13:45915125-45915304	18.297316349	0.000798365618545009	5	5	5	5	122	5	Carcinoma-tumors,All-tumors-without-Lymphatic-system-Skin-Melanoma,Lung-SCC,Lung-tumors,Digestive-tract-tumors,Squamous-tumors,Biliary-AdenoCA	Ovary-AdenoCA:10,Lung-SCC:70,Kidney-RCC:6,Biliary-AdenoCA:36	UTR
chr13:48877794-48877847	13.20435	0.000265513212319593	4	4	4	4	27	5	Carcinoma-tumors,Panc-AdenoCA,All-tumors-without-Lymphatic-system-Skin-Melanoma,Kidney-RCC,Lung-AdenoCA,Lung-tumors,Kidney-tumors,Adenocarcinoma-tumors	Liver-HCC:3,Stomach-AdenoCA:6,Panc-AdenoCA:8,Kidney-RCC:5,Lung-AdenoCA:5	proximal_promoter
chr13:57309801-57309933	5.611444	0.00805642791156768	2	2	5	5	43	5	Carcinoma-tumors,Female-reproductive-system-tumors,All-tumors-without-Lymphatic-system-Skin-Melanoma,Uterus-AdenoCA,Kidney-tumors,Adenocarcinoma-tumors,Kidney-ChRCC	Stomach-AdenoCA:18,Uterus-AdenoCA:5,Lung-AdenoCA:15,Kidney-ChRCC:5	intergenic
chr13:59175132-59175296	4.429807	0.00192903040783833	1	1	4	4	51	5	Carcinoma-tumors,Squamous-tumors,All-tumors-without-Lymphatic-system-Skin-Melanoma	Liver-HCC:4,Stomach-AdenoCA:16,Panc-AdenoCA:4,Head-SCC:3,Eso-AdenoCa:24	intergenic
chr13:65214195-65214352	7.450856667	0.0271886404495838	3	3	3	3	115	5	Carcinoma-tumors,Eso-AdenoCa,All-tumors-without-Lymphatic-system-Skin-Melanoma,Female-reproductive-system-tumors,Lung-AdenoCA,Cervix-SCC,Lung-tumors,Adenocarcinoma-tumors,Digestive-tract-tumors,Squamous-tumors	Lung-SCC:3,Ovary-AdenoCA:8,Lung-AdenoCA:45,Cervix-SCC:44,Eso-AdenoCa:15	intergenic
chr13:65827989-65828055	5.9064093032	0.00568498998466572	3	3	5	5	94	5	Carcinoma-tumors,Eso-AdenoCa,All-tumors-without-Lymphatic-system-Skin-Melanoma,Uterus-AdenoCA,Glioma-tumors,CNS-tumors,Adenocarcinoma-tumors,Digestive-tract-tumors,CNS-GBM	Lung-SCC:22,CNS-GBM:12,Uterus-AdenoCA:12,Lung-AdenoCA:33,Eso-AdenoCa:15	intergenic
chr13:66035594-66035917	4.580688	0.00202887626160551	1	1	4	4	10	5	Kidney-tumors,Kidney-RCC,Adenocarcinoma-tumors	Liver-HCC:3,Ovary-AdenoCA:1,Panc-AdenoCA:3,Kidney-RCC:3	intergenic
chr13:66847542-66847855	4.89803	0.00535964717052311	1	1	4	4	50	5	Carcinoma-tumors,Digestive-tract-tumors,Adenocarcinoma-tumors,Biliary-AdenoCA,All-tumors-without-Lymphatic-system-Skin-Melanoma	Liver-HCC:28,Lung-SCC:4,Panc-AdenoCA:8,Biliary-AdenoCA:10	intergenic
chr13:66917527-66917832	8.500960727	0.0273960013956536	3	3	4	4	105	5	Carcinoma-tumors,All-tumors-without-Lymphatic-system-Skin-Melanoma,Kidney-RCC,Kidney-tumors,Head-SCC,Adenocarcinoma-tumors,Digestive-tract-tumors,Squamous-tumors	ColoRect-AdenoCA:1,Stomach-AdenoCA:6,Panc-AdenoCA:44,Head-SCC:44,Kidney-RCC:10	intronic
chr13:68598380-68598524	8.2487168333	0.00656905705894295	3	3	5	5	50	5	Carcinoma-tumors,Stomach-AdenoCA,Eso-AdenoCa,All-tumors-without-Lymphatic-system-Skin-Melanoma,Head-SCC,Adenocarcinoma-tumors,Digestive-tract-tumors,Squamous-tumors	Liver-HCC:4,Stomach-AdenoCA:5,Head-SCC:36,Eso-AdenoCa:5	intergenic
chr13:69123451-69123526	2.57635	0.00307801214420451	1	1	2	2	22	5	Carcinoma-tumors,Head-SCC,Squamous-tumors,All-tumors-without-Lymphatic-system-Skin-Melanoma	Lung-SCC:6,Panc-AdenoCA:6,Head-SCC:4,Myeloid-MPN:2,Lung-AdenoCA:4	intergenic
chr13:70111785-70111799	5.52842	0.00191095628315715	2	2	2	2	21	5	Carcinoma-tumors,Eso-AdenoCa,All-tumors-without-Lymphatic-system-Skin-Melanoma,ColoRect-AdenoCA,Adenocarcinoma-tumors,Digestive-tract-tumors	Liver-HCC:4,ColoRect-AdenoCA:5,Ovary-AdenoCA:3,Eso-AdenoCa:5,Biliary-AdenoCA:4	intergenic
chr13:70180145-70180242	5.637939429	0.000138950392045095	2	2	5	5	38	5	Carcinoma-tumors,All-tumors-without-Lymphatic-system-Skin-Melanoma	Liver-HCC:8,Kidney-RCC:14,Eso-AdenoCa:12,Bladder-TCC:4	intergenic
chr13:71605136-71605288	6.419783	0.00435673121129099	3	3	5	5	52	5	Liver-HCC,Carcinoma-tumors,Squamous-tumors,Digestive-tract-tumors,All-tumors-without-Lymphatic-system-Skin-Melanoma	Liver-HCC:12,Panc-AdenoCA:6,Head-SCC:30,Uterus-AdenoCA:4	intergenic
chr13:77047864-77047882	9.59726	0.000447011057639166	3	3	3	3	30	5	Carcinoma-tumors,Eso-AdenoCa,All-tumors-without-Lymphatic-system-Skin-Melanoma,Liver-HCC,Adenocarcinoma-tumors,Digestive-tract-tumors	Liver-HCC:15,Eso-AdenoCa:15	intergenic
chr13:83871903-83872044	6.193021417	0.00184810571933261	2	2	5	5	25	5	Sarcoma-tumors,Bone-Osteosarc,Carcinoma-tumors,Squamous-tumors,All-tumors-without-Lymphatic-system-Skin-Melanoma	Bone-Osteosarc:9,Head-SCC:6,Prost-AdenoCA:8,Eso-AdenoCa:2	intergenic
chr13:88456518-88457123	8.913665	0.0216604580543423	1	1	5	5	31	5	Carcinoma-tumors,Squamous-tumors,Female-reproductive-system-tumors,All-tumors-without-Lymphatic-system-Skin-Melanoma	Lung-SCC:14,ColoRect-AdenoCA:4,Uterus-AdenoCA:9,Cervix-SCC:4	intergenic
chr13:91026389-91026683	4.488156	0.00191396323393488	1	1	4	4	40	5	Carcinoma-tumors,Squamous-tumors,Lung-SCC,Lung-tumors,All-tumors-without-Lymphatic-system-Skin-Melanoma	Lung-SCC:25,Panc-AdenoCA:2,Head-SCC:9,Eso-AdenoCa:4	intergenic
chr13:101838244-101838245	6.00217	3.13113915405565e-05	1	1	5	5	10	5	Adenocarcinoma-tumors,Biliary-AdenoCA,Digestive-tract-tumors	Stomach-AdenoCA:2,ColoRect-AdenoCA:2,Ovary-AdenoCA:1,Biliary-AdenoCA:3,Eso-AdenoCa:2	intronic
chr13:105303017-105303140	4.460096	0.00379915957138393	1	1	4	4	14	5	Carcinoma-tumors,Squamous-tumors,All-tumors-without-Lymphatic-system-Skin-Melanoma	Liver-HCC:2,CNS-GBM:2,Panc-AdenoCA:2,Head-SCC:6,Eso-AdenoCa:2	intergenic
chr13:107028989-107029292	11.57148	0.00892380072752232	4	4	5	5	53	5	Stomach-AdenoCA,Carcinoma-tumors,Digestive-tract-tumors,Female-reproductive-system-tumors,All-tumors-without-Lymphatic-system-Skin-Melanoma,Breast-AdenoCa,Liver-HCC,Bone-Osteosarc,Adenocarcinoma-tumors,Breast-tumors,Sarcoma-tumors	Liver-HCC:5,Stomach-AdenoCA:15,Breast-AdenoCa:30,Bone-Osteosarc:3	intergenic
chr13:108125394-108125799	3.99953	0.012751636794613	1	1	3	3	23	5	Carcinoma-tumors,ColoRect-AdenoCA,Adenocarcinoma-tumors,Digestive-tract-tumors	Breast-AdenoCa:10,ColoRect-AdenoCA:8,Prost-AdenoCA:2,Biliary-AdenoCA:2,Lung-SCC:1	intronic
chr14:25986043-25986228	6.042054571	0.00180959787131808	1	1	5	5	30	5	Carcinoma-tumors,Head-SCC,Squamous-tumors,All-tumors-without-Lymphatic-system-Skin-Melanoma	Lung-SCC:6,Head-SCC:4,Prost-AdenoCA:4,Eso-AdenoCa:14,Bone-Osteosarc:2	intergenic
chr14:27066854-27067100	13.091709167	0.00328459069206421	4	4	4	4	70	5	Carcinoma-tumors,Stomach-AdenoCA,Female-reproductive-system-tumors,All-tumors-without-Lymphatic-system-Skin-Melanoma,Lung-SCC,Lung-tumors,Adenocarcinoma-tumors,Digestive-tract-tumors,Squamous-tumors	Lung-SCC:30,Panc-AdenoCA:8,Ovary-AdenoCA:12,Stomach-AdenoCA:20	proximal_promoter
chr14:27644708-27645047	4.443982	0.00914137909024276	1	1	4	4	54	5	Liver-HCC,Carcinoma-tumors,Digestive-tract-tumors,Adenocarcinoma-tumors,All-tumors-without-Lymphatic-system-Skin-Melanoma	Liver-HCC:38,Lung-SCC:4,Eso-AdenoCa:12	intergenic
chr14:28731627-28731855	4.384044	0.00191396323393488	1	1	4	4	20	5	Carcinoma-tumors,Head-SCC,Squamous-tumors,All-tumors-without-Lymphatic-system-Skin-Melanoma	ColoRect-AdenoCA:6,Kidney-RCC:6,Eso-AdenoCa:4,Head-SCC:4	intergenic
chr14:40863992-40864382	6.278507	0.00197352050011787	2	2	5	5	48	5	Carcinoma-tumors,Digestive-tract-tumors,Adenocarcinoma-tumors,Eso-AdenoCa,All-tumors-without-Lymphatic-system-Skin-Melanoma	Ovary-AdenoCA:3,Prost-AdenoCA:9,Liver-HCC:3,Kidney-RCC:18,Eso-AdenoCa:15	intergenic
chr14:42153447-42153738	4.780646	0.00210100054587843	1	1	4	4	26	5	Carcinoma-tumors,Head-SCC,Squamous-tumors,All-tumors-without-Lymphatic-system-Skin-Melanoma	ColoRect-AdenoCA:2,Lung-SCC:10,Panc-AdenoCA:2,Head-SCC:8,Liver-HCC:4	intronic
chr14:42323954-42324140	3.620110909	0.00191396323393488	1	1	3	3	77	5	Digestive-tract-tumors,Carcinoma-tumors,Eso-AdenoCa,Adenocarcinoma-tumors,All-tumors-without-Lymphatic-system-Skin-Melanoma	Liver-HCC:8,Head-SCC:4,Ovary-AdenoCA:9,Eso-AdenoCa:55,CNS-Medullo:1	intronic
chr14:42582550-42582891	4.952947333	0.0369062437341792	3	3	4	4	41	5	Carcinoma-tumors,Squamous-tumors,Adenocarcinoma-tumors,All-tumors-without-Lymphatic-system-Skin-Melanoma	Liver-HCC:3,Head-SCC:14,Kidney-RCC:12,Eso-AdenoCa:12	intergenic
chr14:48065626-48065700	4.8922685	0.0014756450538793	2	2	4	4	30	5	Carcinoma-tumors,Head-SCC,Squamous-tumors,All-tumors-without-Lymphatic-system-Skin-Melanoma	Liver-HCC:2,Panc-AdenoCA:4,Head-SCC:16,Bladder-TCC:6,Eso-AdenoCa:2	intronic
chr14:48095768-48095826	8.646348833	0.00837338457588748	4	4	5	5	91	5	Carcinoma-tumors,Digestive-tract-tumors,All-tumors-without-Lymphatic-system-Skin-Melanoma,Female-reproductive-system-tumors,Breast-AdenoCa,Head-SCC,Adenocarcinoma-tumors,Breast-tumors,Squamous-tumors	Prost-AdenoCA:15,Lung-SCC:18,Head-SCC:4,Breast-AdenoCa:6,Biliary-AdenoCA:48	intronic
chr14:52246993-52247007	13.82114	0.000304589509306223	4	4	4	4	50	5	Carcinoma-tumors,Eso-AdenoCa,All-tumors-without-Lymphatic-system-Skin-Melanoma,Liver-HCC,Adenocarcinoma-tumors,Digestive-tract-tumors	Liver-HCC:10,Eso-AdenoCa:40	intergenic
chr14:74239074-74239082	22.20792	0.0001843631339721	5	4	5	4	60	5	Carcinoma-tumors,All-tumors-without-Lymphatic-system-Skin-Melanoma,Kidney-RCC,Liver-HCC,Kidney-tumors,Adenocarcinoma-tumors,Digestive-tract-tumors,Biliary-AdenoCA	Liver-HCC:40,Kidney-RCC:10,Biliary-AdenoCA:10	intronic
chr14:80047396-80047459	7.99435	0.00140774584046298	2	2	3	3	19	5	Carcinoma-tumors,All-tumors-without-Lymphatic-system-Skin-Melanoma,Kidney-RCC,Kidney-tumors,Adenocarcinoma-tumors,Prost-AdenoCA	Liver-HCC:3,Kidney-RCC:10,Prost-AdenoCA:4,Lung-SCC:2	intronic
chr14:85404324-85404513	10.403061191	0.00153264863935278	5	5	5	5	106	5	Carcinoma-tumors,Eso-AdenoCa,All-tumors-without-Lymphatic-system-Skin-Melanoma,Lung-SCC,Lung-tumors,Liver-HCC,Adenocarcinoma-tumors,Digestive-tract-tumors,Squamous-tumors	Liver-HCC:50,Lung-SCC:30,Ovary-AdenoCA:21,Eso-AdenoCa:5	intergenic
chr14:88313610-88313971	4.88861	0.00191396323393488	2	2	3	3	18	5	Carcinoma-tumors,All-tumors-without-Lymphatic-system-Skin-Melanoma,Female-reproductive-system-tumors,Breast-AdenoCa,Adenocarcinoma-tumors,Breast-tumors,Squamous-tumors	Breast-AdenoCa:6,Head-SCC:3,Kidney-RCC:3,Eso-AdenoCa:6	intronic
chr14:90701868-90701882	11.08489	0.000490429168409981	3	3	3	3	22	5	Carcinoma-tumors,Eso-AdenoCa,All-tumors-without-Lymphatic-system-Skin-Melanoma,Liver-HCC,Adenocarcinoma-tumors,Digestive-tract-tumors,Bladder-TCC	Liver-HCC:10,Eso-AdenoCa:5,Bladder-TCC:3,Biliary-AdenoCA:4	intergenic
chr15:20485362-20485472	5.86791	0.00193057534378923	4	4	4	4	13	5	Carcinoma-tumors,Lung-tumors,All-tumors-without-Lymphatic-system-Skin-Melanoma	Lung-SCC:9,Head-SCC:2,Ovary-AdenoCA:2	intergenic
chr15:20561740-20561968	10.376684849	0.0105731358320511	4	4	5	5	60	5	Carcinoma-tumors,Eso-AdenoCa,All-tumors-without-Lymphatic-system-Skin-Melanoma,Liver-HCC,Adenocarcinoma-tumors,Digestive-tract-tumors	Liver-HCC:10,Lung-SCC:36,CNS-GBM:3,Eso-AdenoCa:5,Breast-LobularCa:6	intergenic
chr15:21927419-21927426	9.40009	0.00141634610563405	3	3	3	3	21	5	Carcinoma-tumors,Digestive-tract-tumors,Panc-AdenoCA,All-tumors-without-Lymphatic-system-Skin-Melanoma,Female-reproductive-system-tumors,Breast-AdenoCa,Kidney-RCC,Kidney-tumors,Adenocarcinoma-tumors,Breast-tumors	Breast-AdenoCa:6,Panc-AdenoCA:5,Kidney-RCC:5,Bone-Leiomyo:1,Stomach-AdenoCA:4	intergenic
chr15:25199911-25200056	10.585735	0.0204240703679982	4	4	4	4	29	5	Carcinoma-tumors,Panc-AdenoCA,All-tumors-without-Lymphatic-system-Skin-Melanoma,Lung-AdenoCA,Adenocarcinoma-tumors,Digestive-tract-tumors	Liver-HCC:8,Panc-AdenoCA:10,Kidney-RCC:3,Lung-AdenoCA:8	proximal_promoter
chr15:26971217-26971342	6.956121917	0.0038455141916194	3	3	4	4	48	5	Carcinoma-tumors,Panc-AdenoCA,Eso-AdenoCa,All-tumors-without-Lymphatic-system-Skin-Melanoma,ColoRect-AdenoCA,Adenocarcinoma-tumors,Digestive-tract-tumors	Panc-AdenoCA:5,ColoRect-AdenoCA:5,Eso-AdenoCa:35,Lung-AdenoCA:3	intronic
chr15:27035467-27035658	7.000627	0.00187754003459542	3	3	4	4	25	5	Liver-HCC,Carcinoma-tumors,Adenocarcinoma-tumors,All-tumors-without-Lymphatic-system-Skin-Melanoma	Liver-HCC:4,Uterus-AdenoCA:6,Lung-AdenoCA:6,Eso-AdenoCa:9	intronic
chr15:27189939-27190283	5.607541	0.0183400638011389	1	1	5	5	35	5	Carcinoma-tumors,Adenocarcinoma-tumors,All-tumors-without-Lymphatic-system-Skin-Melanoma	Lung-SCC:2,Panc-AdenoCA:6,Kidney-RCC:15,Lung-AdenoCA:12	intronic
chr15:62127859-62127893	4.29709	0.00191396323393488	1	1	1	1	18	5	Liver-HCC,Carcinoma-tumors,Digestive-tract-tumors,Adenocarcinoma-tumors,All-tumors-without-Lymphatic-system-Skin-Melanoma	Liver-HCC:5,ColoRect-AdenoCA:4,Breast-AdenoCa:6,Lung-AdenoCA:3	intergenic
chr15:98965013-98965058	11.13175	0.0299431408933399	3	3	3	3	24	5	Carcinoma-tumors,Panc-AdenoCA,All-tumors-without-Lymphatic-system-Skin-Melanoma,Liver-HCC,Adenocarcinoma-tumors,Digestive-tract-tumors	Liver-HCC:10,Panc-AdenoCA:10,Bladder-TCC:4	intergenic
chr16:2205311-2205369	21.21453	0.000387547240606955	5	5	5	5	21	5	Carcinoma-tumors,Panc-AdenoCA,All-tumors-without-Lymphatic-system-Skin-Melanoma,Head-SCC,Adenocarcinoma-tumors,Digestive-tract-tumors,Squamous-tumors,Prost-AdenoCA	Liver-HCC:8,Panc-AdenoCA:5,Head-SCC:4,Prost-AdenoCA:4	proximal_promoter
chr16:2771324-2771622	13.90568	0.00142570657810949	4	4	4	4	24	5	Carcinoma-tumors,Panc-AdenoCA,All-tumors-without-Lymphatic-system-Skin-Melanoma,Kidney-RCC,Lung-tumors,Kidney-tumors,Adenocarcinoma-tumors	Liver-HCC:9,Lung-SCC:6,Panc-AdenoCA:4,Kidney-RCC:5	proximal_promoter
chr16:3767560-3767715	12.04206	0.00142570657810949	3	3	3	3	73	5	Carcinoma-tumors,All-tumors-without-Lymphatic-system-Skin-Melanoma,Lung-SCC,Kidney-RCC,Lung-tumors,Kidney-tumors,Adenocarcinoma-tumors,Squamous-tumors,Bladder-TCC	Breast-AdenoCa:4,Lung-SCC:35,Head-SCC:10,Kidney-RCC:15,Bladder-TCC:9	proximal_promoter
chr16:6902753-6903029	7.064386	0.00562330919755561	2	2	5	5	31	5	Carcinoma-tumors,Panc-AdenoCA,All-tumors-without-Lymphatic-system-Skin-Melanoma,Lung-AdenoCA,Lung-tumors,Adenocarcinoma-tumors,Digestive-tract-tumors	Liver-HCC:3,Panc-AdenoCA:5,Breast-AdenoCa:12,Lung-AdenoCA:5,Panc-Endocrine:6	intronic
chr16:7232559-7232775	4.502103	0.00191396323393488	1	1	3	3	13	5	Carcinoma-tumors,Squamous-tumors,Lung-SCC,Lung-tumors,All-tumors-without-Lymphatic-system-Skin-Melanoma	Panc-AdenoCA:2,Panc-Endocrine:2,Eso-AdenoCa:2,Cervix-SCC:2,Lung-SCC:5	intronic
chr16:13727606-13727808	5.721863333	0.00145742417236348	1	1	3	3	19	5	Carcinoma-tumors,Squamous-tumors,All-tumors-without-Lymphatic-system-Skin-Melanoma	Lung-AdenoCA:2,Head-SCC:9,Eso-AdenoCa:6,Biliary-AdenoCA:2	intergenic
chr16:22308492-22308693	15.867552	0.00204235497739763	4	4	4	4	49	5	Carcinoma-tumors,Ovary-AdenoCA,Female-reproductive-system-tumors,All-tumors-without-Lymphatic-system-Skin-Melanoma,Glioma-tumors,CNS-tumors,Panc-Endocrine,Adenocarcinoma-tumors	CNS-Oligo:3,Liver-HCC:3,Panc-Endocrine:3,Ovary-AdenoCA:40	proximal_promoter
chr16:32909246-32909315	9.141701	0.00114625136938516	3	3	4	4	18	5	Carcinoma-tumors,Panc-AdenoCA,All-tumors-without-Lymphatic-system-Skin-Melanoma,Female-reproductive-system-tumors,Liver-HCC,Adenocarcinoma-tumors,Digestive-tract-tumors	Liver-HCC:5,CNS-GBM:1,Panc-AdenoCA:5,Breast-AdenoCa:4,Lung-AdenoCA:3	intergenic
chr16:33619095-33619307	12.71441	0.00253778623740303	4	4	5	5	29	5	Carcinoma-tumors,Panc-AdenoCA,All-tumors-without-Lymphatic-system-Skin-Melanoma,Lung-SCC,Kidney-RCC,Lung-tumors,Kidney-tumors,Head-SCC,Digestive-tract-tumors,Squamous-tumors	Lung-SCC:14,Panc-AdenoCA:4,Head-SCC:7,Kidney-RCC:4	intergenic
chr16:34740930-34740979	9.1527736667	0.00141012426836375	4	4	5	5	127	5	Carcinoma-tumors,All-tumors-without-Lymphatic-system-Skin-Melanoma,Lung-SCC,Glioma-tumors,Lung-tumors,CNS-PiloAstro,Squamous-tumors	CNS-PiloAstro:15,Lung-SCC:90,CNS-GBM:4,Eso-AdenoCa:18	intergenic
chr16:34988467-34988604	5.877935	0.000664348754382646	1	1	5	5	9	5	Adenocarcinoma-tumors	Breast-AdenoCa:3,Kidney-ChRCC:2,Prost-AdenoCA:1,Lung-AdenoCA:3	intergenic
chr16:50729833-50730236	12.112813	0.00187934470922829	4	4	4	4	58	5	Carcinoma-tumors,All-tumors-without-Lymphatic-system-Skin-Melanoma,Female-reproductive-system-tumors,Breast-tumors,Breast-AdenoCa,Liver-HCC,Adenocarcinoma-tumors,Digestive-tract-tumors	Liver-HCC:25,Kidney-RCC:3,Breast-AdenoCa:30	intronic
chr16:50840245-50840457	15.328925	0.00130768940540202	4	4	4	4	53	5	Stomach-AdenoCA,Carcinoma-tumors,Eso-AdenoCa,All-tumors-without-Lymphatic-system-Skin-Melanoma,Kidney-RCC,Liver-HCC,Kidney-tumors,Adenocarcinoma-tumors,Digestive-tract-tumors	Liver-HCC:15,Stomach-AdenoCA:15,Panc-AdenoCA:3,Kidney-RCC:5,Eso-AdenoCa:15	intergenic
chr16:60052047-60052178	4.396255	0.00191396323393488	2	2	4	4	46	5	All-tumors-without-Lymphatic-system-Skin-Melanoma,Carcinoma-tumors,Kidney-RCC,Adenocarcinoma-tumors,Digestive-tract-tumors	Liver-HCC:16,Lung-SCC:6,Kidney-RCC:12,Biliary-AdenoCA:12	intergenic
chr16:60237400-60237661	6.888101	0.00191396323393488	1	1	5	5	27	5	Carcinoma-tumors,Prost-AdenoCA,Adenocarcinoma-tumors,All-tumors-without-Lymphatic-system-Skin-Melanoma	Liver-HCC:3,Panc-AdenoCA:9,Uterus-AdenoCA:3,Prost-AdenoCA:12	intergenic
chr16:65761647-65762091	7.355753	0.0181673055125332	2	2	5	5	19	5	Liver-HCC,Carcinoma-tumors,Digestive-tract-tumors,Adenocarcinoma-tumors,All-tumors-without-Lymphatic-system-Skin-Melanoma	Liver-HCC:10,Bone-Osteosarc:3,ColoRect-AdenoCA:1,Kidney-RCC:3,Eso-AdenoCa:2	intergenic
chr16:77709810-77709816	15.84343	0.000413385606038941	5	5	5	5	25	5	Carcinoma-tumors,Panc-AdenoCA,Eso-AdenoCa,All-tumors-without-Lymphatic-system-Skin-Melanoma,Liver-HCC,Adenocarcinoma-tumors,Digestive-tract-tumors	Liver-HCC:5,Panc-AdenoCA:10,Eso-AdenoCa:10	intergenic
chr16:82297300-82297444	14.58554	0.000908849472775975	4	4	4	4	22	5	Carcinoma-tumors,All-tumors-without-Lymphatic-system-Skin-Melanoma,Liver-HCC,Adenocarcinoma-tumors,Digestive-tract-tumors,Bladder-TCC	Liver-HCC:15,Panc-AdenoCA:4,Bladder-TCC:3	intergenic
chr17:33183901-33184214	7.785586	0.00146168366987926	3	3	4	4	35	5	Carcinoma-tumors,Panc-AdenoCA,Eso-AdenoCa,Adenocarcinoma-tumors,Digestive-tract-tumors	Liver-HCC:18,Panc-AdenoCA:10,Eso-AdenoCa:7	intergenic
chr17:35078712-35078864	11.87424	0.000558791883391992	3	3	4	4	60	5	Carcinoma-tumors,All-tumors-without-Lymphatic-system-Skin-Melanoma,Female-reproductive-system-tumors,Breast-tumors,Breast-AdenoCa,Lung-AdenoCA,Adenocarcinoma-tumors,Digestive-tract-tumors,Biliary-AdenoCA	Lung-AdenoCA:4,Breast-AdenoCa:18,Eso-AdenoCa:19,Biliary-AdenoCA:19	intergenic
chr17:48104376-48104376	13.644165	3.10223110316718e-09	3	3	3	3	46	5	Liver-HCC,Carcinoma-tumors,Digestive-tract-tumors,Adenocarcinoma-tumors,All-tumors-without-Lymphatic-system-Skin-Melanoma	Liver-HCC:30,ColoRect-AdenoCA:8,Eso-AdenoCa:8	intergenic
chr17:56947476-56947537	9.850676	0.000126091375671022	2	2	5	5	30	5	Carcinoma-tumors,Adenocarcinoma-tumors,Female-reproductive-system-tumors	Prost-AdenoCA:4,Panc-AdenoCA:4,Breast-AdenoCa:21,Lung-SCC:1	intronic
chr17:66015948-66016145	23.036395	0.000284837972274037	5	5	5	5	43	5	Carcinoma-tumors,All-tumors-without-Lymphatic-system-Skin-Melanoma,Kidney-RCC,Kidney-tumors,Bone-Osteosarc,Panc-Endocrine,Head-SCC,Adenocarcinoma-tumors,Sarcoma-tumors	Bone-Osteosarc:6,Panc-Endocrine:24,Head-SCC:3,Kidney-RCC:10	intergenic
chr18:4547521-4547695	4.594136	0.000471396769769188	1	1	4	4	87	5	Carcinoma-tumors,Adenocarcinoma-tumors,All-tumors-without-Lymphatic-system-Skin-Melanoma	Liver-HCC:6,Ovary-AdenoCA:3,Panc-AdenoCA:15,Kidney-RCC:60,Biliary-AdenoCA:3	intergenic
chr18:22343846-22344064	10.096936667	0.00078741853622226	3	3	5	5	61	5	Carcinoma-tumors,Eso-AdenoCa,All-tumors-without-Lymphatic-system-Skin-Melanoma,Liver-HCC,Adenocarcinoma-tumors,Digestive-tract-tumors	Liver-HCC:10,Panc-AdenoCA:36,Eso-AdenoCa:15	intergenic
chr18:24351604-24351744	8.27723	0.000282656083196745	4	3	4	3	10	5	Kidney-tumors,Kidney-RCC,Adenocarcinoma-tumors	Liver-HCC:2,Kidney-RCC:6,Breast-AdenoCa:2	intergenic
chr18:27190734-27190860	2.55935	0.00191396323393488	1	1	2	2	27	5	Kidney-tumors,Carcinoma-tumors,Kidney-RCC,Adenocarcinoma-tumors,All-tumors-without-Lymphatic-system-Skin-Melanoma	Liver-HCC:18,Lung-SCC:4,Kidney-RCC:5	intergenic
chr18:28191166-28191253	7.8523423333	0.000666039494509971	3	3	5	5	38	5	Carcinoma-tumors,Stomach-AdenoCA,Panc-AdenoCA,All-tumors-without-Lymphatic-system-Skin-Melanoma,Adenocarcinoma-tumors,Digestive-tract-tumors,Bladder-TCC	Lung-SCC:16,Panc-AdenoCA:5,Bladder-TCC:12,Stomach-AdenoCA:5	intergenic
chr18:36247969-36248016	4.586392	0.000308632791791956	1	1	4	4	25	5	Carcinoma-tumors,Head-SCC,Squamous-tumors,All-tumors-without-Lymphatic-system-Skin-Melanoma	Prost-AdenoCA:2,Lung-SCC:9,Head-SCC:8,Ovary-AdenoCA:2,Eso-AdenoCa:4	intergenic
chr18:39426100-39426406	4.983015	0.00695638640471465	2	2	4	4	18	5	Carcinoma-tumors,Prost-AdenoCA,Adenocarcinoma-tumors,All-tumors-without-Lymphatic-system-Skin-Melanoma	Panc-AdenoCA:3,Thy-AdenoCA:3,Prost-AdenoCA:4,Lung-AdenoCA:4,Cervix-SCC:4	intergenic
chr18:68735840-68736008	4.855092	0.00157479344536924	1	1	4	4	13	5	Carcinoma-tumors,Head-SCC,Squamous-tumors,All-tumors-without-Lymphatic-system-Skin-Melanoma	Lung-SCC:3,Head-SCC:4,Breast-AdenoCa:2,Ovary-AdenoCA:2,Kidney-ChRCC:2	intergenic
chr19:4472116-4472333	16.308555	0.0191955248233096	4	4	4	4	43	5	Carcinoma-tumors,All-tumors-without-Lymphatic-system-Skin-Melanoma,Lung-SCC,Lung-tumors,Adenocarcinoma-tumors,Squamous-tumors,Prost-AdenoCA	Liver-HCC:15,Lung-SCC:20,Panc-Endocrine:4,Prost-AdenoCA:4	proximal_promoter
chr19:7660370-7660691	14.088376904	0.00143088861889405	4	4	4	4	99	5	Carcinoma-tumors,All-tumors-without-Lymphatic-system-Skin-Melanoma,Lung-SCC,Lung-tumors,Liver-HCC,Panc-Endocrine,Adenocarcinoma-tumors,Digestive-tract-tumors,Squamous-tumors	Liver-HCC:20,Lung-SCC:65,Panc-Endocrine:12,Kidney-RCC:2	proximal_promoter
chr19:17830200-17830443	14.28588	0.00174612130530066	3	3	4	4	41	5	Carcinoma-tumors,All-tumors-without-Lymphatic-system-Skin-Melanoma,Kidney-tumors,Adenocarcinoma-tumors,Kidney-ChRCC,Bladder-TCC	Liver-HCC:6,Kidney-ChRCC:20,Panc-AdenoCA:6,Bladder-TCC:9	UTR
chr19:18362792-18362807	3.52754	0.000373285000296508	1	1	1	1	18	5	Carcinoma-tumors,Female-reproductive-system-tumors,All-tumors-without-Lymphatic-system-Skin-Melanoma,Breast-AdenoCa,Adenocarcinoma-tumors,Breast-tumors	Liver-HCC:12,Breast-AdenoCa:6	intronic
chr19:23005281-23005522	4.8035295	0.00251455777434108	2	2	4	4	20	5	Digestive-tract-tumors,Carcinoma-tumors,Adenocarcinoma-tumors,Head-SCC,All-tumors-without-Lymphatic-system-Skin-Melanoma	Lung-SCC:2,CNS-GBM:4,Head-SCC:6,Biliary-AdenoCA:4,Eso-AdenoCa:4	intergenic
chr19:23076715-23076845	4.6614626663	0.0340940267306412	1	1	4	4	37	5	Carcinoma-tumors,Adenocarcinoma-tumors,Biliary-AdenoCA,Digestive-tract-tumors	Ovary-AdenoCA:6,Panc-AdenoCA:6,Breast-AdenoCa:8,Biliary-AdenoCA:16,Lung-SCC:1	intergenic
chr19:23619191-23619461	5.6961466667	0.00191396323393488	1	1	4	4	39	5	Carcinoma-tumors,All-tumors-without-Lymphatic-system-Skin-Melanoma,Female-reproductive-system-tumors,Breast-AdenoCa,Adenocarcinoma-tumors,Breast-tumors	Liver-HCC:3,Stomach-AdenoCA:3,Panc-AdenoCA:9,Breast-AdenoCa:24	intergenic
chr19:28816441-28816901	4.815246	0.00218617415179104	1	1	4	4	7	5	Stomach-AdenoCA,Digestive-tract-tumors	Liver-HCC:1,Stomach-AdenoCA:2,Panc-AdenoCA:1,Eso-AdenoCa:3	intergenic
chr19:31174033-31174058	4.98629	0.00272137668263355	2	2	2	2	14	5	Stomach-AdenoCA,Uterus-AdenoCA,Digestive-tract-tumors	Stomach-AdenoCA:2,Panc-AdenoCA:4,Uterus-AdenoCA:3,Eso-AdenoCa:5	intronic
chr19:35168401-35168798	20.10258	0.0127084764466658	5	5	5	5	17	5	Carcinoma-tumors,All-tumors-without-Lymphatic-system-Skin-Melanoma,Head-SCC,Adenocarcinoma-tumors,Squamous-tumors,Prost-AdenoCA,Bladder-TCC	Stomach-AdenoCA:2,Head-SCC:4,Prost-AdenoCA:8,Bladder-TCC:3	proximal_promoter
chr19:42104102-42104120	18.40023	0.00022842780012649	5	5	5	5	25	5	Carcinoma-tumors,Eso-AdenoCa,All-tumors-without-Lymphatic-system-Skin-Melanoma,Liver-HCC,Adenocarcinoma-tumors,Digestive-tract-tumors,Biliary-AdenoCA	Liver-HCC:15,Eso-AdenoCa:5,Biliary-AdenoCA:5	intergenic
chr19:48103664-48104012	16.23433	0.00191396323393488	4	4	4	4	19	5	Carcinoma-tumors,Female-reproductive-system-tumors,All-tumors-without-Lymphatic-system-Skin-Melanoma,Lung-SCC,Uterus-AdenoCA,CNS-tumors,Lung-tumors,Adenocarcinoma-tumors,Squamous-tumors	Breast-AdenoCa:4,Uterus-AdenoCA:5,Ovary-AdenoCA:1,CNS-Medullo:4,Lung-SCC:5	intergenic
chr19:48202447-48202935	19.3842	0.00152443480247892	5	5	5	5	44	5	Carcinoma-tumors,Panc-AdenoCA,Eso-AdenoCa,All-tumors-without-Lymphatic-system-Skin-Melanoma,Adenocarcinoma-tumors,Digestive-tract-tumors	Liver-HCC:12,Panc-AdenoCA:15,Lung-AdenoCA:12,Eso-AdenoCa:5	intronic
chr19:51697973-51698236	8.02717	0.0106363191816543	3	3	3	3	35	5	Carcinoma-tumors,Stomach-AdenoCA,All-tumors-without-Lymphatic-system-Skin-Melanoma,Lung-SCC,Lung-tumors,Adenocarcinoma-tumors,Digestive-tract-tumors,Squamous-tumors	Liver-HCC:2,Stomach-AdenoCA:10,Bladder-TCC:8,Lung-SCC:15	intergenic
chr19:52160179-52160400	13.67653	0.00060806753754157	4	4	5	5	36	5	Carcinoma-tumors,Eso-AdenoCa,All-tumors-without-Lymphatic-system-Skin-Melanoma,Kidney-RCC,Kidney-tumors,Liver-HCC,Adenocarcinoma-tumors,Digestive-tract-tumors	Liver-HCC:5,Kidney-RCC:10,Ovary-AdenoCA:6,Eso-AdenoCa:15	intergenic
chr19:57946608-57946617	13.31394	0.000225988425360556	3	3	3	3	38	5	Carcinoma-tumors,Panc-AdenoCA,All-tumors-without-Lymphatic-system-Skin-Melanoma,ColoRect-AdenoCA,Adenocarcinoma-tumors,Digestive-tract-tumors	Panc-AdenoCA:20,ColoRect-AdenoCA:10,Eso-AdenoCa:8	proximal_promoter
chr2:2324580-2324713	3.72687	0.00200178496988551	1	1	3	3	19	5	Carcinoma-tumors,Squamous-tumors,All-tumors-without-Lymphatic-system-Skin-Melanoma	Liver-HCC:8,Stomach-AdenoCA:2,Panc-AdenoCA:6,Head-SCC:3	intronic
chr2:2577752-2578143	7.842344	0.0040493382083512	3	3	4	4	50	5	Carcinoma-tumors,Panc-AdenoCA,All-tumors-without-Lymphatic-system-Skin-Melanoma,Lung-AdenoCA,Lung-tumors,Adenocarcinoma-tumors,Digestive-tract-tumors,Bladder-TCC	Lung-SCC:4,Panc-AdenoCA:20,Breast-AdenoCa:3,Lung-AdenoCA:5,Bladder-TCC:18	intergenic
chr2:6450060-6450462	4.929368	0.00478206021105456	2	2	4	4	19	5	Kidney-tumors,Carcinoma-tumors,Kidney-RCC,Adenocarcinoma-tumors,All-tumors-without-Lymphatic-system-Skin-Melanoma	Lung-SCC:2,Panc-AdenoCA:5,Kidney-RCC:10,Bladder-TCC:2	intergenic
chr2:9939899-9940065	15.341885	0.000304589509306223	4	4	4	4	38	5	Carcinoma-tumors,Eso-AdenoCa,All-tumors-without-Lymphatic-system-Skin-Melanoma,Liver-HCC,Adenocarcinoma-tumors,Digestive-tract-tumors	Liver-HCC:20,Breast-AdenoCa:3,Eso-AdenoCa:15	intergenic
chr2:18569014-18569149	16.035216667	0.000680550202192387	6	5	6	5	56	5	Carcinoma-tumors,Eso-AdenoCa,All-tumors-without-Lymphatic-system-Skin-Melanoma,Lung-SCC,Lung-tumors,Liver-HCC,Adenocarcinoma-tumors,Digestive-tract-tumors,Squamous-tumors	Liver-HCC:25,Lung-SCC:15,Prost-AdenoCA:6,Eso-AdenoCa:10	intergenic
chr2:35430100-35430120	5.677659	0.000373285000296508	2	2	4	4	65	5	Carcinoma-tumors,Digestive-tract-tumors,Panc-AdenoCA,All-tumors-without-Lymphatic-system-Skin-Melanoma,Female-reproductive-system-tumors,Breast-AdenoCa,Adenocarcinoma-tumors,Breast-tumors	Stomach-AdenoCA:20,Panc-AdenoCA:15,Breast-AdenoCa:18,Eso-AdenoCa:12	intergenic
chr2:35913370-35913585	5.874067273	0.00429539170503912	2	2	4	4	87	5	Carcinoma-tumors,All-tumors-without-Lymphatic-system-Skin-Melanoma,Liver-HCC,Adenocarcinoma-tumors,Digestive-tract-tumors,Biliary-AdenoCA	Liver-HCC:70,Lung-SCC:4,Eso-AdenoCa:8,Biliary-AdenoCA:5	intergenic
chr2:48667680-48667964	16.272376	0.00191680959599939	4	4	4	4	69	5	Carcinoma-tumors,All-tumors-without-Lymphatic-system-Skin-Melanoma,Female-reproductive-system-tumors,Lung-SCC,Lung-tumors,Liver-HCC,Adenocarcinoma-tumors,Digestive-tract-tumors,Squamous-tumors	Liver-HCC:20,Lung-SCC:30,Breast-AdenoCa:16,Eso-AdenoCa:3	UTR
chr2:50824440-50824717	5.606193917	0.00191396323393488	1	1	5	5	29	5	Carcinoma-tumors,Squamous-tumors,All-tumors-without-Lymphatic-system-Skin-Melanoma	Lung-AdenoCA:2,Head-SCC:9,Prost-AdenoCA:4,Biliary-AdenoCA:6,Eso-AdenoCa:8	intronic
chr2:59293995-59294092	4.10009	0.00191396323393488	1	1	2	2	13	5	Carcinoma-tumors,Bladder-TCC,All-tumors-without-Lymphatic-system-Skin-Melanoma	Lung-SCC:6,Panc-AdenoCA:2,Breast-AdenoCa:2,Bladder-TCC:3	intergenic
chr2:78769066-78769193	7.558046	0.00187754003459542	3	3	3	3	65	5	Carcinoma-tumors,All-tumors-without-Lymphatic-system-Skin-Melanoma,Lung-SCC,Lung-tumors,Head-SCC,Adenocarcinoma-tumors,Squamous-tumors,Prost-AdenoCA	Breast-AdenoCa:2,Lung-SCC:15,Head-SCC:44,Prost-AdenoCA:4	intergenic
chr2:81885439-81885570	5.1206745	0.00115912703512237	2	2	4	4	31	5	Carcinoma-tumors,Panc-AdenoCA,All-tumors-without-Lymphatic-system-Skin-Melanoma,Lung-AdenoCA,Lung-tumors,Adenocarcinoma-tumors,Digestive-tract-tumors	Lung-SCC:3,Panc-AdenoCA:15,Eso-AdenoCa:8,Lung-AdenoCA:5	intergenic
chr2:82006828-82007021	4.391774	0.00197033308067578	1	1	4	4	27	5	Carcinoma-tumors,Digestive-tract-tumors,Biliary-AdenoCA,Adenocarcinoma-tumors,All-tumors-without-Lymphatic-system-Skin-Melanoma	Eso-AdenoCa:4,ColoRect-AdenoCA:4,Biliary-AdenoCA:10,Lung-AdenoCA:9	intergenic
chr2:83745432-83745489	5.809546	0.000779154282889052	2	2	5	5	33	5	Carcinoma-tumors,Squamous-tumors,All-tumors-without-Lymphatic-system-Skin-Melanoma	Head-SCC:15,Ovary-AdenoCA:16,Lung-AdenoCA:2	intergenic
chr2:84355061-84355176	3.899734	0.00191396323393488	2	2	3	3	16	5	Sarcoma-tumors,Bone-Leiomyo,All-tumors-without-Lymphatic-system-Skin-Melanoma	Prost-AdenoCA:2,Kidney-RCC:1,Panc-AdenoCA:1,Ovary-AdenoCA:6,Bone-Leiomyo:6	intergenic
chr2:91812045-91812225	10.301959999	0.00189452292174128	2	2	4	4	11	5	Female-reproductive-system-tumors,Digestive-tract-tumors	Liver-HCC:4,Stomach-AdenoCA:3,Panc-AdenoCA:1,Breast-AdenoCa:3	intergenic
chr2:97523866-97524061	12.18202	0.00428814228731582	3	3	3	3	50	5	Liver-HCC,All-tumors-without-Lymphatic-system-Skin-Melanoma,Carcinoma-tumors,Adenocarcinoma-tumors,Digestive-tract-tumors	Liver-HCC:45,Panc-AdenoCA:2,Ovary-AdenoCA:3	proximal_promoter
chr2:99266061-99266072	18.68214	0.000310164367403654	5	4	5	4	27	5	Carcinoma-tumors,Eso-AdenoCa,All-tumors-without-Lymphatic-system-Skin-Melanoma,Liver-HCC,Adenocarcinoma-tumors,Digestive-tract-tumors	Liver-HCC:10,Panc-AdenoCA:4,Kidney-RCC:3,Eso-AdenoCa:10	intronic
chr2:121828660-121828744	11.96101	0.0010104784300049	4	4	4	4	193	5	Carcinoma-tumors,Ovary-AdenoCA,Eso-AdenoCa,All-tumors-without-Lymphatic-system-Skin-Melanoma,Female-reproductive-system-tumors,Adenocarcinoma-tumors,Digestive-tract-tumors	Panc-AdenoCA:76,Ovary-AdenoCA:100,Eso-AdenoCa:15,Bladder-TCC:2	intergenic
chr2:122367740-122367978	15.189684167	0.00143997018318114	4	4	4	4	51	5	Carcinoma-tumors,Digestive-tract-tumors,Panc-AdenoCA,All-tumors-without-Lymphatic-system-Skin-Melanoma,Female-reproductive-system-tumors,Breast-AdenoCa,Adenocarcinoma-tumors,Breast-tumors	Liver-HCC:12,Panc-AdenoCA:15,Head-SCC:6,Breast-AdenoCa:18	intronic
chr2:125804854-125804956	8.925602	0.000147453228443647	3	3	5	5	39	5	Carcinoma-tumors,Eso-AdenoCa,All-tumors-without-Lymphatic-system-Skin-Melanoma,Adenocarcinoma-tumors,Digestive-tract-tumors,Prost-AdenoCA	Liver-HCC:8,Ovary-AdenoCA:3,Prost-AdenoCA:8,Eso-AdenoCa:20	intergenic
chr2:126236973-126237275	4.730583	0.0135728388374661	1	1	4	4	38	5	Kidney-tumors,Carcinoma-tumors,Kidney-RCC,Adenocarcinoma-tumors,All-tumors-without-Lymphatic-system-Skin-Melanoma	Liver-HCC:8,Lung-SCC:2,Panc-AdenoCA:3,Kidney-RCC:25	intergenic
chr2:141467013-141467212	3.622035571	0.00421217620844457	1	1	3	3	83	5	Liver-HCC,All-tumors-without-Lymphatic-system-Skin-Melanoma,Carcinoma-tumors,Adenocarcinoma-tumors,Digestive-tract-tumors	Liver-HCC:45,Stomach-AdenoCA:20,Eso-AdenoCa:16,Lung-SCC:2	intronic
chr2:141621159-141621503	5.052797	0.00191396323393488	1	1	3	3	28	5	Carcinoma-tumors,Digestive-tract-tumors,Adenocarcinoma-tumors,Eso-AdenoCa,All-tumors-without-Lymphatic-system-Skin-Melanoma	Liver-HCC:16,Kidney-RCC:3,Eso-AdenoCa:9	intronic
chr2:143277143-143277445	7.5814105	0.00201455003148151	3	3	5	5	24	5	Panc-AdenoCA,Eso-AdenoCa,All-tumors-without-Lymphatic-system-Skin-Melanoma,CNS-tumors,CNS-Medullo,Digestive-tract-tumors	Liver-HCC:6,Panc-AdenoCA:9,Eso-AdenoCa:6,CNS-Medullo:3	intergenic
chr2:143344289-143344418	11.26912	0.00142570657810949	4	4	5	5	22	5	Carcinoma-tumors,All-tumors-without-Lymphatic-system-Skin-Melanoma,Lung-SCC,Lung-tumors,Liver-HCC,Adenocarcinoma-tumors,Digestive-tract-tumors,Squamous-tumors	Liver-HCC:10,Stomach-AdenoCA:4,Head-SCC:3,Lung-SCC:5	intergenic
chr2:144216028-144216138	4.974773334	0.0119656517769878	1	1	3	3	18	5	All-tumors-without-Lymphatic-system-Skin-Melanoma,ColoRect-AdenoCA,Adenocarcinoma-tumors,Digestive-tract-tumors	Lung-SCC:3,Panc-AdenoCA:1,ColoRect-AdenoCA:12,CNS-Medullo:1,Bone-Osteosarc:1	intronic
chr2:155085648-155085929	4.445589	0.0037468858496931	1	1	4	4	27	5	Carcinoma-tumors,ColoRect-AdenoCA,Digestive-tract-tumors,Adenocarcinoma-tumors,All-tumors-without-Lymphatic-system-Skin-Melanoma	Stomach-AdenoCA:12,ColoRect-AdenoCA:10,Ovary-AdenoCA:3,Bladder-TCC:2	intronic
chr2:175594924-175595198	7.76394	0.00231361193983886	1	1	3	3	25	5	All-tumors-without-Lymphatic-system-Skin-Melanoma,Carcinoma-tumors,Uterus-AdenoCA,Adenocarcinoma-tumors,Female-reproductive-system-tumors	Liver-HCC:3,Panc-AdenoCA:3,Uterus-AdenoCA:10,ColoRect-AdenoCA:3,Eso-AdenoCa:6	intergenic
chr2:180616112-180616123	13.759795	0.000225988425360556	6	5	6	5	55	5	Carcinoma-tumors,Panc-AdenoCA,Eso-AdenoCa,All-tumors-without-Lymphatic-system-Skin-Melanoma,Adenocarcinoma-tumors,Digestive-tract-tumors	Panc-AdenoCA:10,Eso-AdenoCa:45	intronic
chr2:193957752-193958188	3.4759624	0.00515810831968223	2	2	3	3	42	5	Carcinoma-tumors,All-tumors-without-Lymphatic-system-Skin-Melanoma	Stomach-AdenoCA:4,Head-SCC:14,Ovary-AdenoCA:1,Lung-AdenoCA:21,Bone-Leiomyo:2	intergenic
chr2:218154723-218154988	11.20986	0.00418250571665142	2	2	4	4	17	5	Carcinoma-tumors,Female-reproductive-system-tumors,All-tumors-without-Lymphatic-system-Skin-Melanoma,Breast-AdenoCa,Adenocarcinoma-tumors,Breast-tumors	Liver-HCC:3,Stomach-AdenoCA:3,Panc-Endocrine:2,ColoRect-AdenoCA:3,Breast-AdenoCa:6	intronic
chr20:4588061-4588076	18.56459	0.000402277834083295	5	5	5	5	25	5	Carcinoma-tumors,Stomach-AdenoCA,Eso-AdenoCa,All-tumors-without-Lymphatic-system-Skin-Melanoma,Liver-HCC,Adenocarcinoma-tumors,Digestive-tract-tumors	Liver-HCC:5,Stomach-AdenoCA:10,Eso-AdenoCa:10	intergenic
chr20:6193638-6193751	4.966732	0.0120507480254545	2	2	3	3	44	5	Lung-AdenoCA,Carcinoma-tumors,Adenocarcinoma-tumors,Lung-tumors,All-tumors-without-Lymphatic-system-Skin-Melanoma	Panc-AdenoCA:24,Breast-AdenoCa:15,Lung-AdenoCA:5	intergenic
chr20:8024373-8024679	13.57544	0.00142570657810949	4	4	5	5	25	5	Carcinoma-tumors,Digestive-tract-tumors,Stomach-AdenoCA,Adenocarcinoma-tumors,All-tumors-without-Lymphatic-system-Skin-Melanoma	Liver-HCC:16,Stomach-AdenoCA:5,Lung-SCC:4	intergenic
chr20:15777762-15777998	3.761765	0.00162815407804259	1	1	3	3	18	5	Carcinoma-tumors,Head-SCC,Squamous-tumors,All-tumors-without-Lymphatic-system-Skin-Melanoma	Panc-AdenoCA:4,Head-SCC:4,Breast-AdenoCa:6,Eso-AdenoCa:4	intronic
chr20:39591809-39591817	13.07018	0.000123910206961489	3	3	3	3	32	5	Carcinoma-tumors,All-tumors-without-Lymphatic-system-Skin-Melanoma,Liver-HCC,Adenocarcinoma-tumors,Digestive-tract-tumors,Bladder-TCC	Liver-HCC:25,Eso-AdenoCa:4,Bladder-TCC:3	intergenic
chr20:50996301-50996456	13.70669	0.00117909902781493	4	4	5	5	22	5	Carcinoma-tumors,Eso-AdenoCa,All-tumors-without-Lymphatic-system-Skin-Melanoma,Liver-HCC,Adenocarcinoma-tumors,Digestive-tract-tumors,Bladder-TCC	Liver-HCC:5,Panc-AdenoCA:4,Eso-AdenoCa:10,Bladder-TCC:3	intergenic
chr20:57618019-57618060	8.71709	0.00081607245802542	2	2	2	2	21	5	Carcinoma-tumors,Panc-AdenoCA,All-tumors-without-Lymphatic-system-Skin-Melanoma,Female-reproductive-system-tumors,Uterus-AdenoCA,Adenocarcinoma-tumors,Digestive-tract-tumors	Breast-LobularCa:4,Panc-AdenoCA:5,Uterus-AdenoCA:5,Breast-AdenoCa:4,Lung-AdenoCA:3	proximal_promoter
chr20:59552195-59552372	5.158075	0.000648295877072109	2	2	4	4	8	5	Liver-HCC,Digestive-tract-tumors	Liver-HCC:6,Stomach-AdenoCA:1,ColoRect-AdenoCA:1	intergenic
chr20:60039463-60039593	2.61571	0.0207158746323592	1	1	2	2	5	5	Digestive-tract-tumors	Eso-AdenoCa:3,Biliary-AdenoCA:2	intronic
chr21:10895670-10895740	4.4177653334	0.00191396323393488	2	2	4	4	48	5	Liver-HCC,All-tumors-without-Lymphatic-system-Skin-Melanoma,Carcinoma-tumors,Adenocarcinoma-tumors,Digestive-tract-tumors	Liver-HCC:20,ColoRect-AdenoCA:16,Kidney-RCC:3,Lung-AdenoCA:9	intergenic
chr21:23141702-23141810	4.856846	0.00052783920702964	2	2	4	4	17	5	Carcinoma-tumors,Breast-tumors,Bladder-TCC,Female-reproductive-system-tumors,All-tumors-without-Lymphatic-system-Skin-Melanoma	Breast-LobularCa:4,Lung-SCC:4,Breast-AdenoCa:4,Bladder-TCC:3,Eso-AdenoCa:2	intergenic
chr21:23195952-23195992	7.219528	0.00443045805077864	3	3	5	5	39	5	Carcinoma-tumors,Panc-AdenoCA,Stomach-AdenoCA,All-tumors-without-Lymphatic-system-Skin-Melanoma,ColoRect-AdenoCA,Adenocarcinoma-tumors,Digestive-tract-tumors	Liver-HCC:8,Stomach-AdenoCA:10,Panc-AdenoCA:10,ColoRect-AdenoCA:10,Bone-Leiomyo:1	intergenic
chr21:23935130-23935476	4.6230825	0.0177162015244532	1	1	4	4	40	5	Carcinoma-tumors,Head-SCC,Squamous-tumors,All-tumors-without-Lymphatic-system-Skin-Melanoma	Stomach-AdenoCA:18,Panc-AdenoCA:6,ColoRect-AdenoCA:8,Head-SCC:8	intergenic
chr21:24223009-24223126	4.438827731	0.00142570657810949	2	2	4	4	64	5	Carcinoma-tumors,Adenocarcinoma-tumors,All-tumors-without-Lymphatic-system-Skin-Melanoma	Liver-HCC:6,Lung-SCC:4,Kidney-RCC:48,Eso-AdenoCa:6	intergenic
chr21:25644679-25645027	4.88575	0.00552827828225446	1	1	4	4	43	5	Carcinoma-tumors,Head-SCC,Squamous-tumors,All-tumors-without-Lymphatic-system-Skin-Melanoma	CNS-GBM:1,Panc-AdenoCA:6,Head-SCC:20,Eso-AdenoCa:16	intergenic
chr21:32011063-32011397	4.6034575	0.00191396323393488	2	2	4	4	69	5	Carcinoma-tumors,Eso-AdenoCa,All-tumors-without-Lymphatic-system-Skin-Melanoma,Lung-SCC,Lung-tumors,Digestive-tract-tumors,Squamous-tumors	Lung-SCC:20,Panc-AdenoCA:6,Lung-AdenoCA:15,Cervix-SCC:12,Eso-AdenoCa:16	intergenic
chr22:20144590-20144743	16.71513	0.000310795617798771	4	4	4	4	24	5	Carcinoma-tumors,Stomach-AdenoCA,Eso-AdenoCa,All-tumors-without-Lymphatic-system-Skin-Melanoma,Liver-HCC,Adenocarcinoma-tumors,Digestive-tract-tumors	Liver-HCC:14,Stomach-AdenoCA:5,Eso-AdenoCa:5	intergenic
chr3:4753248-4753278	16.87794	0.000225988425360556	4	4	4	4	57	5	Carcinoma-tumors,Panc-AdenoCA,All-tumors-without-Lymphatic-system-Skin-Melanoma,Kidney-RCC,Kidney-tumors,Liver-HCC,Adenocarcinoma-tumors,Digestive-tract-tumors	Liver-HCC:15,Stomach-AdenoCA:12,Panc-AdenoCA:15,Kidney-RCC:15	intronic
chr3:26546463-26546464	6.91752	0.000308632791791956	1	1	5	5	11	5	Carcinoma-tumors,Head-SCC,Squamous-tumors,All-tumors-without-Lymphatic-system-Skin-Melanoma	Stomach-AdenoCA:2,Panc-AdenoCA:4,Head-SCC:4,CNS-Medullo:1	intergenic
chr3:28901719-28902021	5.2949035	0.00380315297424295	1	1	4	4	18	5	Panc-AdenoCA,Adenocarcinoma-tumors,Digestive-tract-tumors	Liver-HCC:2,Panc-AdenoCA:8,ColoRect-AdenoCA:4,Eso-AdenoCa:4	intergenic
chr3:34613338-34613506	3.351200917	0.00351733840311207	1	1	3	3	43	5	Carcinoma-tumors,Ovary-AdenoCA,Adenocarcinoma-tumors,Female-reproductive-system-tumors,All-tumors-without-Lymphatic-system-Skin-Melanoma	Liver-HCC:3,ColoRect-AdenoCA:15,Ovary-AdenoCA:22,Eso-AdenoCa:3	intergenic
chr3:34829639-34829746	3.697435	0.000505489845798606	1	1	3	3	22	5	Carcinoma-tumors,Head-SCC,Squamous-tumors,All-tumors-without-Lymphatic-system-Skin-Melanoma	Liver-HCC:4,Panc-AdenoCA:2,Head-SCC:12,Breast-AdenoCa:4	intergenic
chr3:47830524-47830784	18.27663	0.000325060940921485	5	5	5	5	26	5	Carcinoma-tumors,Eso-AdenoCa,All-tumors-without-Lymphatic-system-Skin-Melanoma,Liver-HCC,Adenocarcinoma-tumors,Digestive-tract-tumors	Liver-HCC:5,Uterus-AdenoCA:3,Ovary-AdenoCA:3,Eso-AdenoCa:15	intergenic
chr3:59561335-59561345	10.102585	0.000167943878366531	3	3	3	3	60	5	Carcinoma-tumors,Stomach-AdenoCA,All-tumors-without-Lymphatic-system-Skin-Melanoma,Liver-HCC,Adenocarcinoma-tumors,Digestive-tract-tumors	Liver-HCC:40,Stomach-AdenoCA:20	intergenic
chr3:69634818-69634819	5.5187097	0.00334881600437575	5	5	5	5	69	5	Carcinoma-tumors,All-tumors-without-Lymphatic-system-Skin-Melanoma,Glioma-tumors,CNS-tumors,Panc-Endocrine,Digestive-tract-tumors,CNS-GBM	Panc-Endocrine:14,Kidney-RCC:10,Panc-AdenoCA:15,Ovary-AdenoCA:10,CNS-GBM:20	intergenic
chr3:75241389-75241591	4.40483	0.00191396323393488	1	1	2	2	15	5	Carcinoma-tumors,Digestive-tract-tumors,Eso-AdenoCa,Adenocarcinoma-tumors,All-tumors-without-Lymphatic-system-Skin-Melanoma	Liver-HCC:8,Eso-AdenoCa:7	intergenic
chr3:77720600-77720727	5.703512273	0.000658583009028158	3	3	5	5	166	5	Stomach-AdenoCA,Carcinoma-tumors,Eso-AdenoCa,All-tumors-without-Lymphatic-system-Skin-Melanoma,Adenocarcinoma-tumors,Digestive-tract-tumors	Liver-HCC:4,Stomach-AdenoCA:109,Ovary-AdenoCA:3,Eso-AdenoCa:50	intergenic
chr3:82987976-82988095	3.80849	0.00423445594782691	1	1	3	3	55	5	Liver-HCC,Carcinoma-tumors,Digestive-tract-tumors,Adenocarcinoma-tumors,All-tumors-without-Lymphatic-system-Skin-Melanoma	Liver-HCC:35,CNS-GBM:1,Breast-AdenoCa:18,CNS-Medullo:1	intergenic
chr3:85505611-85505781	3.53686	0.00348025141249688	1	1	3	3	19	5	Carcinoma-tumors,Adenocarcinoma-tumors,All-tumors-without-Lymphatic-system-Skin-Melanoma	Liver-HCC:6,Lung-SCC:4,Thy-AdenoCA:6,Prost-AdenoCA:3	intronic
chr3:86782516-86782733	4.6795184	0.00777846445554864	1	1	4	4	14	5	Sarcoma-tumors,Bone-Leiomyo,All-tumors-without-Lymphatic-system-Skin-Melanoma	Liver-HCC:1,Lung-SCC:1,Panc-AdenoCA:5,Ovary-AdenoCA:1,Bone-Leiomyo:6	intergenic
chr3:88690274-88690613	5.440527	0.00402609041132895	1	1	4	4	26	5	Carcinoma-tumors,Ovary-AdenoCA,Adenocarcinoma-tumors,Female-reproductive-system-tumors,All-tumors-without-Lymphatic-system-Skin-Melanoma	Liver-HCC:18,Panc-AdenoCA:3,Ovary-AdenoCA:5	intergenic
chr3:89379720-89380063	5.532862429	0.00716595869411249	1	1	5	5	42	5	Kidney-tumors,Carcinoma-tumors,Kidney-RCC,Adenocarcinoma-tumors,All-tumors-without-Lymphatic-system-Skin-Melanoma	Stomach-AdenoCA:5,Kidney-RCC:33,Ovary-AdenoCA:2,Lung-SCC:2	intronic
chr3:89449444-89449769	4.612735	0.00637602629291274	2	2	4	4	9	5	Squamous-tumors,Adenocarcinoma-tumors	Liver-HCC:2,Stomach-AdenoCA:1,Head-SCC:3,Kidney-RCC:3	UTR
chr3:94024725-94025033	7.8233481667	0.00191396323393488	1	1	5	5	75	5	Liver-HCC,All-tumors-without-Lymphatic-system-Skin-Melanoma,Carcinoma-tumors,Adenocarcinoma-tumors,Digestive-tract-tumors	Liver-HCC:45,Lung-SCC:26,Panc-AdenoCA:2,Breast-AdenoCa:2	intergenic
chr3:104241403-104241522	3.719961	0.0012647464229863	1	1	3	3	44	5	Kidney-tumors,Carcinoma-tumors,Kidney-RCC,Adenocarcinoma-tumors,All-tumors-without-Lymphatic-system-Skin-Melanoma	Stomach-AdenoCA:6,Panc-AdenoCA:9,Kidney-RCC:20,Eso-AdenoCa:3,Lung-SCC:6	intergenic
chr3:111436560-111436570	14.97945	0.000123350854548268	4	4	4	4	21	5	Carcinoma-tumors,All-tumors-without-Lymphatic-system-Skin-Melanoma,Liver-HCC,Bone-Leiomyo,Adenocarcinoma-tumors,Digestive-tract-tumors,Sarcoma-tumors	Liver-HCC:15,Breast-AdenoCa:3,Bone-Leiomyo:3	intronic
chr3:117480961-117481316	6.61426	0.00629143033057294	3	3	5	5	63	5	Carcinoma-tumors,Eso-AdenoCa,All-tumors-without-Lymphatic-system-Skin-Melanoma,Female-reproductive-system-tumors,Breast-tumors,Breast-AdenoCa,Adenocarcinoma-tumors,Digestive-tract-tumors	Lung-SCC:2,Breast-AdenoCa:36,Eso-AdenoCa:25	intronic
chr3:117881625-117882017	5.669761917	0.0340204199373634	1	1	5	5	36	5	Carcinoma-tumors,Prost-AdenoCA,Adenocarcinoma-tumors,All-tumors-without-Lymphatic-system-Skin-Melanoma	Lung-SCC:24,Panc-AdenoCA:2,Prost-AdenoCA:4,Bone-Leiomyo:2,Stomach-AdenoCA:4	intergenic
chr3:127023146-127023303	12.071227143	0.00182838374432216	4	4	4	4	65	5	Carcinoma-tumors,Eso-AdenoCa,Female-reproductive-system-tumors,All-tumors-without-Lymphatic-system-Skin-Melanoma,Lung-SCC,Lung-tumors,Adenocarcinoma-tumors,Squamous-tumors	Lung-SCC:5,Breast-AdenoCa:8,Eso-AdenoCa:52	intergenic
chr3:129653513-129653552	9.964446667	0.0040995388707349	2	2	3	3	62	5	Carcinoma-tumors,Ovary-AdenoCA,Female-reproductive-system-tumors,All-tumors-without-Lymphatic-system-Skin-Melanoma,Liver-HCC,Adenocarcinoma-tumors,Digestive-tract-tumors	Liver-HCC:15,Stomach-AdenoCA:12,Ovary-AdenoCA:25,Eso-AdenoCa:4,Lung-SCC:6	intergenic
chr3:137587907-137588133	8.014666666	0.00189200267043811	1	1	5	5	22	5	Carcinoma-tumors,Head-SCC,Squamous-tumors,All-tumors-without-Lymphatic-system-Skin-Melanoma	Lung-SCC:3,Panc-AdenoCA:6,Head-SCC:12,CNS-GBM:1	intergenic
chr3:139616825-139617030	8.776336333	0.000912518230881365	3	3	5	5	72	5	Carcinoma-tumors,Panc-AdenoCA,All-tumors-without-Lymphatic-system-Skin-Melanoma,Liver-HCC,Adenocarcinoma-tumors,Digestive-tract-tumors	Liver-HCC:40,Stomach-AdenoCA:4,Panc-AdenoCA:20,ColoRect-AdenoCA:8	intergenic
chr3:146919073-146919260	4.9366925	0.00191396323393488	2	2	4	4	25	5	Carcinoma-tumors,Squamous-tumors,Eso-AdenoCa,All-tumors-without-Lymphatic-system-Skin-Melanoma	Breast-AdenoCa:2,Panc-AdenoCA:4,Head-SCC:3,Prost-AdenoCA:4,Eso-AdenoCa:12	intergenic
chr3:147754433-147754754	5.555112	0.00191396323393488	1	1	5	5	75	5	Kidney-tumors,Carcinoma-tumors,Kidney-RCC,Adenocarcinoma-tumors,All-tumors-without-Lymphatic-system-Skin-Melanoma	Liver-HCC:20,Prost-AdenoCA:6,Kidney-RCC:45,Lung-SCC:4	intergenic
chr3:152761001-152761256	8.386933333	0.00204824991936863	2	2	4	4	36	5	Carcinoma-tumors,All-tumors-without-Lymphatic-system-Skin-Melanoma,Lung-AdenoCA,Lung-tumors,Liver-HCC,Adenocarcinoma-tumors,Digestive-tract-tumors	Liver-HCC:27,Panc-AdenoCA:4,Lung-AdenoCA:5	intergenic
chr3:153839135-153839183	14.460284	0.000308632791791956	5	4	5	4	84	5	Carcinoma-tumors,Squamous-tumors,Lung-SCC,Lung-tumors,All-tumors-without-Lymphatic-system-Skin-Melanoma	Lung-SCC:60,Kidney-RCC:12,Eso-AdenoCa:6,Stomach-AdenoCA:6	UTR
chr3:163266621-163266670	6.568011917	0.00400762381692371	3	3	5	5	57	5	Carcinoma-tumors,Eso-AdenoCa,All-tumors-without-Lymphatic-system-Skin-Melanoma,Adenocarcinoma-tumors,Digestive-tract-tumors,Prost-AdenoCA	Liver-HCC:24,Panc-Endocrine:2,Prost-AdenoCA:8,Biliary-AdenoCA:8,Eso-AdenoCa:15	intergenic
chr3:167036929-167037166	5.303666	0.00175461280378107	1	1	4	4	29	5	Carcinoma-tumors,Female-reproductive-system-tumors,All-tumors-without-Lymphatic-system-Skin-Melanoma,Breast-AdenoCa,Adenocarcinoma-tumors,Breast-tumors	Liver-HCC:3,Ovary-AdenoCA:4,Uterus-AdenoCA:12,Breast-AdenoCa:6,Lung-SCC:4	intronic
chr3:170626498-170626633	18.485843235	0.00093729572760978	5	5	5	5	220	5	Carcinoma-tumors,Eso-AdenoCa,All-tumors-without-Lymphatic-system-Skin-Melanoma,Lung-SCC,Lung-tumors,Kidney-tumors,Adenocarcinoma-tumors,Digestive-tract-tumors,Kidney-ChRCC,Squamous-tumors	Lung-SCC:50,Prost-AdenoCA:51,Eso-AdenoCa:90,Kidney-ChRCC:29	proximal_promoter
chr3:174577402-174577767	6.58565	0.00230394679302533	1	1	4	4	33	5	Kidney-tumors,Carcinoma-tumors,Kidney-RCC,Adenocarcinoma-tumors,All-tumors-without-Lymphatic-system-Skin-Melanoma	Liver-HCC:15,CNS-GBM:3,Head-SCC:2,Kidney-RCC:10,Panc-AdenoCA:3	intronic
chr3:179280495-179280672	16.091716667	0.0159213669747616	3	3	4	4	37	5	Carcinoma-tumors,Eso-AdenoCa,All-tumors-without-Lymphatic-system-Skin-Melanoma,Head-SCC,Adenocarcinoma-tumors,Digestive-tract-tumors,Squamous-tumors,Prost-AdenoCA	Panc-AdenoCA:4,Head-SCC:4,Prost-AdenoCA:4,Eso-AdenoCa:25	proximal_promoter
chr3:185661452-185661575	16.330526667	0.00142570657810949	4	4	4	4	23	5	Liver-HCC,All-tumors-without-Lymphatic-system-Skin-Melanoma,Carcinoma-tumors,Adenocarcinoma-tumors,Digestive-tract-tumors	Liver-HCC:10,Lung-SCC:4,Breast-AdenoCa:9	intergenic
chr3:186332836-186332976	14.6312	0.000414811348170093	4	4	4	4	27	5	Carcinoma-tumors,Panc-AdenoCA,Eso-AdenoCa,All-tumors-without-Lymphatic-system-Skin-Melanoma,Lung-SCC,Lung-tumors,Adenocarcinoma-tumors,Digestive-tract-tumors,Squamous-tumors	Liver-HCC:8,Stomach-AdenoCA:4,Panc-AdenoCA:5,Eso-AdenoCa:5,Lung-SCC:5	intronic
chr3:191046768-191047008	14.069322917	0.00178271835354454	4	4	5	5	59	5	Carcinoma-tumors,All-tumors-without-Lymphatic-system-Skin-Melanoma,Lung-SCC,Lung-tumors,CNS-tumors,Head-SCC,CNS-Medullo,Squamous-tumors	Liver-HCC:4,Lung-SCC:40,Head-SCC:4,CNS-Medullo:9,Stomach-AdenoCA:2	proximal_promoter
chr4:53437-53635	5.75111	0.00216508520419722	3	3	3	3	14	5	Kidney-tumors,Carcinoma-tumors,Kidney-RCC,Adenocarcinoma-tumors,All-tumors-without-Lymphatic-system-Skin-Melanoma	Head-SCC:4,Kidney-RCC:5,Biliary-AdenoCA:3,Bladder-TCC:2	intronic
chr4:12463048-12463355	6.0379335	0.00733351866360589	1	1	5	5	20	5	Liver-HCC,Carcinoma-tumors,Digestive-tract-tumors,Adenocarcinoma-tumors,All-tumors-without-Lymphatic-system-Skin-Melanoma	Liver-HCC:5,Bone-Osteosarc:2,Uterus-AdenoCA:3,Breast-AdenoCa:6,Eso-AdenoCa:4	intergenic
chr4:20314956-20315442	5.2764855	0.00292677057378399	1	1	4	4	15	5	Liver-HCC,Adenocarcinoma-tumors,Digestive-tract-tumors	Liver-HCC:5,Stomach-AdenoCA:4,Panc-AdenoCA:2,Biliary-AdenoCA:4	intronic
chr4:27050137-27050152	15.38377	0.000304589509306223	6	5	6	5	41	5	Carcinoma-tumors,Eso-AdenoCa,All-tumors-without-Lymphatic-system-Skin-Melanoma,Liver-HCC,Adenocarcinoma-tumors,Bone-Leiomyo,Digestive-tract-tumors,Sarcoma-tumors	Liver-HCC:10,Bone-Leiomyo:6,Eso-AdenoCa:25	intergenic
chr4:33228016-33228103	5.93617	0.000123910206961489	1	1	5	5	27	5	Carcinoma-tumors,Bladder-TCC,All-tumors-without-Lymphatic-system-Skin-Melanoma	Panc-AdenoCA:6,Prost-AdenoCA:6,Bladder-TCC:3,Eso-AdenoCa:12	intergenic
chr4:41283238-41283251	14.81096	0.000224509258976788	4	4	4	4	26	5	Carcinoma-tumors,Digestive-tract-tumors,Ovary-AdenoCA,All-tumors-without-Lymphatic-system-Skin-Melanoma,Female-reproductive-system-tumors,Breast-AdenoCa,Liver-HCC,Adenocarcinoma-tumors,Breast-tumors	Liver-HCC:15,Ovary-AdenoCA:5,Breast-AdenoCa:6	intergenic
chr4:42247082-42247224	4.78916	0.0016010976263164	1	1	4	4	10	5	Carcinoma-tumors,Adenocarcinoma-tumors	Stomach-AdenoCA:2,Panc-AdenoCA:2,Kidney-RCC:4,Eso-AdenoCa:2	intergenic
chr4:44963101-44963332	5.309237	0.00191396323393488	2	2	4	4	62	5	Carcinoma-tumors,Digestive-tract-tumors,Eso-AdenoCa,Adenocarcinoma-tumors,All-tumors-without-Lymphatic-system-Skin-Melanoma	Liver-HCC:20,Lung-SCC:8,Panc-AdenoCA:4,Eso-AdenoCa:30	intergenic
chr4:46806288-46806677	4.663754375	0.000107085960770892	1	1	4	4	39	5	Liver-HCC,Digestive-tract-tumors	Liver-HCC:38,Panc-AdenoCA:1	intronic
chr4:70555429-70555437	7.703233333	0.000377257421643339	4	4	4	4	65	5	Carcinoma-tumors,Panc-AdenoCA,Stomach-AdenoCA,All-tumors-without-Lymphatic-system-Skin-Melanoma,Female-reproductive-system-tumors,Breast-tumors,Breast-AdenoCa,Bone-Leiomyo,Adenocarcinoma-tumors,Digestive-tract-tumors,Sarcoma-tumors	Stomach-AdenoCA:15,Panc-AdenoCA:15,Breast-AdenoCa:18,Bone-Leiomyo:9,Eso-AdenoCa:8	intergenic
chr4:84561240-84561249	15.067235	2.43683127333631e-05	5	5	5	5	46	5	Carcinoma-tumors,Eso-AdenoCa,All-tumors-without-Lymphatic-system-Skin-Melanoma,Liver-HCC,Adenocarcinoma-tumors,Digestive-tract-tumors	Liver-HCC:20,Breast-AdenoCa:6,Eso-AdenoCa:20	intergenic
chr4:97091435-97091570	4.8982515	0.00180959787131808	2	2	4	4	17	5	Liver-HCC,Carcinoma-tumors,Adenocarcinoma-tumors,Lung-tumors,Lung-AdenoCA	Liver-HCC:5,Eso-AdenoCa:8,Lung-AdenoCA:4	intergenic
chr4:97118685-97119005	5.74154025	0.00450357979864483	1	1	5	5	42	5	Carcinoma-tumors,Bladder-TCC,All-tumors-without-Lymphatic-system-Skin-Melanoma	Stomach-AdenoCA:10,Panc-Endocrine:10,Ovary-AdenoCA:8,Bladder-TCC:6,Kidney-RCC:8	intergenic
chr4:114316044-114316062	5.25926	0.00142570657810949	2	2	2	2	18	5	Stomach-AdenoCA,Carcinoma-tumors,All-tumors-without-Lymphatic-system-Skin-Melanoma,Panc-Endocrine,Adenocarcinoma-tumors,Digestive-tract-tumors	Stomach-AdenoCA:5,Panc-Endocrine:3,Eso-AdenoCa:8,Bladder-TCC:2	intergenic
chr4:117423260-117423359	6.039629788	0.000195748168534376	3	3	4	4	106	5	Carcinoma-tumors,All-tumors-without-Lymphatic-system-Skin-Melanoma,Kidney-RCC,Kidney-tumors,Adenocarcinoma-tumors,Digestive-tract-tumors	Lung-SCC:2,Kidney-RCC:60,Eso-AdenoCa:40,Stomach-AdenoCA:4	intergenic
chr4:133165881-133166006	5.07158	0.00143804337197906	3	3	4	4	44	5	Liver-HCC,Carcinoma-tumors,Digestive-tract-tumors,Adenocarcinoma-tumors,All-tumors-without-Lymphatic-system-Skin-Melanoma	Liver-HCC:30,Lung-SCC:10,Head-SCC:4	intergenic
chr4:148978305-148978366	3.97475	0.00185832954120136	1	1	1	1	38	5	Kidney-tumors,Carcinoma-tumors,Kidney-RCC,Adenocarcinoma-tumors,All-tumors-without-Lymphatic-system-Skin-Melanoma	Liver-HCC:18,Kidney-RCC:20	intronic
chr4:150185514-150185554	13.44715	0.000375150648243454	5	5	5	5	26	5	Carcinoma-tumors,Digestive-tract-tumors,Eso-AdenoCa,All-tumors-without-Lymphatic-system-Skin-Melanoma,Female-reproductive-system-tumors,Breast-AdenoCa,Liver-HCC,Adenocarcinoma-tumors,Breast-tumors	Liver-HCC:10,Breast-AdenoCa:6,Eso-AdenoCa:10	intergenic
chr4:172102446-172102653	4.39040525	0.00183085078066094	2	2	4	4	79	5	Carcinoma-tumors,Digestive-tract-tumors,Adenocarcinoma-tumors,All-tumors-without-Lymphatic-system-Skin-Melanoma	Panc-AdenoCA:63,Eso-AdenoCa:16	intergenic
chr4:173934652-173934794	5.88541	0.000449994800677267	2	2	3	3	29	5	Carcinoma-tumors,Adenocarcinoma-tumors,Eso-AdenoCa,Digestive-tract-tumors	Liver-HCC:3,Panc-AdenoCA:12,ColoRect-AdenoCA:6,Eso-AdenoCa:8	intronic
chr4:176986924-176986996	9.629298453	0.00142570657810949	3	3	4	4	75	5	Carcinoma-tumors,Prost-AdenoCA,Bladder-TCC,Adenocarcinoma-tumors,All-tumors-without-Lymphatic-system-Skin-Melanoma	Liver-HCC:9,Lung-SCC:2,Thy-AdenoCA:30,Prost-AdenoCA:28,Bladder-TCC:6	proximal_promoter
chr4:178936110-178936410	7.649294	0.00828838179391263	3	2	6	5	21	5	Carcinoma-tumors,Squamous-tumors,All-tumors-without-Lymphatic-system-Skin-Melanoma	Stomach-AdenoCA:2,Panc-AdenoCA:2,Head-SCC:15,Eso-AdenoCa:2	intergenic
chr4:180031521-180031931	6.0464272	0.00873680764569905	1	1	4	4	22	5	CNS-GBM,Glioma-tumors,CNS-tumors,All-tumors-without-Lymphatic-system-Skin-Melanoma	Liver-HCC:1,Lung-SCC:1,CNS-GBM:8,Eso-AdenoCa:12	intergenic
chr4:182986603-182986909	7.303082	0.00600986427236977	2	2	4	4	45	5	Carcinoma-tumors,Panc-AdenoCA,Adenocarcinoma-tumors,Digestive-tract-tumors	Breast-AdenoCa:2,Panc-AdenoCA:16,Prost-AdenoCA:24,Eso-AdenoCa:3	intergenic
chr4:183994880-183994892	15.377645	0.000226417012292128	4	4	4	4	34	5	Carcinoma-tumors,Panc-AdenoCA,All-tumors-without-Lymphatic-system-Skin-Melanoma,Liver-HCC,Adenocarcinoma-tumors,Digestive-tract-tumors	Liver-HCC:20,Lung-SCC:4,Panc-AdenoCA:10	intergenic
chr5:1200137-1200449	16.938200666	0.0019268738369549	5	3	6	4	109	5	All-tumors-without-Lymphatic-system-Skin-Melanoma,Panc-AdenoCA,Carcinoma-tumors,Ovary-AdenoCA,Female-reproductive-system-tumors	Kidney-ChRCC:38,Panc-AdenoCA:21,Ovary-AdenoCA:48,Cervix-SCC:2	proximal_promoter
chr5:3595670-3595875	8.147561	0.0498680605884753	3	3	4	4	68	5	Carcinoma-tumors,Digestive-tract-tumors,Adenocarcinoma-tumors,Eso-AdenoCa,All-tumors-without-Lymphatic-system-Skin-Melanoma	Panc-AdenoCA:36,Breast-AdenoCa:3,Eso-AdenoCa:25,Bladder-TCC:4	proximal_promoter
chr5:4002359-4002422	3.773574333	0.000143465047833734	1	1	3	3	23	5	Carcinoma-tumors,Bladder-TCC,All-tumors-without-Lymphatic-system-Skin-Melanoma	Liver-HCC:14,Panc-Endocrine:2,Head-SCC:2,Kidney-RCC:2,Bladder-TCC:3	intergenic
chr5:4019422-4019718	6.450069667	0.00972320423220146	3	3	4	4	61	5	Carcinoma-tumors,Digestive-tract-tumors,Adenocarcinoma-tumors,Eso-AdenoCa,All-tumors-without-Lymphatic-system-Skin-Melanoma	Liver-HCC:4,Kidney-ChRCC:9,ColoRect-AdenoCA:4,Kidney-RCC:9,Eso-AdenoCa:35	intergenic
chr5:4232328-4232560	6.383769	0.00353182863704715	1	1	5	5	28	5	Kidney-tumors,Carcinoma-tumors,Kidney-RCC,Adenocarcinoma-tumors,All-tumors-without-Lymphatic-system-Skin-Melanoma	Prost-AdenoCA:3,Panc-AdenoCA:3,Kidney-RCC:15,Eso-AdenoCa:3,Lung-SCC:4	intergenic
chr5:8012902-8013023	6.253238	0.00213022126248987	2	2	4	4	18	5	Carcinoma-tumors,All-tumors-without-Lymphatic-system-Skin-Melanoma,Head-SCC,Adenocarcinoma-tumors,Digestive-tract-tumors,Squamous-tumors,Biliary-AdenoCA	Lung-SCC:5,Head-SCC:4,Biliary-AdenoCA:5,Eso-AdenoCa:4	intergenic
chr5:12468456-12468731	4.415882	0.0140309419610473	1	1	4	4	11	5	Carcinoma-tumors,Head-SCC,Squamous-tumors,All-tumors-without-Lymphatic-system-Skin-Melanoma	Kidney-RCC:2,CNS-GBM:1,Head-SCC:4,Breast-AdenoCa:2,Lung-AdenoCA:2	intergenic
chr5:12573767-12574105	5.7150408214	0.0033153877184302	2	2	5	5	28	5	Panc-AdenoCA,Adenocarcinoma-tumors,Digestive-tract-tumors	Stomach-AdenoCA:1,Panc-AdenoCA:3,Prost-AdenoCA:4,Lung-AdenoCA:20	intergenic
chr5:12662696-12662817	5.162298001	0.00237249302075246	3	3	3	3	58	5	Carcinoma-tumors,All-tumors-without-Lymphatic-system-Skin-Melanoma,Lung-SCC,Lung-tumors,Liver-HCC,Head-SCC,Adenocarcinoma-tumors,Digestive-tract-tumors,Squamous-tumors	Liver-HCC:25,Lung-SCC:15,Head-SCC:12,Ovary-AdenoCA:6	intergenic
chr5:12936171-12936456	5.795905733	0.00143612910189518	1	1	5	5	92	5	Breast-AdenoCa,Adenocarcinoma-tumors,Female-reproductive-system-tumors,Breast-tumors	Liver-HCC:8,Breast-AdenoCa:80,Lung-AdenoCA:4	intergenic
chr5:16121365-16121482	4.85925	0.000165843211655548	1	1	4	4	42	5	Carcinoma-tumors,Adenocarcinoma-tumors,All-tumors-without-Lymphatic-system-Skin-Melanoma	ColoRect-AdenoCA:3,Stomach-AdenoCA:3,Panc-AdenoCA:12,Uterus-AdenoCA:12,Kidney-RCC:12	intronic
chr5:19777178-19777293	4.902768	0.00142570657810949	2	2	3	3	41	5	Carcinoma-tumors,All-tumors-without-Lymphatic-system-Skin-Melanoma,Female-reproductive-system-tumors,Breast-AdenoCa,Adenocarcinoma-tumors,Breast-tumors	Lung-SCC:2,Panc-AdenoCA:3,Breast-AdenoCa:24,Eso-AdenoCa:12	intronic
chr5:23315118-23315487	5.665850333	0.0103992078233829	1	1	5	5	23	5	Lung-AdenoCA,Carcinoma-tumors,Adenocarcinoma-tumors,Lung-tumors,All-tumors-without-Lymphatic-system-Skin-Melanoma	Lung-SCC:2,Panc-AdenoCA:5,Lung-AdenoCA:15,Bone-Leiomyo:1	intergenic
chr5:24831853-24832267	6.4078235	0.0421745944032445	1	1	5	5	14	5	Carcinoma-tumors,Digestive-tract-tumors,Eso-AdenoCa,All-tumors-without-Lymphatic-system-Skin-Melanoma	Lung-SCC:2,ColoRect-AdenoCA:2,Ovary-AdenoCA:4,Eso-AdenoCa:6	intergenic
chr5:26847268-26847415	5.0214755	0.00191396323393488	2	2	4	4	57	5	Carcinoma-tumors,Panc-AdenoCA,Digestive-tract-tumors,Adenocarcinoma-tumors,All-tumors-without-Lymphatic-system-Skin-Melanoma	Panc-AdenoCA:41,ColoRect-AdenoCA:4,Prost-AdenoCA:12	intergenic
chr5:28014948-28015187	4.310457	0.0020740095910672	1	1	3	3	23	5	Liver-HCC,Carcinoma-tumors,All-tumors-without-Lymphatic-system-Skin-Melanoma,Adenocarcinoma-tumors,Digestive-tract-tumors	Liver-HCC:10,CNS-GBM:11,Eso-AdenoCa:1,Lung-AdenoCA:1	intergenic
chr5:28397670-28397880	5.031753	0.00180959787131808	1	1	4	4	13	5	Carcinoma-tumors,Breast-AdenoCa,Adenocarcinoma-tumors,Female-reproductive-system-tumors,Breast-tumors	Liver-HCC:2,Stomach-AdenoCA:4,Breast-AdenoCa:5,Eso-AdenoCa:2	intergenic
chr5:29338060-29338364	5.569704	0.00575271853432296	1	1	5	5	25	5	Lung-SCC,Carcinoma-tumors,Squamous-tumors,Lung-tumors,All-tumors-without-Lymphatic-system-Skin-Melanoma	Liver-HCC:6,Lung-SCC:15,Head-SCC:2,Kidney-RCC:2	intergenic
chr5:29375902-29375983	4.799736	0.00173781235155728	2	2	4	4	17	5	Kidney-tumors,Carcinoma-tumors,Kidney-RCC,Adenocarcinoma-tumors,All-tumors-without-Lymphatic-system-Skin-Melanoma	Breast-AdenoCa:3,Kidney-RCC:5,Head-SCC:4,Ovary-AdenoCA:3,Lung-SCC:2	intergenic
chr5:29996471-29996574	5.72816	0.00729771732055507	3	3	4	4	18	5	Carcinoma-tumors,Digestive-tract-tumors,Adenocarcinoma-tumors,All-tumors-without-Lymphatic-system-Skin-Melanoma	Eso-AdenoCa:4,Kidney-RCC:3,Biliary-AdenoCA:4,Bladder-TCC:4,Lung-AdenoCA:3	intergenic
chr5:39951110-39951371	4.6317815	0.00145610275430733	1	1	3	3	10	5	CNS-tumors,CNS-Medullo,All-tumors-without-Lymphatic-system-Skin-Melanoma	Lung-SCC:1,Panc-AdenoCA:1,Lung-AdenoCA:4,CNS-Medullo:3,Biliary-AdenoCA:1	intergenic
chr5:56469422-56469655	15.528766667	0.000967064409217397	4	4	4	4	48	5	Digestive-tract-tumors,Carcinoma-tumors,Female-reproductive-system-tumors,All-tumors-without-Lymphatic-system-Skin-Melanoma,Breast-AdenoCa,Adenocarcinoma-tumors,Breast-tumors,Biliary-AdenoCA	Prost-AdenoCA:9,Breast-AdenoCa:18,Biliary-AdenoCA:5,Eso-AdenoCa:16	proximal_promoter
chr5:57537373-57537599	8.599845833	0.00437171846371328	4	4	4	4	42	5	Carcinoma-tumors,All-tumors-without-Lymphatic-system-Skin-Melanoma,Female-reproductive-system-tumors,Breast-tumors,Adenocarcinoma-tumors,Digestive-tract-tumors	Breast-LobularCa:20,Lung-SCC:2,Head-SCC:6,Biliary-AdenoCA:12,Bladder-TCC:2	intergenic
chr5:59096089-59096104	11.38294	0.000253365960701315	4	4	4	4	25	5	Carcinoma-tumors,Stomach-AdenoCA,All-tumors-without-Lymphatic-system-Skin-Melanoma,ColoRect-AdenoCA,Liver-HCC,Adenocarcinoma-tumors,Digestive-tract-tumors	Liver-HCC:15,Stomach-AdenoCA:5,ColoRect-AdenoCA:5	intronic
chr5:88299583-88299758	4.1512273327	0.00602645328194762	1	1	3	3	40	5	Carcinoma-tumors,Squamous-tumors,All-tumors-without-Lymphatic-system-Skin-Melanoma	Kidney-RCC:2,Panc-AdenoCA:2,Head-SCC:18,Ovary-AdenoCA:12,CNS-Medullo:6	intergenic
chr5:98396232-98396247	7.66122	0.000244105661519139	2	2	2	2	23	5	Carcinoma-tumors,Stomach-AdenoCA,All-tumors-without-Lymphatic-system-Skin-Melanoma,Liver-HCC,Adenocarcinoma-tumors,Digestive-tract-tumors	Liver-HCC:5,Stomach-AdenoCA:10,Eso-AdenoCa:4,Biliary-AdenoCA:4	intergenic
chr5:101014492-101014672	12.63412	0.000439515531764115	5	5	5	5	23	5	All-tumors-without-Lymphatic-system-Skin-Melanoma,Carcinoma-tumors,Eso-AdenoCa,Adenocarcinoma-tumors,Digestive-tract-tumors	Kidney-RCC:3,Eso-AdenoCa:20	intergenic
chr5:103514723-103514996	9.66063	0.00183703738747293	4	4	5	5	42	5	Carcinoma-tumors,Stomach-AdenoCA,All-tumors-without-Lymphatic-system-Skin-Melanoma,Kidney-RCC,Kidney-tumors,Adenocarcinoma-tumors,Digestive-tract-tumors	Stomach-AdenoCA:10,Kidney-RCC:10,Eso-AdenoCa:20,Lung-SCC:2	intergenic
chr5:119853649-119854013	1827188	0.0246021773417566	2	2	5	5	15	5	Carcinoma-tumors,Panc-AdenoCA,All-tumors-without-Lymphatic-system-Skin-Melanoma,Head-SCC,Adenocarcinoma-tumors,Digestive-tract-tumors,Squamous-tumors	Liver-HCC:4,Panc-AdenoCA:5,Head-SCC:4,CNS-GBM:1,Eso-AdenoCa:1	intronic
chr5:129103762-129103798	8.35542	0.000442664002719376	3	3	3	3	25	5	Carcinoma-tumors,Eso-AdenoCa,All-tumors-without-Lymphatic-system-Skin-Melanoma,Liver-HCC,Adenocarcinoma-tumors,Digestive-tract-tumors,Biliary-AdenoCA	Liver-HCC:10,Eso-AdenoCa:10,Biliary-AdenoCA:5	intergenic
chr5:141071667-141071813	22.48591	0.00023699430673138	5	3	5	3	42	5	Liver-HCC,Carcinoma-tumors,Digestive-tract-tumors,Adenocarcinoma-tumors,All-tumors-without-Lymphatic-system-Skin-Melanoma	Liver-HCC:40,Bladder-TCC:2	intergenic
chr5:163832969-163833292	4.5786195	0.0226041586629615	1	1	4	4	33	5	All-tumors-without-Lymphatic-system-Skin-Melanoma,Carcinoma-tumors,Adenocarcinoma-tumors,Digestive-tract-tumors	Eso-AdenoCa:3,Panc-AdenoCA:4,Ovary-AdenoCA:3,Biliary-AdenoCA:20,Lung-AdenoCA:3	intergenic
chr5:176817671-176817682	17.759055	0.00022842780012649	4	4	4	4	40	5	Carcinoma-tumors,Panc-AdenoCA,Eso-AdenoCa,All-tumors-without-Lymphatic-system-Skin-Melanoma,Liver-HCC,Adenocarcinoma-tumors,Digestive-tract-tumors	Liver-HCC:20,Panc-AdenoCA:5,Eso-AdenoCa:15	intronic
chr5:176853497-176853618	18.185525	0.00142570657810949	4	4	4	4	46	5	Carcinoma-tumors,Eso-AdenoCa,All-tumors-without-Lymphatic-system-Skin-Melanoma,Kidney-RCC,Kidney-tumors,Panc-Endocrine,Adenocarcinoma-tumors,Digestive-tract-tumors,Prost-AdenoCA	Prost-AdenoCA:20,Panc-Endocrine:6,Kidney-RCC:10,Eso-AdenoCa:10	UTR
chr6:20368535-20368912	8.725692	0.000403178155732875	2	2	5	5	9	5	Liver-HCC,Prost-AdenoCA,Digestive-tract-tumors	Liver-HCC:4,Stomach-AdenoCA:1,ColoRect-AdenoCA:1,Prost-AdenoCA:2,Eso-AdenoCa:1	intergenic
chr6:29617887-29618079	14.956545	0.00180959787131808	4	4	4	4	31	5	Liver-HCC,All-tumors-without-Lymphatic-system-Skin-Melanoma,Carcinoma-tumors,Adenocarcinoma-tumors,Digestive-tract-tumors	Liver-HCC:20,Ovary-AdenoCA:3,Bone-Leiomyo:8	intergenic
chr6:34131748-34131777	9.24207	0.000800405352700778	3	3	3	3	44	5	Digestive-tract-tumors,Carcinoma-tumors,Female-reproductive-system-tumors,Breast-AdenoCa,Liver-HCC,Adenocarcinoma-tumors,Breast-tumors	Liver-HCC:20,Lung-SCC:1,Breast-AdenoCa:20,Eso-AdenoCa:3	intergenic
chr6:45898297-45898361	8.733	0.000176108513488291	3	3	3	3	23	5	Stomach-AdenoCA,Carcinoma-tumors,Eso-AdenoCa,All-tumors-without-Lymphatic-system-Skin-Melanoma,Adenocarcinoma-tumors,Digestive-tract-tumors,Prost-AdenoCA	Liver-HCC:4,Stomach-AdenoCA:5,Prost-AdenoCA:4,Eso-AdenoCa:10	intronic
chr6:66359327-66359546	3.7596543077	0.00759684634768565	1	1	3	3	75	5	Liver-HCC,Carcinoma-tumors,Digestive-tract-tumors,Adenocarcinoma-tumors,All-tumors-without-Lymphatic-system-Skin-Melanoma	Liver-HCC:15,Lung-SCC:2,ColoRect-AdenoCA:4,Breast-AdenoCa:51,Eso-AdenoCa:3	intronic
chr6:68010332-68010379	5.954503667	0.000192398474951282	1	1	5	5	97	5	Kidney-tumors,Carcinoma-tumors,Kidney-RCC,Adenocarcinoma-tumors,All-tumors-without-Lymphatic-system-Skin-Melanoma	Ovary-AdenoCA:24,Panc-AdenoCA:9,Kidney-RCC:40,Eso-AdenoCa:24	intergenic
chr6:69282490-69282801	7.3147127143	0.0152261200480318	2	2	4	4	25	5	Carcinoma-tumors,All-tumors-without-Lymphatic-system-Skin-Melanoma,Liver-HCC,Adenocarcinoma-tumors,Digestive-tract-tumors,Bladder-TCC	Liver-HCC:5,Ovary-AdenoCA:2,Eso-AdenoCa:6,CNS-Medullo:9,Bladder-TCC:3	intergenic
chr6:88299707-88299863	21.41648	0.000451116936425496	5	5	5	5	24	5	Carcinoma-tumors,All-tumors-without-Lymphatic-system-Skin-Melanoma,ColoRect-AdenoCA,Kidney-RCC,Glioma-tumors,CNS-tumors,Kidney-tumors,Liver-HCC,Adenocarcinoma-tumors,Digestive-tract-tumors,CNS-GBM	Liver-HCC:10,CNS-GBM:4,ColoRect-AdenoCA:5,Kidney-RCC:5	proximal_promoter
chr6:93354122-93354498	7.0983334	0.0183047179076868	2	2	5	5	52	5	Carcinoma-tumors,Ovary-AdenoCA,All-tumors-without-Lymphatic-system-Skin-Melanoma,Female-reproductive-system-tumors,Liver-HCC,Adenocarcinoma-tumors,Digestive-tract-tumors	Liver-HCC:15,Stomach-AdenoCA:20,CNS-GBM:1,Ovary-AdenoCA:15,Lung-SCC:1	intergenic
chr6:94164455-94164957	6.182159	0.00464060052034239	1	1	5	5	29	5	All-tumors-without-Lymphatic-system-Skin-Melanoma,Carcinoma-tumors,Ovary-AdenoCA,Adenocarcinoma-tumors,Female-reproductive-system-tumors	Liver-HCC:9,Kidney-RCC:9,Ovary-AdenoCA:11	intergenic
chr6:132851635-132851770	8.317555	0.000434727953468125	3	3	3	3	21	5	Lung-SCC,Carcinoma-tumors,Squamous-tumors,Lung-tumors,All-tumors-without-Lymphatic-system-Skin-Melanoma	Liver-HCC:2,Lung-SCC:15,Ovary-AdenoCA:2,Eso-AdenoCa:2	intergenic
chr6:134385027-134385246	14.791838571	0.000375269981841043	4	4	4	4	71	5	Liver-HCC,Carcinoma-tumors,All-tumors-without-Lymphatic-system-Skin-Melanoma,Adenocarcinoma-tumors,Digestive-tract-tumors	Liver-HCC:70,CNS-GBM:1	intergenic
chr6:163148924-163149053	17.74147	0.000373285000296508	5	5	5	5	110	5	Carcinoma-tumors,Female-reproductive-system-tumors,All-tumors-without-Lymphatic-system-Skin-Melanoma,Breast-tumors,ColoRect-AdenoCA,Breast-AdenoCa,Adenocarcinoma-tumors,Digestive-tract-tumors,Bladder-TCC	Liver-HCC:28,ColoRect-AdenoCA:45,Breast-AdenoCa:6,Eso-AdenoCa:28,Bladder-TCC:3	proximal_promoter
chr7:8857497-8857641	5.724363286	0.00180959787131808	1	1	5	5	56	5	Female-reproductive-system-tumors,Carcinoma-tumors,Squamous-tumors,Cervix-SCC,All-tumors-without-Lymphatic-system-Skin-Melanoma	Liver-HCC:8,CNS-GBM:1,Lung-AdenoCA:2,Cervix-SCC:45	intergenic
chr7:10161397-10161758	6.0677045	0.00376735184784204	1	1	5	5	33	5	Kidney-tumors,Carcinoma-tumors,Kidney-RCC,Adenocarcinoma-tumors,All-tumors-without-Lymphatic-system-Skin-Melanoma	Liver-HCC:4,Lung-SCC:2,Panc-AdenoCA:15,Kidney-RCC:10,Biliary-AdenoCA:2	intergenic
chr7:10168578-10168681	7.799114333	0.00143273853822984	3	3	5	5	55	5	Carcinoma-tumors,Female-reproductive-system-tumors,All-tumors-without-Lymphatic-system-Skin-Melanoma,Lung-SCC,Breast-AdenoCa,Lung-tumors,Adenocarcinoma-tumors,Breast-tumors,Squamous-tumors	Lung-SCC:25,Breast-AdenoCa:24,Lung-AdenoCA:4,Bladder-TCC:2	intergenic
chr7:14942416-14942618	5.779587	0.00345566983003426	2	2	3	3	17	5	Carcinoma-tumors,All-tumors-without-Lymphatic-system-Skin-Melanoma,Lung-SCC,Kidney-RCC,Lung-tumors,Kidney-tumors,Adenocarcinoma-tumors,Squamous-tumors	Liver-HCC:1,Lung-SCC:5,Kidney-RCC:5,Lung-AdenoCA:4,Stomach-AdenoCA:2	UTR
chr7:15315424-15315516	3.660175	0.000414626057307164	1	1	3	3	19	5	Carcinoma-tumors,Head-SCC,Squamous-tumors,All-tumors-without-Lymphatic-system-Skin-Melanoma	Lung-SCC:9,Panc-AdenoCA:2,Head-SCC:4,Panc-Endocrine:2,Eso-AdenoCa:2	intronic
chr7:19939096-19939465	5.201087	0.00191396323393488	1	1	4	4	13	5	Carcinoma-tumors,Squamous-tumors,Lung-SCC,Lung-tumors,All-tumors-without-Lymphatic-system-Skin-Melanoma	Liver-HCC:2,Lung-SCC:5,Panc-AdenoCA:2,Breast-AdenoCa:2,Eso-AdenoCa:2	intergenic
chr7:20638210-20638340	7.14457	0.000882512697678032	2	2	3	3	24	5	Carcinoma-tumors,All-tumors-without-Lymphatic-system-Skin-Melanoma,CNS-tumors,Liver-HCC,Adenocarcinoma-tumors,CNS-Medullo,Digestive-tract-tumors	Liver-HCC:15,Ovary-AdenoCA:6,CNS-Medullo:3	intergenic
chr7:20692977-20693488	6.63186325	0.0103764753847958	2	2	5	5	41	5	Carcinoma-tumors,All-tumors-without-Lymphatic-system-Skin-Melanoma,Lung-SCC,Lung-tumors,CNS-tumors,CNS-Medullo	Liver-HCC:6,Lung-SCC:16,Breast-AdenoCa:2,Eso-AdenoCa:6,CNS-Medullo:11	intronic
chr7:21021199-21021405	5.4810005833	0.000225988425360556	2	2	5	5	28	5	Panc-AdenoCA,Digestive-tract-tumors	Liver-HCC:16,Panc-AdenoCA:12	intergenic
chr7:25219763-25220070	10.12634	0.0115038036799802	3	3	3	3	33	5	Carcinoma-tumors,All-tumors-without-Lymphatic-system-Skin-Melanoma,Female-reproductive-system-tumors,Head-SCC,Adenocarcinoma-tumors,Squamous-tumors,Bladder-TCC	Eso-AdenoCa:2,Head-SCC:20,Ovary-AdenoCA:4,Uterus-AdenoCA:4,Bladder-TCC:3	UTR
chr7:30485395-30485606	13.624515714	0.00318196341183016	4	4	4	4	45	5	Carcinoma-tumors,Eso-AdenoCa,All-tumors-without-Lymphatic-system-Skin-Melanoma,Glioma-tumors,Liver-HCC,Adenocarcinoma-tumors,Digestive-tract-tumors,CNS-GBM	Liver-HCC:10,CNS-GBM:18,Eso-AdenoCa:9,CNS-Medullo:8	intronic
chr7:37221743-37221794	10.25265	0.00022842780012649	4	4	4	4	42	5	Stomach-AdenoCA,Carcinoma-tumors,Eso-AdenoCa,All-tumors-without-Lymphatic-system-Skin-Melanoma,Adenocarcinoma-tumors,Digestive-tract-tumors	Stomach-AdenoCA:10,Panc-AdenoCA:12,Eso-AdenoCa:20	intronic
chr7:51674704-51675115	9.335955	0.00392602093490485	3	2	6	5	28	5	Carcinoma-tumors,All-tumors-without-Lymphatic-system-Skin-Melanoma,Kidney-RCC,Kidney-tumors,Digestive-tract-tumors,Biliary-AdenoCA	Liver-HCC:2,Ovary-AdenoCA:4,ColoRect-AdenoCA:2,Kidney-RCC:4,Biliary-AdenoCA:16	intergenic
chr7:53105841-53105844	5.608577	1.17233977075085e-05	1	1	5	5	9	5	Carcinoma-tumors,All-tumors-without-Lymphatic-system-Skin-Melanoma	Lung-SCC:2,CNS-GBM:1,Prost-AdenoCA:4,Bladder-TCC:2	intergenic
chr7:53811981-53812294	4.728581	0.00234920275076743	1	1	4	4	13	5	Adenocarcinoma-tumors,Eso-AdenoCa,Digestive-tract-tumors	Liver-HCC:2,Stomach-AdenoCA:2,Panc-AdenoCA:6,Eso-AdenoCa:3	intergenic
chr7:57472200-57472458	8.355003333	0.0173911284992613	4	4	4	4	36	5	Carcinoma-tumors,All-tumors-without-Lymphatic-system-Skin-Melanoma,Glioma-tumors,CNS-tumors,Head-SCC,Adenocarcinoma-tumors,CNS-Oligo,Squamous-tumors	CNS-Oligo:4,Head-SCC:8,Breast-AdenoCa:21,Eso-AdenoCa:3	intergenic
chr7:57829816-57829910	4.878695	4.81639713860344e-05	2	2	3	3	9	5	Carcinoma-tumors	Lung-SCC:2,Breast-AdenoCa:1,Eso-AdenoCa:2,Cervix-SCC:1,Stomach-AdenoCA:3	intergenic
chr7:57928169-57928478	10.653221667	0.00731197116044382	3	3	5	5	97	5	Carcinoma-tumors,All-tumors-without-Lymphatic-system-Skin-Melanoma,Kidney-RCC,Lung-AdenoCA,Lung-tumors,Adenocarcinoma-tumors	Lung-SCC:3,Panc-AdenoCA:36,Kidney-RCC:20,Lung-AdenoCA:20,Eso-AdenoCa:18	intergenic
chr7:62566502-62566592	4.656197001	6.29613128718708e-08	3	3	4	4	26	5	Digestive-tract-tumors	Panc-AdenoCA:17,Eso-AdenoCa:1,Biliary-AdenoCA:8	intergenic
chr7:63250568-63250647	3.17503	0.00143088861889405	2	2	2	2	12	5	Adenocarcinoma-tumors,All-tumors-without-Lymphatic-system-Skin-Melanoma	Stomach-AdenoCA:4,Head-SCC:1,Breast-AdenoCa:2,Lung-AdenoCA:2,Bladder-TCC:3	intergenic
chr7:68047334-68047504	10.509342	0.00191396323393488	4	4	5	5	41	5	Carcinoma-tumors,Ovary-AdenoCA,Female-reproductive-system-tumors,All-tumors-without-Lymphatic-system-Skin-Melanoma,Lung-SCC,Kidney-RCC,Lung-tumors,Kidney-tumors,Adenocarcinoma-tumors,Squamous-tumors	Lung-SCC:10,Panc-AdenoCA:6,Ovary-AdenoCA:10,Kidney-RCC:15	intergenic
chr7:79648687-79648728	9.49545	0.000258218259429511	5	5	5	5	44	5	Carcinoma-tumors,Stomach-AdenoCA,Eso-AdenoCa,All-tumors-without-Lymphatic-system-Skin-Melanoma,Lung-AdenoCA,Lung-tumors,Adenocarcinoma-tumors,Digestive-tract-tumors	Liver-HCC:4,Stomach-AdenoCA:15,Eso-AdenoCa:10,Lung-AdenoCA:15	intergenic
chr7:86866362-86866372	15.03144	0.000373285000296508	4	4	4	4	25	5	Carcinoma-tumors,Ovary-AdenoCA,Eso-AdenoCa,Female-reproductive-system-tumors,All-tumors-without-Lymphatic-system-Skin-Melanoma,Lung-SCC,Lung-tumors,Liver-HCC,Adenocarcinoma-tumors,Digestive-tract-tumors,Squamous-tumors	Liver-HCC:5,Lung-SCC:5,Ovary-AdenoCA:5,Eso-AdenoCa:10	intergenic
chr7:87503641-87503642	16.31206	0.000482733572441904	5	5	5	5	48	5	Carcinoma-tumors,Eso-AdenoCa,All-tumors-without-Lymphatic-system-Skin-Melanoma,Female-reproductive-system-tumors,Uterus-AdenoCA,Liver-HCC,Head-SCC,Adenocarcinoma-tumors,Digestive-tract-tumors,Squamous-tumors	Liver-HCC:10,Uterus-AdenoCA:10,Head-SCC:8,Eso-AdenoCa:20	proximal_promoter
chr7:100702787-100702918	15.053865	0.00055227285628013	5	5	5	5	45	5	Carcinoma-tumors,Eso-AdenoCa,All-tumors-without-Lymphatic-system-Skin-Melanoma,Lung-SCC,ColoRect-AdenoCA,Lung-tumors,Liver-HCC,Adenocarcinoma-tumors,Digestive-tract-tumors,Squamous-tumors	Liver-HCC:15,Lung-SCC:10,ColoRect-AdenoCA:10,Eso-AdenoCa:10	intergenic
chr7:105289234-105289566	13.977935	0.00180959787131808	3	3	4	4	44	5	Carcinoma-tumors,All-tumors-without-Lymphatic-system-Skin-Melanoma,Kidney-RCC,Kidney-tumors,Liver-HCC,Head-SCC,Adenocarcinoma-tumors,Digestive-tract-tumors,Squamous-tumors	Liver-HCC:25,Breast-AdenoCa:3,CNS-Oligo:2,Head-SCC:4,Kidney-RCC:10	intronic
chr7:116570653-116570822	14.66057	0.000795749027231044	4	4	4	4	31	5	Stomach-AdenoCA,Carcinoma-tumors,Ovary-AdenoCA,All-tumors-without-Lymphatic-system-Skin-Melanoma,Female-reproductive-system-tumors,Uterus-AdenoCA,Adenocarcinoma-tumors,Digestive-tract-tumors	Stomach-AdenoCA:15,Bone-Epith:1,Uterus-AdenoCA:10,Ovary-AdenoCA:5	intergenic
chr7:125245638-125245824	5.37855	0.00191396323393488	2	2	4	4	24	5	Carcinoma-tumors,Head-SCC,Squamous-tumors,All-tumors-without-Lymphatic-system-Skin-Melanoma	Lung-SCC:6,Head-SCC:12,Eso-AdenoCa:6	intergenic
chr7:125518655-125518859	4.708889	0.00191396323393488	1	1	4	4	7	5	Sarcoma-tumors,Bone-Leiomyo,All-tumors-without-Lymphatic-system-Skin-Melanoma	Liver-HCC:1,Stomach-AdenoCA:1,Lung-SCC:1,Lung-AdenoCA:1,Bone-Leiomyo:3	intergenic
chr7:125548888-125549009	5.00613	0.000404630246218783	1	1	4	4	9	5	Kidney-tumors,Kidney-RCC,Adenocarcinoma-tumors	Liver-HCC:3,Kidney-RCC:3,Panc-AdenoCA:1,Breast-AdenoCa:1,Lung-AdenoCA:1	intergenic
chr7:126577088-126577640	5.320961	0.0471862774506746	1	1	4	4	20	5	Kidney-tumors,Carcinoma-tumors,Kidney-RCC,Adenocarcinoma-tumors,All-tumors-without-Lymphatic-system-Skin-Melanoma	Liver-HCC:2,Lung-SCC:2,Kidney-RCC:5,Eso-AdenoCa:10,Stomach-AdenoCA:1	intronic
chr7:126581212-126581611	5.29795	0.00739112535825722	1	1	4	4	13	5	Carcinoma-tumors,All-tumors-without-Lymphatic-system-Skin-Melanoma,Adenocarcinoma-tumors,Biliary-AdenoCA,Digestive-tract-tumors	Liver-HCC:1,CNS-GBM:5,Biliary-AdenoCA:5,CNS-Medullo:1,Eso-AdenoCa:1	intronic
chr7:145341401-145341690	706532	0.0208340674262313	3	3	4	4	18	5	Carcinoma-tumors,Panc-AdenoCA,All-tumors-without-Lymphatic-system-Skin-Melanoma,Lung-SCC,Lung-tumors,Digestive-tract-tumors,Squamous-tumors	Lung-SCC:10,Panc-AdenoCA:4,Ovary-AdenoCA:2,CNS-GBM:2	intergenic
chr7:154067288-154067464	4.729241	0.00191396323393488	2	2	4	4	35	5	Carcinoma-tumors,Head-SCC,Bladder-TCC,Squamous-tumors,All-tumors-without-Lymphatic-system-Skin-Melanoma	Stomach-AdenoCA:6,Panc-AdenoCA:2,ColoRect-AdenoCA:6,Bladder-TCC:9,Head-SCC:12	intronic
chr8:2075747-2075954	14.574495	0.00236414307705662	5	5	5	5	53	5	Carcinoma-tumors,All-tumors-without-Lymphatic-system-Skin-Melanoma,Kidney-RCC,Kidney-tumors,Liver-HCC,Head-SCC,Adenocarcinoma-tumors,Digestive-tract-tumors,Squamous-tumors,Bladder-TCC	Liver-HCC:35,Head-SCC:4,Kidney-RCC:5,Bladder-TCC:9	intronic
chr8:2230584-2230675	6.04675	0.0140260793469309	2	2	2	2	18	5	Carcinoma-tumors,All-tumors-without-Lymphatic-system-Skin-Melanoma,Lung-SCC,Lung-tumors,Adenocarcinoma-tumors,Squamous-tumors,Prost-AdenoCA	Liver-HCC:3,Stomach-AdenoCA:3,Ovary-AdenoCA:3,Prost-AdenoCA:4,Lung-SCC:5	intergenic
chr8:4854701-4854712	9.31067	8.46383201519465e-07	3	3	3	3	24	5	Liver-HCC,Carcinoma-tumors,Digestive-tract-tumors,Adenocarcinoma-tumors,All-tumors-without-Lymphatic-system-Skin-Melanoma	Liver-HCC:20,Eso-AdenoCa:4	intergenic
chr8:10275438-10275461	592545	0.000342570574088869	2	2	2	2	25	5	Carcinoma-tumors,Eso-AdenoCa,All-tumors-without-Lymphatic-system-Skin-Melanoma,Liver-HCC,Adenocarcinoma-tumors,Digestive-tract-tumors	Liver-HCC:5,Eso-AdenoCa:20	intronic
chr8:13755230-13755474	4.619692125	0.00132730932132539	1	1	4	4	35	5	ColoRect-AdenoCA,Adenocarcinoma-tumors,Digestive-tract-tumors	Panc-AdenoCA:20,ColoRect-AdenoCA:9,Eso-AdenoCa:6	intergenic
chr8:22102500-22102616	14.33058	0.000259495805997024	3	3	3	3	30	5	Carcinoma-tumors,All-tumors-without-Lymphatic-system-Skin-Melanoma,Lung-SCC,Lung-tumors,Head-SCC,Squamous-tumors	Stomach-AdenoCA:2,Head-SCC:12,Lung-AdenoCA:6,Lung-SCC:10	proximal_promoter
chr8:53320301-53320364	9.53177	0.00142570657810949	3	3	3	3	24	5	Carcinoma-tumors,Digestive-tract-tumors,All-tumors-without-Lymphatic-system-Skin-Melanoma,Female-reproductive-system-tumors,Breast-AdenoCa,Liver-HCC,Adenocarcinoma-tumors,Breast-tumors,Bladder-TCC	Liver-HCC:15,Breast-AdenoCa:6,Bladder-TCC:3	intronic
chr8:55082060-55082072	15.37042	0.00057325031381878	4	4	4	4	31	5	Stomach-AdenoCA,Carcinoma-tumors,Eso-AdenoCa,All-tumors-without-Lymphatic-system-Skin-Melanoma,Female-reproductive-system-tumors,Breast-tumors,Breast-AdenoCa,Lung-AdenoCA,Lung-tumors,Adenocarcinoma-tumors,Digestive-tract-tumors	Stomach-AdenoCA:10,Breast-AdenoCa:6,Eso-AdenoCa:10,Lung-AdenoCA:5	intergenic
chr8:55754151-55754637	4.622719	0.0132243253002992	1	1	4	4	20	5	Carcinoma-tumors,Bladder-TCC,All-tumors-without-Lymphatic-system-Skin-Melanoma	Liver-HCC:4,Ovary-AdenoCA:2,Breast-AdenoCa:2,Bladder-TCC:12	intergenic
chr8:60255711-60255911	3.352115333	0.000457051193499862	1	1	2	2	32	5	Liver-HCC,Carcinoma-tumors,Digestive-tract-tumors,Adenocarcinoma-tumors,All-tumors-without-Lymphatic-system-Skin-Melanoma	Liver-HCC:25,Kidney-RCC:3,Eso-AdenoCa:4	intergenic
chr8:61086216-61086474	5.641049334	0.00191396323393488	4	4	4	4	77	5	Carcinoma-tumors,Eso-AdenoCa,All-tumors-without-Lymphatic-system-Skin-Melanoma,Lung-SCC,Lung-tumors,Liver-HCC,Adenocarcinoma-tumors,Digestive-tract-tumors	Liver-HCC:15,Lung-SCC:32,Prost-AdenoCA:3,Eso-AdenoCa:15,Bladder-TCC:12	intergenic
chr8:73546141-73546215	4.90639	0.00040075561308987	1	1	4	4	42	5	Carcinoma-tumors,Head-SCC,Squamous-tumors,All-tumors-without-Lymphatic-system-Skin-Melanoma	ColoRect-AdenoCA:8,Liver-HCC:8,Head-SCC:16,Breast-AdenoCa:2,Stomach-AdenoCA:8	intronic
chr8:74086576-74086735	7.43747	0.000398531668118016	2	2	2	2	30	5	Liver-HCC,Carcinoma-tumors,Digestive-tract-tumors,Adenocarcinoma-tumors,All-tumors-without-Lymphatic-system-Skin-Melanoma	Liver-HCC:30	intergenic
chr8:79305851-79305862	8.66294	0.000193980430991618	5	5	5	5	85	5	Stomach-AdenoCA,Carcinoma-tumors,Eso-AdenoCa,All-tumors-without-Lymphatic-system-Skin-Melanoma,Adenocarcinoma-tumors,Digestive-tract-tumors	Stomach-AdenoCA:20,Eso-AdenoCa:65	intergenic
chr8:84155040-84155246	6.1895075	0.00224139082183649	2	2	5	5	58	5	Carcinoma-tumors,Panc-AdenoCA,All-tumors-without-Lymphatic-system-Skin-Melanoma,Female-reproductive-system-tumors,Uterus-AdenoCA,Adenocarcinoma-tumors,Digestive-tract-tumors	Liver-HCC:16,Lung-SCC:2,Panc-AdenoCA:20,Uterus-AdenoCA:20	intergenic
chr8:85419481-85419865	4.87955	0.00272591401621431	1	1	4	4	24	5	Kidney-tumors,Carcinoma-tumors,Kidney-RCC,Adenocarcinoma-tumors,All-tumors-without-Lymphatic-system-Skin-Melanoma	Prost-AdenoCA:6,Lung-SCC:2,Kidney-RCC:10,Biliary-AdenoCA:3,Eso-AdenoCa:3	intronic
chr8:87100967-87101245	10.666235	0.000715299008839021	3	3	5	5	31	5	All-tumors-without-Lymphatic-system-Skin-Melanoma,Carcinoma-tumors,Ovary-AdenoCA,Adenocarcinoma-tumors,Female-reproductive-system-tumors	Breast-AdenoCa:4,Ovary-AdenoCA:15,Eso-AdenoCa:12	proximal_promoter
chr8:87715439-87715887	8.156407667	0.00116830821946919	3	3	5	5	38	5	Carcinoma-tumors,Ovary-AdenoCA,Female-reproductive-system-tumors,All-tumors-without-Lymphatic-system-Skin-Melanoma,Lung-SCC,Lung-tumors,Liver-HCC,Digestive-tract-tumors	Liver-HCC:4,Lung-SCC:4,Ovary-AdenoCA:24,Biliary-AdenoCA:6	intronic
chr8:93583467-93583758	4.481915334	0.00203821868266432	1	1	4	4	57	5	Carcinoma-tumors,Adenocarcinoma-tumors,Female-reproductive-system-tumors	Kidney-ChRCC:2,Panc-AdenoCA:6,Breast-AdenoCa:47,Eso-AdenoCa:2	intergenic
chr8:94928909-94929067	14.290395953	0.00183642472198288	4	4	4	4	50	5	Carcinoma-tumors,Squamous-tumors,Cervix-SCC,All-tumors-without-Lymphatic-system-Skin-Melanoma	Panc-AdenoCA:22,Uterus-AdenoCA:18,Ovary-AdenoCA:2,Eso-AdenoCa:4,Cervix-SCC:4	intronic
chr8:98572377-98572389	17.87584	0.000304589509306223	5	5	5	5	25	5	Carcinoma-tumors,Panc-AdenoCA,Eso-AdenoCa,All-tumors-without-Lymphatic-system-Skin-Melanoma,Liver-HCC,Adenocarcinoma-tumors,Digestive-tract-tumors	Liver-HCC:5,Panc-AdenoCA:5,Eso-AdenoCa:15	intergenic
chr8:110747668-110747678	9.42626	0.000778950457656242	3	3	3	3	34	5	Stomach-AdenoCA,Carcinoma-tumors,Ovary-AdenoCA,All-tumors-without-Lymphatic-system-Skin-Melanoma,Female-reproductive-system-tumors,Liver-HCC,Adenocarcinoma-tumors,Digestive-tract-tumors	Liver-HCC:10,Stomach-AdenoCA:15,Ovary-AdenoCA:5,Eso-AdenoCa:4	intergenic
chr8:110914960-110915175	5.2323665	0.00127027453309828	2	2	4	4	84	5	Carcinoma-tumors,Panc-AdenoCA,All-tumors-without-Lymphatic-system-Skin-Melanoma,Female-reproductive-system-tumors,Breast-tumors,Breast-AdenoCa,Adenocarcinoma-tumors,Digestive-tract-tumors	Liver-HCC:8,Ovary-AdenoCA:20,Panc-AdenoCA:30,ColoRect-AdenoCA:8,Breast-AdenoCa:18	intergenic
chr8:111842892-111842902	8.96885	0.0005398507977391	3	3	3	3	22	5	Carcinoma-tumors,Digestive-tract-tumors,Eso-AdenoCa,All-tumors-without-Lymphatic-system-Skin-Melanoma,Female-reproductive-system-tumors,Breast-AdenoCa,Adenocarcinoma-tumors,Breast-tumors	Bone-Epith:1,Breast-AdenoCa:6,Eso-AdenoCa:15	intergenic
chr8:114239924-114240011	5.371767	0.00022842780012649	2	2	4	4	28	5	Carcinoma-tumors,Digestive-tract-tumors,Adenocarcinoma-tumors,Eso-AdenoCa,All-tumors-without-Lymphatic-system-Skin-Melanoma	Liver-HCC:12,Stomach-AdenoCA:4,Head-SCC:2,Eso-AdenoCa:10	intronic
chr8:131808865-131809278	10.2151745	0.00558091686604884	2	2	5	5	26	5	Carcinoma-tumors,All-tumors-without-Lymphatic-system-Skin-Melanoma	Liver-HCC:10,Lung-SCC:8,Head-SCC:8	intronic
chr8:133204436-133204762	4.4930315	0.00187850508085451	3	3	3	3	17	5	Carcinoma-tumors,Head-SCC,Adenocarcinoma-tumors,Squamous-tumors,Digestive-tract-tumors	Stomach-AdenoCA:3,Panc-AdenoCA:3,Head-SCC:6,Breast-AdenoCa:2,Eso-AdenoCa:3	intronic
chr8:138645513-138645564	5.79017325	0.000603638007018517	1	1	5	5	34	5	Carcinoma-tumors,Squamous-tumors,All-tumors-without-Lymphatic-system-Skin-Melanoma	Lung-SCC:6,Panc-AdenoCA:8,Head-SCC:12,Eso-AdenoCa:4,Stomach-AdenoCA:4	intergenic
chr8:139360859-139361364	4.694001	0.00955619886514931	1	1	4	4	30	5	Carcinoma-tumors,Head-SCC,Squamous-tumors,All-tumors-without-Lymphatic-system-Skin-Melanoma	Panc-AdenoCA:2,Head-SCC:20,Breast-AdenoCa:2,Uterus-AdenoCA:2,Eso-AdenoCa:4	intronic
chr9:9942981-9942995	5.86063	9.76604617533297e-05	2	2	2	2	23	5	Carcinoma-tumors,Digestive-tract-tumors,Adenocarcinoma-tumors,Eso-AdenoCa,All-tumors-without-Lymphatic-system-Skin-Melanoma	Liver-HCC:8,Eso-AdenoCa:15	intronic
chr9:30279068-30279428	5.009335	0.0048246545300255	2	2	4	4	29	5	Carcinoma-tumors,Eso-AdenoCa,All-tumors-without-Lymphatic-system-Skin-Melanoma,Head-SCC,Adenocarcinoma-tumors,Digestive-tract-tumors,Squamous-tumors	Lung-SCC:6,Panc-AdenoCA:4,Head-SCC:12,Prost-AdenoCA:2,Eso-AdenoCa:5	intergenic
chr9:30996280-30996527	4.737766889	0.00308509422130885	1	1	4	4	53	5	Stomach-AdenoCA,Carcinoma-tumors,Digestive-tract-tumors,Adenocarcinoma-tumors,All-tumors-without-Lymphatic-system-Skin-Melanoma	Stomach-AdenoCA:45,Head-SCC:2,Kidney-RCC:4,Lung-SCC:2	intergenic
chr9:77388929-77388992	14.24968	0.000377354898142827	5	5	5	5	22	5	Carcinoma-tumors,Stomach-AdenoCA,Eso-AdenoCa,All-tumors-without-Lymphatic-system-Skin-Melanoma,Liver-HCC,Adenocarcinoma-tumors,Digestive-tract-tumors	Liver-HCC:5,Lung-SCC:2,Eso-AdenoCa:10,Stomach-AdenoCA:5	intronic
chr9:89409671-89409671	9.75719	0.00030578493406737	5	5	5	5	22	5	Carcinoma-tumors,Stomach-AdenoCA,Eso-AdenoCa,All-tumors-without-Lymphatic-system-Skin-Melanoma,Uterus-AdenoCA,Adenocarcinoma-tumors,Digestive-tract-tumors,Prost-AdenoCA	Stomach-AdenoCA:5,Panc-AdenoCA:4,Uterus-AdenoCA:4,Prost-AdenoCA:4,Eso-AdenoCa:5	intergenic
chr9:105345144-105345230	3.09398625	0.00212924836573989	2	2	2	2	61	5	Carcinoma-tumors,Panc-AdenoCA,All-tumors-without-Lymphatic-system-Skin-Melanoma,Lung-SCC,Lung-tumors,Adenocarcinoma-tumors,Digestive-tract-tumors,Squamous-tumors	Lung-SCC:25,Panc-AdenoCA:30,Head-SCC:3,Ovary-AdenoCA:3	intergenic
chr9:106761869-106761945	6.133058	0.00142570657810949	2	2	4	4	21	5	Carcinoma-tumors,Squamous-tumors,All-tumors-without-Lymphatic-system-Skin-Melanoma,Head-SCC,Adenocarcinoma-tumors,Thy-AdenoCA	ColoRect-AdenoCA:3,Stomach-AdenoCA:3,Head-SCC:4,Breast-AdenoCa:3,Thy-AdenoCA:8	intergenic
chr9:120728520-120728906	6.6496565714	0.00222275942043174	2	2	6	5	45	5	Carcinoma-tumors,Bladder-TCC,All-tumors-without-Lymphatic-system-Skin-Melanoma	Liver-HCC:2,Head-SCC:36,Bladder-TCC:3,Eso-AdenoCa:4	intergenic
chr9:121707712-121707712	6.00217	0.000212465103997988	1	1	5	5	24	5	Carcinoma-tumors,Head-SCC,Squamous-tumors,All-tumors-without-Lymphatic-system-Skin-Melanoma	Liver-HCC:4,Stomach-AdenoCA:8,Head-SCC:8,Eso-AdenoCa:4	intergenic
chr9:122440071-122440416	3.660061	0.00391291335046262	2	2	3	3	22	5	Kidney-tumors,Carcinoma-tumors,Kidney-RCC,Adenocarcinoma-tumors,All-tumors-without-Lymphatic-system-Skin-Melanoma	Liver-HCC:12,Kidney-RCC:7,Eso-AdenoCa:3	intergenic
chr9:128300491-128300710	12.15669	0.000252744258871018	3	3	3	3	42	5	Carcinoma-tumors,Panc-AdenoCA,All-tumors-without-Lymphatic-system-Skin-Melanoma,Lung-AdenoCA,Lung-tumors,Liver-HCC,Adenocarcinoma-tumors,Digestive-tract-tumors	Liver-HCC:15,Panc-AdenoCA:10,Lung-AdenoCA:15,Bladder-TCC:2	intronic
chr9:134211777-134212003	9.3749225	0.000443172709674851	2	2	3	3	38	5	Carcinoma-tumors,Digestive-tract-tumors,Stomach-AdenoCA,All-tumors-without-Lymphatic-system-Skin-Melanoma,Female-reproductive-system-tumors,Breast-AdenoCa,Adenocarcinoma-tumors,Breast-tumors	Liver-HCC:4,Stomach-AdenoCA:24,Breast-AdenoCa:6,Eso-AdenoCa:4	intergenic
chrX:859950-860206	7.54858	0.009791357960455	3	3	4	4	77	5	Carcinoma-tumors,All-tumors-without-Lymphatic-system-Skin-Melanoma,Kidney-RCC,Kidney-tumors,Adenocarcinoma-tumors,Digestive-tract-tumors	Liver-HCC:32,Stomach-AdenoCA:1,Kidney-RCC:40,Biliary-AdenoCA:4	intergenic
chrX:5759239-5759290	5.8542805	0.000521937779739701	1	1	5	5	42	5	Carcinoma-tumors,Thy-AdenoCA,Adenocarcinoma-tumors,All-tumors-without-Lymphatic-system-Skin-Melanoma	ColoRect-AdenoCA:6,Stomach-AdenoCA:9,Panc-AdenoCA:9,Thy-AdenoCA:12,Lung-SCC:6	intronic
chrX:13358955-13359265	8.500223333	0.000724103153754771	2	2	4	4	50	5	Kidney-tumors,Carcinoma-tumors,Kidney-RCC,Adenocarcinoma-tumors,All-tumors-without-Lymphatic-system-Skin-Melanoma	Ovary-AdenoCA:6,Uterus-AdenoCA:18,Kidney-RCC:20,Lung-SCC:6	intergenic
chrX:14050707-14050725	5.47529	0.00191396323393488	2	2	2	2	18	5	Carcinoma-tumors,Squamous-tumors,Lung-SCC,Lung-tumors,All-tumors-without-Lymphatic-system-Skin-Melanoma	Liver-HCC:4,Lung-SCC:10,Eso-AdenoCa:2,Stomach-AdenoCA:2	intergenic
chrX:14262114-14262334	4.764086833	0.00180959787131808	2	2	4	4	43	5	Carcinoma-tumors,All-tumors-without-Lymphatic-system-Skin-Melanoma,Lung-AdenoCA,Lung-tumors,Bone-Osteosarc,Adenocarcinoma-tumors	Bone-Osteosarc:2,Panc-AdenoCA:21,Lung-AdenoCA:20	intergenic
chrX:22115693-22115944	237956	0.00688848670926158	1	1	4	4	18	5	Eso-AdenoCa,Adenocarcinoma-tumors,Digestive-tract-tumors	ColoRect-AdenoCA:6,Breast-AdenoCa:5,Eso-AdenoCa:7	UTR
chrX:26667848-26667858	4.98895	0.000169436084240735	2	2	2	2	23	5	Carcinoma-tumors,Eso-AdenoCa,All-tumors-without-Lymphatic-system-Skin-Melanoma,ColoRect-AdenoCA,Adenocarcinoma-tumors,Digestive-tract-tumors	Liver-HCC:4,Stomach-AdenoCA:4,ColoRect-AdenoCA:5,Eso-AdenoCa:10	intergenic
chrX:27204977-27205001	6.10666	0.000661753038132363	2	2	2	2	21	5	Carcinoma-tumors,Stomach-AdenoCA,All-tumors-without-Lymphatic-system-Skin-Melanoma,Liver-HCC,Adenocarcinoma-tumors,Digestive-tract-tumors	Liver-HCC:5,Stomach-AdenoCA:5,Breast-AdenoCa:3,Eso-AdenoCa:8	intergenic
chrX:27702131-27702131	11.91302	0.000169436084240735	5	5	5	5	22	5	Stomach-AdenoCA,Carcinoma-tumors,All-tumors-without-Lymphatic-system-Skin-Melanoma,ColoRect-AdenoCA,Adenocarcinoma-tumors,Digestive-tract-tumors	Stomach-AdenoCA:5,Panc-AdenoCA:4,ColoRect-AdenoCA:5,Eso-AdenoCa:8	intronic
chrX:33059325-33059493	9.953494444	0.00463447781329681	4	4	5	5	82	5	Carcinoma-tumors,All-tumors-without-Lymphatic-system-Skin-Melanoma,Myeloid-tumors,Kidney-RCC,Myeloid-MPN,Kidney-tumors,Liver-HCC,Adenocarcinoma-tumors,Digestive-tract-tumors,Biliary-AdenoCA	Liver-HCC:10,Stomach-AdenoCA:8,Kidney-RCC:13,Biliary-AdenoCA:45,Myeloid-MPN:6	intronic
chrX:33452811-33452819	9.46599	0.000304589509306223	3	3	3	3	22	5	Carcinoma-tumors,Eso-AdenoCa,All-tumors-without-Lymphatic-system-Skin-Melanoma,Liver-HCC,Adenocarcinoma-tumors,Digestive-tract-tumors,Bladder-TCC	Liver-HCC:10,Stomach-AdenoCA:4,Eso-AdenoCa:5,Bladder-TCC:3	intergenic
chrX:35168913-35169138	5.806466	0.00188119078847272	1	1	5	5	39	5	Carcinoma-tumors,Head-SCC,Squamous-tumors,All-tumors-without-Lymphatic-system-Skin-Melanoma	ColoRect-AdenoCA:14,Panc-AdenoCA:14,Head-SCC:4,Ovary-AdenoCA:6,CNS-GBM:1	intergenic
chrX:45570016-45570244	8.74137	0.0017748909853571	2	2	4	4	21	5	Carcinoma-tumors,Squamous-tumors,Adenocarcinoma-tumors,All-tumors-without-Lymphatic-system-Skin-Melanoma	Bone-Osteosarc:2,Head-SCC:7,Breast-AdenoCa:9,Uterus-AdenoCA:3	intergenic
chrX:54384076-54384330	11.31426	0.0179450288099019	3	3	3	3	17	5	Carcinoma-tumors,Digestive-tract-tumors,All-tumors-without-Lymphatic-system-Skin-Melanoma,Female-reproductive-system-tumors,Lung-AdenoCA,Lung-tumors,Adenocarcinoma-tumors,Breast-tumors,Biliary-AdenoCA	Breast-LobularCa:5,ColoRect-AdenoCA:1,Biliary-AdenoCA:5,Eso-AdenoCa:1,Lung-AdenoCA:5	UTR
chrX:54556217-54556647	16.400647308	0.0123979945324148	5	5	5	5	99	5	Carcinoma-tumors,Digestive-tract-tumors,Panc-AdenoCA,Ovary-AdenoCA,Eso-AdenoCa,All-tumors-without-Lymphatic-system-Skin-Melanoma,Female-reproductive-system-tumors,Breast-AdenoCa,Adenocarcinoma-tumors,Bone-Leiomyo,Breast-tumors,Sarcoma-tumors	Ovary-AdenoCA:70,Panc-AdenoCA:10,Breast-AdenoCa:6,Eso-AdenoCa:10,Bone-Leiomyo:3	UTR
chrX:83100755-83100756	7.133341	0.000308632791791956	2	2	5	5	60	5	Carcinoma-tumors,All-tumors-without-Lymphatic-system-Skin-Melanoma,Head-SCC,Bone-Leiomyo,Sarcoma-tumors,Squamous-tumors	Ovary-AdenoCA:10,Stomach-AdenoCA:8,Head-SCC:20,Prost-AdenoCA:10,Bone-Leiomyo:12	intergenic
chrX:85854343-85854447	5.485919833	0.000456445809903019	3	3	5	5	62	5	Carcinoma-tumors,Ovary-AdenoCA,Female-reproductive-system-tumors,All-tumors-without-Lymphatic-system-Skin-Melanoma,Lung-SCC,Uterus-AdenoCA,Lung-tumors,Squamous-tumors	ColoRect-AdenoCA:8,Lung-SCC:15,Liver-HCC:8,Uterus-AdenoCA:15,Ovary-AdenoCA:16	intronic
chrX:112756013-112756410	5.848696	0.00457230518640557	3	3	5	5	43	5	Carcinoma-tumors,Panc-AdenoCA,Eso-AdenoCa,All-tumors-without-Lymphatic-system-Skin-Melanoma,ColoRect-AdenoCA,Adenocarcinoma-tumors,Digestive-tract-tumors	Liver-HCC:28,Panc-AdenoCA:5,ColoRect-AdenoCA:5,Eso-AdenoCa:5	intergenic
chrX:123315563-123315573	9.5649335	0.00279559247986457	4	4	5	5	85	5	Carcinoma-tumors,Digestive-tract-tumors,Panc-AdenoCA,Female-reproductive-system-tumors,Uterus-AdenoCA,Kidney-RCC,Breast-AdenoCa,Kidney-tumors,Adenocarcinoma-tumors,Breast-tumors	Breast-AdenoCa:25,Panc-AdenoCA:20,Uterus-AdenoCA:20,Kidney-RCC:20	intronic
chrX:124094100-124094507	4.8973814	0.00597804389249285	1	1	4	4	51	5	Lung-AdenoCA,Carcinoma-tumors,Adenocarcinoma-tumors,Lung-tumors,All-tumors-without-Lymphatic-system-Skin-Melanoma	Liver-HCC:2,Lung-SCC:2,Panc-AdenoCA:2,Ovary-AdenoCA:15,Lung-AdenoCA:30	intronic
chrX:126538308-126538424	7.18756	0.000842643696125213	2	2	6	5	40	5	Carcinoma-tumors,All-tumors-without-Lymphatic-system-Skin-Melanoma,Female-reproductive-system-tumors,Breast-AdenoCa,Kidney-RCC,Kidney-tumors,Adenocarcinoma-tumors,Breast-tumors	Liver-HCC:12,Breast-AdenoCa:12,Kidney-RCC:5,Lung-AdenoCA:3,Lung-SCC:8	intergenic
chrX:134478625-134478780	18.179837143	0.00256860098017819	4	4	5	5	101	5	Carcinoma-tumors,All-tumors-without-Lymphatic-system-Skin-Melanoma,Female-reproductive-system-tumors,Breast-tumors,ColoRect-AdenoCA,Breast-AdenoCa,Liver-HCC,Adenocarcinoma-tumors,Digestive-tract-tumors	Liver-HCC:35,Panc-AdenoCA:4,ColoRect-AdenoCA:10,Breast-AdenoCa:52	proximal_promoter
chrX:143077562-143077591	4.34884	8.40761778133778e-05	2	2	3	3	34	5	Carcinoma-tumors,Digestive-tract-tumors,Adenocarcinoma-tumors,Eso-AdenoCa,All-tumors-without-Lymphatic-system-Skin-Melanoma	Liver-HCC:8,Ovary-AdenoCA:6,Eso-AdenoCa:20	intergenic
chrX:147062695-147062757	7.21368	0.000964109271659895	2	2	4	4	32	5	Stomach-AdenoCA,Carcinoma-tumors,All-tumors-without-Lymphatic-system-Skin-Melanoma,Panc-Endocrine,Adenocarcinoma-tumors,Digestive-tract-tumors	Stomach-AdenoCA:10,Panc-Endocrine:6,Breast-AdenoCa:12,Lung-SCC:4	proximal_promoter
chrY:3273807-3273816	9.48386	0.00022842780012649	4	4	4	4	25	5	Carcinoma-tumors,Eso-AdenoCa,All-tumors-without-Lymphatic-system-Skin-Melanoma,Liver-HCC,Adenocarcinoma-tumors,Digestive-tract-tumors	Liver-HCC:20,Eso-AdenoCa:5	intergenic
chr1:5148175-5148606	5.207135667	0.0155031136289661	2	2	4	4	23	4	Carcinoma-tumors,All-tumors-without-Lymphatic-system-Skin-Melanoma,Kidney-RCC,Kidney-tumors,Adenocarcinoma-tumors,Digestive-tract-tumors,Biliary-AdenoCA	Liver-HCC:6,Head-SCC:2,Kidney-RCC:5,Biliary-AdenoCA:10	intergenic
chr1:5232110-5232295	2.539805	0.00776755940790826	1	1	2	2	33	4	Carcinoma-tumors,Adenocarcinoma-tumors,All-tumors-without-Lymphatic-system-Skin-Melanoma	Liver-HCC:12,Panc-AdenoCA:3,Kidney-RCC:15,Eso-AdenoCa:3	intergenic
chr1:5393611-5393618	1.48131	0.00193466454266871	1	1	1	1	16	4	Carcinoma-tumors,Female-reproductive-system-tumors,All-tumors-without-Lymphatic-system-Skin-Melanoma,Breast-AdenoCa,Adenocarcinoma-tumors,Breast-tumors	Lung-SCC:2,Breast-AdenoCa:12,Bladder-TCC:2	intergenic
chr1:5805969-5806156	8.92719	0.00191687634150797	2	2	4	4	28	4	Carcinoma-tumors,Eso-AdenoCa,All-tumors-without-Lymphatic-system-Skin-Melanoma,Liver-HCC,Adenocarcinoma-tumors,Digestive-tract-tumors	Liver-HCC:5,Stomach-AdenoCA:8,Eso-AdenoCa:15	intergenic
chr1:6232678-6232940	9.530795	0.00142817966340897	3	3	3	3	17	4	Liver-HCC,Adenocarcinoma-tumors,Cervix-SCC,Digestive-tract-tumors	Liver-HCC:15,Cervix-SCC:2	intronic
chr1:11501826-11502020	10.814449	0.00187579704885738	3	3	4	4	107	4	Carcinoma-tumors,Eso-AdenoCa,All-tumors-without-Lymphatic-system-Skin-Melanoma,Female-reproductive-system-tumors,Lung-SCC,Breast-AdenoCa,Lung-tumors,Adenocarcinoma-tumors,Breast-tumors,Squamous-tumors	Lung-SCC:35,Breast-AdenoCa:48,Eso-AdenoCa:24	intergenic
chr1:26758665-26758928	11.60104	0.001964120363188	3	3	3	3	32	4	Carcinoma-tumors,All-tumors-without-Lymphatic-system-Skin-Melanoma,Female-reproductive-system-tumors,Cervix-SCC,Liver-HCC,Adenocarcinoma-tumors,Digestive-tract-tumors,Squamous-tumors,Bladder-TCC	Liver-HCC:5,Eso-AdenoCa:4,Cervix-SCC:5,Bladder-TCC:18	UTR
chr1:26946954-26947105	16.38724	0.00178860825541371	4	4	4	4	61	4	Carcinoma-tumors,Eso-AdenoCa,All-tumors-without-Lymphatic-system-Skin-Melanoma,Head-SCC,Adenocarcinoma-tumors,Digestive-tract-tumors,Squamous-tumors	Stomach-AdenoCA:12,Head-SCC:4,Eso-AdenoCa:45	intergenic
chr1:27371194-27371206	15.566065	0.000373285000296508	4	4	4	4	29	4	Carcinoma-tumors,Stomach-AdenoCA,Ovary-AdenoCA,All-tumors-without-Lymphatic-system-Skin-Melanoma,Female-reproductive-system-tumors,Liver-HCC,Adenocarcinoma-tumors,Digestive-tract-tumors,Prost-AdenoCA	Liver-HCC:10,Stomach-AdenoCA:5,Ovary-AdenoCA:10,Prost-AdenoCA:4	intergenic
chr1:29203873-29203891	10.522755	0.000158792134403786	3	3	3	3	14	4	Stomach-AdenoCA,Carcinoma-tumors,Eso-AdenoCa,All-tumors-without-Lymphatic-system-Skin-Melanoma	Liver-HCC:2,Stomach-AdenoCA:6,Eso-AdenoCa:6	intergenic
chr1:30852793-30853032	9.212126961	0.00191396323393488	3	3	4	4	83	4	Liver-HCC,Carcinoma-tumors,Digestive-tract-tumors,Adenocarcinoma-tumors,All-tumors-without-Lymphatic-system-Skin-Melanoma	Liver-HCC:25,Kidney-RCC:54,Eso-AdenoCa:4	intergenic
chr1:31627892-31628119	10.86293	0.00661621107226109	3	3	3	3	25	4	Carcinoma-tumors,Adenocarcinoma-tumors,All-tumors-without-Lymphatic-system-Skin-Melanoma	Stomach-AdenoCA:3,Breast-AdenoCa:18,Cervix-SCC:4	intergenic
chr1:33366739-33366983	13.06506	0.0059313143096401	3	3	4	4	42	4	Carcinoma-tumors,Ovary-AdenoCA,All-tumors-without-Lymphatic-system-Skin-Melanoma,Female-reproductive-system-tumors,Lung-SCC,Lung-tumors,Adenocarcinoma-tumors,Squamous-tumors	Lung-SCC:20,Panc-AdenoCA:3,Ovary-AdenoCA:5,Bladder-TCC:14	UTR
chr1:34494519-34494584	2.71483	0.00027129826290454	1	1	2	2	22	4	Kidney-tumors,Carcinoma-tumors,Kidney-RCC,Adenocarcinoma-tumors	Breast-AdenoCa:2,Ovary-AdenoCA:2,Kidney-RCC:12,Eso-AdenoCa:6	intronic
chr1:37979887-37980062	10.618713333	0.00188878838551748	2	2	3	3	26	4	Carcinoma-tumors,Bladder-TCC,All-tumors-without-Lymphatic-system-Skin-Melanoma	Lung-SCC:2,Ovary-AdenoCA:6,Bladder-TCC:18	intronic
chr1:40072033-40072036	17.64404	0.000373285000296508	4	4	4	4	21	4	Carcinoma-tumors,Digestive-tract-tumors,All-tumors-without-Lymphatic-system-Skin-Melanoma,Female-reproductive-system-tumors,Breast-AdenoCa,Liver-HCC,Adenocarcinoma-tumors,Breast-tumors	Liver-HCC:15,Breast-AdenoCa:6	intergenic
chr1:46150179-46150350	13.73174	0.000495428150533286	4	4	4	4	15	4	Carcinoma-tumors,Digestive-tract-tumors,Adenocarcinoma-tumors,All-tumors-without-Lymphatic-system-Skin-Melanoma	Liver-HCC:12,Kidney-RCC:3	intronic
chr1:48667953-48668033	5.6006075	0.00149649870377898	2	2	2	2	37	4	Carcinoma-tumors,Eso-AdenoCa,All-tumors-without-Lymphatic-system-Skin-Melanoma,Adenocarcinoma-tumors,Digestive-tract-tumors,Biliary-AdenoCA	Lung-SCC:2,Biliary-AdenoCA:25,Eso-AdenoCa:10	intergenic
chr1:50399936-50399964	4.501098	0.000266780322108659	2	2	4	4	25	4	Kidney-tumors,Carcinoma-tumors,Kidney-RCC,Adenocarcinoma-tumors,All-tumors-without-Lymphatic-system-Skin-Melanoma	Liver-HCC:3,Panc-Endocrine:2,Kidney-RCC:20	intronic
chr1:52968673-52968692	11.49363	0.000525553666788592	3	3	4	4	26	4	Liver-HCC,Digestive-tract-tumors,Bone-Leiomyo,Sarcoma-tumors,All-tumors-without-Lymphatic-system-Skin-Melanoma	Liver-HCC:18,Breast-AdenoCa:5,Bone-Leiomyo:3	intronic
chr1:55416509-55416716	11.361565	0.00191396323393488	3	3	3	3	22	4	Stomach-AdenoCA,Carcinoma-tumors,Eso-AdenoCa,All-tumors-without-Lymphatic-system-Skin-Melanoma,Lung-AdenoCA,Lung-tumors,Adenocarcinoma-tumors,Digestive-tract-tumors	Stomach-AdenoCA:7,Eso-AdenoCa:5,Lung-AdenoCA:10	intergenic
chr1:63590595-63590993	8.662525833	0.00662327308397652	2	2	4	4	83	4	Carcinoma-tumors,Eso-AdenoCa,All-tumors-without-Lymphatic-system-Skin-Melanoma,Liver-HCC,Adenocarcinoma-tumors,Digestive-tract-tumors	Liver-HCC:49,Lung-SCC:4,Eso-AdenoCa:30	intergenic
chr1:66153456-66153547	5.7542725	0.000613298396578374	2	2	2	2	75	4	Carcinoma-tumors,Eso-AdenoCa,All-tumors-without-Lymphatic-system-Skin-Melanoma,Liver-HCC,Adenocarcinoma-tumors,Digestive-tract-tumors	Liver-HCC:10,Eso-AdenoCa:65	intergenic
chr1:70203451-70203462	9.813961	0.000470646769875273	4	4	4	4	55	4	Carcinoma-tumors,Eso-AdenoCa,All-tumors-without-Lymphatic-system-Skin-Melanoma,ColoRect-AdenoCA,Liver-HCC,Adenocarcinoma-tumors,Digestive-tract-tumors	Liver-HCC:10,ColoRect-AdenoCA:10,Eso-AdenoCa:35	intronic
chr1:72475069-72475139	4.982906333	0.00425774643779899	3	3	4	4	56	4	Carcinoma-tumors,Panc-AdenoCA,All-tumors-without-Lymphatic-system-Skin-Melanoma,ColoRect-AdenoCA,Bone-Leiomyo,Adenocarcinoma-tumors,Digestive-tract-tumors,Sarcoma-tumors	Liver-HCC:4,Panc-AdenoCA:20,ColoRect-AdenoCA:20,Bone-Leiomyo:12	intronic
chr1:73001356-73001360	4.505995222	0.000419713626467394	3	3	4	4	180	4	Carcinoma-tumors,Panc-AdenoCA,All-tumors-without-Lymphatic-system-Skin-Melanoma,Liver-HCC,Adenocarcinoma-tumors,Digestive-tract-tumors	Liver-HCC:60,Panc-AdenoCA:60,Breast-AdenoCa:36,Panc-Endocrine:24	intergenic
chr1:73628279-73628448	5.194752916	0.00823393711682207	3	3	4	4	138	4	Carcinoma-tumors,Stomach-AdenoCA,All-tumors-without-Lymphatic-system-Skin-Melanoma,Liver-HCC,Head-SCC,Adenocarcinoma-tumors,Digestive-tract-tumors,Squamous-tumors	Liver-HCC:70,Stomach-AdenoCA:64,Head-SCC:4	intergenic
chr1:75206235-75206367	2957340	0.000583607210048203	4	4	4	4	24	4	Carcinoma-tumors,Eso-AdenoCa,All-tumors-without-Lymphatic-system-Skin-Melanoma,Female-reproductive-system-tumors,Uterus-AdenoCA,Adenocarcinoma-tumors,Digestive-tract-tumors,Prost-AdenoCA,Biliary-AdenoCA	Uterus-AdenoCA:5,Prost-AdenoCA:4,Eso-AdenoCa:10,Biliary-AdenoCA:5	intronic
chr1:75290119-75290355	5.838165	0.00355210863825513	2	2	4	4	27	4	Carcinoma-tumors,Eso-AdenoCa,All-tumors-without-Lymphatic-system-Skin-Melanoma,Liver-HCC,Adenocarcinoma-tumors,Digestive-tract-tumors	Liver-HCC:10,Lung-SCC:12,Eso-AdenoCa:5	intergenic
chr1:76374474-76374643	4.39158	0.00233264535145617	2	2	2	2	14	4	Carcinoma-tumors,All-tumors-without-Lymphatic-system-Skin-Melanoma,Lung-AdenoCA,Lung-tumors,Head-SCC,Adenocarcinoma-tumors,Squamous-tumors	Bladder-TCC:2,Head-SCC:4,Lung-AdenoCA:5,Eso-AdenoCa:3	intronic
chr1:78148892-78149091	14.511836667	0.00416184293203319	3	3	4	4	36	4	Carcinoma-tumors,Eso-AdenoCa,All-tumors-without-Lymphatic-system-Skin-Melanoma,Kidney-tumors,Adenocarcinoma-tumors,Digestive-tract-tumors	Kidney-ChRCC:12,Breast-AdenoCa:9,Eso-AdenoCa:15	UTR
chr1:79718430-79718490	4.9204071673	0.00142570657810949	2	2	4	4	41	4	Carcinoma-tumors,Eso-AdenoCa,Lung-SCC,Lung-tumors,Adenocarcinoma-tumors,Digestive-tract-tumors,Squamous-tumors	Liver-HCC:9,Lung-SCC:12,Eso-AdenoCa:20	intergenic
chr1:82572413-82572764	5.4604986667	0.0127268422714697	1	1	4	4	16	4	Liver-HCC,Carcinoma-tumors,Digestive-tract-tumors,Adenocarcinoma-tumors,All-tumors-without-Lymphatic-system-Skin-Melanoma	Liver-HCC:6,CNS-Oligo:4,Ovary-AdenoCA:6	intergenic
chr1:83055267-83055461	4.559062167	0.00191396323393488	1	1	4	4	41	4	Carcinoma-tumors,Panc-AdenoCA,Digestive-tract-tumors,Adenocarcinoma-tumors,All-tumors-without-Lymphatic-system-Skin-Melanoma	Stomach-AdenoCA:4,Panc-AdenoCA:30,ColoRect-AdenoCA:4,Kidney-RCC:3	intergenic
chr1:83556378-83556412	3.35669	2.3004949900219e-07	3	3	3	3	4	4	Digestive-tract-tumors	Eso-AdenoCa:4	intergenic
chr1:85156407-85156416	3.63308	0.0112546326098891	1	1	1	1	38	4	Carcinoma-tumors,Panc-AdenoCA,Digestive-tract-tumors,Adenocarcinoma-tumors,All-tumors-without-Lymphatic-system-Skin-Melanoma	CNS-Oligo:1,Panc-AdenoCA:30,Kidney-RCC:3,Eso-AdenoCa:4	UTR
chr1:90580220-90580277	5.43198	0.000181459254092448	2	2	2	2	18	4	Carcinoma-tumors,All-tumors-without-Lymphatic-system-Skin-Melanoma,ColoRect-AdenoCA,Adenocarcinoma-tumors,Digestive-tract-tumors,Biliary-AdenoCA	Stomach-AdenoCA:4,ColoRect-AdenoCA:5,Biliary-AdenoCA:5,Eso-AdenoCa:4	intergenic
chr1:93459697-93459875	7.494232857	0.00822034103513196	2	2	2	2	52	4	Carcinoma-tumors,All-tumors-without-Lymphatic-system-Skin-Melanoma,Liver-HCC,Adenocarcinoma-tumors,Digestive-tract-tumors,Bladder-TCC	Liver-HCC:25,Breast-AdenoCa:3,Bladder-TCC:24	intergenic
chr1:96182266-96182378	3.955118	0.00142570657810949	2	2	3	3	36	4	Carcinoma-tumors,Squamous-tumors,Digestive-tract-tumors,Adenocarcinoma-tumors,All-tumors-without-Lymphatic-system-Skin-Melanoma	Liver-HCC:4,Head-SCC:6,Breast-AdenoCa:6,Biliary-AdenoCA:20	intergenic
chr1:97432298-97432308	9.40055	0.000452960697754466	3	3	3	3	20	4	Stomach-AdenoCA,Carcinoma-tumors,Eso-AdenoCa,All-tumors-without-Lymphatic-system-Skin-Melanoma,Liver-HCC,Adenocarcinoma-tumors,Digestive-tract-tumors	Liver-HCC:10,Stomach-AdenoCA:5,Eso-AdenoCa:5	intergenic
chr1:99839903-99840023	5.6242105	0.00687148275818003	3	3	3	3	78	4	Carcinoma-tumors,Panc-AdenoCA,Stomach-AdenoCA,All-tumors-without-Lymphatic-system-Skin-Melanoma,Glioma-tumors,Adenocarcinoma-tumors,Digestive-tract-tumors,CNS-GBM	Liver-HCC:4,Stomach-AdenoCA:10,Panc-AdenoCA:40,CNS-GBM:24	intergenic
chr1:102084897-102085076	2.666303636	0.00220618975053439	1	1	2	2	87	4	Kidney-tumors,Carcinoma-tumors,Kidney-RCC,Adenocarcinoma-tumors,All-tumors-without-Lymphatic-system-Skin-Melanoma	Bone-Osteosarc:5,Kidney-RCC:61,Eso-AdenoCa:21	intergenic
chr1:102485179-102485402	3.6937485	0.00250602064032888	1	1	3	3	31	4	All-tumors-without-Lymphatic-system-Skin-Melanoma,Carcinoma-tumors,Eso-AdenoCa,Adenocarcinoma-tumors,Digestive-tract-tumors	Panc-AdenoCA:5,Prost-AdenoCA:6,Eso-AdenoCa:20	intergenic
chr1:103028103-103028286	4.83134	0.00228468945524408	1	1	3	3	7	4	CNS-GBM,Glioma-tumors,CNS-tumors,All-tumors-without-Lymphatic-system-Skin-Melanoma	Liver-HCC:1,Lung-SCC:2,CNS-GBM:4	intergenic
chr1:105895853-105896136	4.5044836	0.00382133092159181	1	1	4	4	18	4	Carcinoma-tumors,Head-SCC,Squamous-tumors,All-tumors-without-Lymphatic-system-Skin-Melanoma	Liver-HCC:10,Lung-SCC:2,Head-SCC:4,Stomach-AdenoCA:2	intergenic
chr1:106087057-106087385	4.40464	0.0146445141094189	1	1	4	4	16	4	Carcinoma-tumors,Digestive-tract-tumors,Adenocarcinoma-tumors,Eso-AdenoCa,All-tumors-without-Lymphatic-system-Skin-Melanoma	Liver-HCC:8,Uterus-AdenoCA:3,Eso-AdenoCa:5	intergenic
chr1:106436669-106436884	3.395122	0.00293441501506562	1	1	3	3	57	4	Carcinoma-tumors,Panc-AdenoCA,Digestive-tract-tumors,Adenocarcinoma-tumors,All-tumors-without-Lymphatic-system-Skin-Melanoma	Liver-HCC:8,Panc-AdenoCA:45,Eso-AdenoCa:4	intergenic
chr1:107511413-107511754	3.727745	0.00532222243729033	1	1	3	3	8	4	Carcinoma-tumors,Squamous-tumors	Liver-HCC:2,Head-SCC:4,Lung-AdenoCA:2	intergenic
chr1:111308770-111308939	9.570795	0.00147344112699703	4	4	4	4	55	4	Carcinoma-tumors,Panc-AdenoCA,All-tumors-without-Lymphatic-system-Skin-Melanoma,ColoRect-AdenoCA,Liver-HCC,Adenocarcinoma-tumors,Digestive-tract-tumors	Liver-HCC:10,Panc-AdenoCA:30,ColoRect-AdenoCA:15	intergenic
chr1:111575100-111575114	9.04067	1.92362301848219e-05	3	3	3	3	20	4	Carcinoma-tumors,Eso-AdenoCa,All-tumors-without-Lymphatic-system-Skin-Melanoma,Liver-HCC,Adenocarcinoma-tumors,Digestive-tract-tumors	Liver-HCC:10,Eso-AdenoCa:10	intergenic
chr1:118914376-118914467	4.76551	0.00178607420476011	3	3	3	3	21	4	Carcinoma-tumors,All-tumors-without-Lymphatic-system-Skin-Melanoma,Liver-HCC,Adenocarcinoma-tumors,Digestive-tract-tumors,Biliary-AdenoCA	Liver-HCC:5,Breast-AdenoCa:3,Kidney-RCC:3,Biliary-AdenoCA:10	intergenic
chr1:143467600-143467652	4.545356429	0.000729606544104359	2	2	2	2	62	4	Liver-HCC,Kidney-tumors,Kidney-RCC,Adenocarcinoma-tumors,Digestive-tract-tumors	Liver-HCC:45,Prost-AdenoCA:2,Kidney-RCC:9,Eso-AdenoCa:6	intergenic
chr1:150241363-150241456	11.88044	0.00291691798621966	3	3	3	3	42	4	Carcinoma-tumors,Panc-AdenoCA,All-tumors-without-Lymphatic-system-Skin-Melanoma,Lung-AdenoCA,Lung-tumors,Head-SCC,Adenocarcinoma-tumors,Digestive-tract-tumors,Squamous-tumors	Lung-SCC:20,Panc-AdenoCA:5,Head-SCC:12,Lung-AdenoCA:5	UTR
chr1:153325096-153325106	11.27907	0.000168414049710278	3	3	3	3	20	4	Stomach-AdenoCA,Carcinoma-tumors,All-tumors-without-Lymphatic-system-Skin-Melanoma,Liver-HCC,Adenocarcinoma-tumors,Digestive-tract-tumors	Liver-HCC:15,Stomach-AdenoCA:5	intergenic
chr1:153438382-153438498	12.93615	0.00188409602586456	4	4	4	4	16	4	Carcinoma-tumors,Eso-AdenoCa,All-tumors-without-Lymphatic-system-Skin-Melanoma,Liver-HCC,Adenocarcinoma-tumors,Digestive-tract-tumors	Liver-HCC:5,Eso-AdenoCa:10,CNS-Medullo:1	intergenic
chr1:155532533-155532690	14.556545	0.00186855423892203	4	4	4	4	49	4	Carcinoma-tumors,All-tumors-without-Lymphatic-system-Skin-Melanoma,Kidney-RCC,Breast-AdenoCa,Lung-AdenoCA,Lung-tumors,Kidney-tumors,Adenocarcinoma-tumors,Breast-tumors	Breast-AdenoCa:10,Kidney-RCC:15,Ovary-AdenoCA:9,Lung-AdenoCA:15	proximal_promoter
chr1:157125966-157126059	20.04827	0.0149498216549938	5	4	5	4	23	4	Carcinoma-tumors,All-tumors-without-Lymphatic-system-Skin-Melanoma,Liver-HCC,Adenocarcinoma-tumors,Digestive-tract-tumors,Prost-AdenoCA	Liver-HCC:15,Lung-SCC:4,Prost-AdenoCA:4	intergenic
chr1:158094950-158095032	8.17963	0.00191396323393488	3	3	3	3	30	4	Carcinoma-tumors,Eso-AdenoCa,All-tumors-without-Lymphatic-system-Skin-Melanoma,Liver-HCC,Adenocarcinoma-tumors,Digestive-tract-tumors	Liver-HCC:25,Eso-AdenoCa:5	intergenic
chr1:158663530-158663817	3.524417333	0.0102298889379897	1	1	3	3	47	4	Carcinoma-tumors,Digestive-tract-tumors,Adenocarcinoma-tumors,All-tumors-without-Lymphatic-system-Skin-Melanoma	Liver-HCC:12,Panc-AdenoCA:16,Thy-AdenoCA:3,Biliary-AdenoCA:16	intergenic
chr1:159041912-159041973	10.06081	0.000814702928393459	4	4	4	4	17	4	Carcinoma-tumors,Eso-AdenoCa,All-tumors-without-Lymphatic-system-Skin-Melanoma,Adenocarcinoma-tumors,Digestive-tract-tumors,Prost-AdenoCA,Biliary-AdenoCA	Breast-AdenoCa:3,Prost-AdenoCA:4,Biliary-AdenoCA:5,Eso-AdenoCa:5	intronic
chr1:159057598-159057910	5.464669	0.00279039324000047	1	1	3	3	16	4	Carcinoma-tumors,Breast-tumors,Breast-AdenoCa,Female-reproductive-system-tumors,All-tumors-without-Lymphatic-system-Skin-Melanoma	Prost-AdenoCA:2,Panc-AdenoCA:2,Breast-AdenoCa:10,Eso-AdenoCa:2	intronic
chr1:159184138-159184283	7.44552	0.00191396323393488	3	3	3	3	23	4	Carcinoma-tumors,Ovary-AdenoCA,All-tumors-without-Lymphatic-system-Skin-Melanoma,Female-reproductive-system-tumors,Liver-HCC,Head-SCC,Adenocarcinoma-tumors,Digestive-tract-tumors	Liver-HCC:5,Head-SCC:9,Ovary-AdenoCA:5,Eso-AdenoCa:4	intergenic
chr1:160737991-160738053	3.06653	0.00191396323393488	1	1	1	1	11	4	Liver-HCC,Carcinoma-tumors,Digestive-tract-tumors,Adenocarcinoma-tumors,All-tumors-without-Lymphatic-system-Skin-Melanoma	Liver-HCC:5,Head-SCC:2,Breast-AdenoCa:3,Myeloid-AML:1	intergenic
chr1:166448458-166448477	6.97555	0.00058864661816674	3	3	3	3	42	4	Stomach-AdenoCA,Carcinoma-tumors,All-tumors-without-Lymphatic-system-Skin-Melanoma,Female-reproductive-system-tumors,Breast-tumors,Breast-AdenoCa,Liver-HCC,Adenocarcinoma-tumors,Digestive-tract-tumors	Liver-HCC:15,Stomach-AdenoCA:5,Breast-AdenoCa:18,Ovary-AdenoCA:4	intergenic
chr1:170379810-170380068	5.0451676667	0.00375370936853497	1	1	4	4	80	4	Stomach-AdenoCA,All-tumors-without-Lymphatic-system-Skin-Melanoma,Carcinoma-tumors,Adenocarcinoma-tumors,Digestive-tract-tumors	Prost-AdenoCA:3,Stomach-AdenoCA:50,Ovary-AdenoCA:27	intergenic
chr1:171350421-171350539	6.505088	0.00235779268511272	2	2	3	3	59	4	Carcinoma-tumors,Panc-AdenoCA,All-tumors-without-Lymphatic-system-Skin-Melanoma,Lung-SCC,Lung-tumors,Adenocarcinoma-tumors,Digestive-tract-tumors,Squamous-tumors	Lung-SCC:20,Panc-AdenoCA:25,ColoRect-AdenoCA:12,Bladder-TCC:2	intergenic
chr1:175332240-175332537	5.63514	0.00652660776202274	2	2	3	3	15	4	Female-reproductive-system-tumors,Breast-AdenoCa,Eso-AdenoCa,Adenocarcinoma-tumors,Breast-tumors	Breast-AdenoCa:12,Eso-AdenoCa:3	intronic
chr1:175694863-175695118	8.3763355	0.0104811867285496	3	3	4	4	23	4	Carcinoma-tumors,Ovary-AdenoCA,Female-reproductive-system-tumors,All-tumors-without-Lymphatic-system-Skin-Melanoma,Lung-SCC,Lung-tumors,Adenocarcinoma-tumors,Squamous-tumors,Prost-AdenoCA	Ovary-AdenoCA:5,Prost-AdenoCA:7,Eso-AdenoCa:6,Lung-SCC:5	intronic
chr1:177052477-177052691	3.790044	0.0158722625642127	1	1	3	3	20	4	Carcinoma-tumors,Head-SCC,Squamous-tumors,All-tumors-without-Lymphatic-system-Skin-Melanoma	Lung-SCC:9,Head-SCC:9,Breast-AdenoCa:2	intronic
chr1:180832509-180832522	7.94817	0.000729606544104359	2	2	2	2	31	4	Carcinoma-tumors,Eso-AdenoCa,All-tumors-without-Lymphatic-system-Skin-Melanoma,Female-reproductive-system-tumors,Breast-tumors,Breast-AdenoCa,Adenocarcinoma-tumors,Digestive-tract-tumors	Stomach-AdenoCA:4,Breast-AdenoCa:12,Eso-AdenoCa:15	intronic
chr1:182570636-182570644	9.698795	0.000147453228443647	3	3	3	3	12	4	Liver-HCC,Prost-AdenoCA	Liver-HCC:10,Prost-AdenoCA:2	intronic
chr1:186955324-186955367	6.5115635	0.000943356179790063	2	2	4	4	56	4	Carcinoma-tumors,Eso-AdenoCa,All-tumors-without-Lymphatic-system-Skin-Melanoma,Kidney-RCC,Kidney-tumors,Adenocarcinoma-tumors,Digestive-tract-tumors	Liver-HCC:32,Lung-SCC:4,Kidney-RCC:10,Eso-AdenoCa:10	intronic
chr1:187127008-187127136	3.444413	0.0307997149012753	1	1	3	3	33	4	Kidney-tumors,Carcinoma-tumors,Kidney-RCC,Adenocarcinoma-tumors,All-tumors-without-Lymphatic-system-Skin-Melanoma	Lung-SCC:6,Kidney-RCC:15,Eso-AdenoCa:12	intergenic
chr1:187685427-187685551	4.8397945	0.00191396323393488	1	1	4	4	24	4	Carcinoma-tumors,Lung-SCC,Lung-tumors,All-tumors-without-Lymphatic-system-Skin-Melanoma	Liver-HCC:2,Lung-SCC:16,Head-SCC:4,Breast-AdenoCa:2	intergenic
chr1:187846045-187846174	3.40519275	0.0355873413758067	2	2	3	3	62	4	Carcinoma-tumors,All-tumors-without-Lymphatic-system-Skin-Melanoma,Female-reproductive-system-tumors,Uterus-AdenoCA,Liver-HCC,Adenocarcinoma-tumors,Digestive-tract-tumors	Liver-HCC:40,Lung-SCC:2,Uterus-AdenoCA:20	intergenic
chr1:189565466-189565597	5.175669667	0.0015780312870442	2	2	4	4	36	4	Panc-AdenoCA,Ovary-AdenoCA,Adenocarcinoma-tumors,Digestive-tract-tumors	Liver-HCC:4,Panc-AdenoCA:26,Ovary-AdenoCA:6	intergenic
chr1:190482590-190482778	3.472149333	0.00907298302033549	2	2	3	3	28	4	Carcinoma-tumors,Panc-AdenoCA,All-tumors-without-Lymphatic-system-Skin-Melanoma,Adenocarcinoma-tumors,Digestive-tract-tumors,Squamous-tumors	Lung-SCC:2,Panc-Endocrine:2,Head-SCC:9,Panc-AdenoCA:15	intergenic
chr1:190960163-190960451	4.69239	0.0170626159411277	1	1	4	4	10	4	Carcinoma-tumors,Squamous-tumors,All-tumors-without-Lymphatic-system-Skin-Melanoma	Liver-HCC:2,Stomach-AdenoCA:2,Head-SCC:6	intergenic
chr1:190992159-190992242	3.342600308	0.00190330041386241	1	1	3	3	43	4	All-tumors-without-Lymphatic-system-Skin-Melanoma,Carcinoma-tumors,ColoRect-AdenoCA,Adenocarcinoma-tumors,Digestive-tract-tumors	Liver-HCC:4,Lung-SCC:28,ColoRect-AdenoCA:5,Ovary-AdenoCA:6	intergenic
chr1:191068588-191068908	4.463077	0.0265794012441842	1	1	4	4	14	4	Carcinoma-tumors,Squamous-tumors,All-tumors-without-Lymphatic-system-Skin-Melanoma	Liver-HCC:2,Lung-SCC:3,Head-SCC:3,Eso-AdenoCa:6	intergenic
chr1:191274582-191274712	6.7571855	0.00192163837617822	3	3	4	4	64	4	Carcinoma-tumors,Panc-AdenoCA,Eso-AdenoCa,All-tumors-without-Lymphatic-system-Skin-Melanoma,Lung-AdenoCA,Lung-tumors,Adenocarcinoma-tumors,Digestive-tract-tumors	Liver-HCC:4,Panc-AdenoCA:20,Lung-AdenoCA:20,Eso-AdenoCa:20	intergenic
chr1:191748519-191748807	4.200551	0.0195980589492834	2	2	3	3	13	4	Carcinoma-tumors,All-tumors-without-Lymphatic-system-Skin-Melanoma,Kidney-tumors,Head-SCC,Kidney-ChRCC,Squamous-tumors	Lung-SCC:3,Head-SCC:4,Breast-AdenoCa:2,Kidney-ChRCC:4	intergenic
chr1:192564519-192564588	7.661707667	0.000175546885884434	4	4	4	4	102	4	Carcinoma-tumors,Panc-AdenoCA,All-tumors-without-Lymphatic-system-Skin-Melanoma,Kidney-RCC,Kidney-tumors,Adenocarcinoma-tumors,Digestive-tract-tumors	Liver-HCC:12,Panc-AdenoCA:50,Kidney-RCC:40	intergenic
chr1:193585707-193585816	2.650633333	0.00502055718647471	1	1	2	2	14	4	Adenocarcinoma-tumors,Eso-AdenoCa,Digestive-tract-tumors	Liver-HCC:2,ColoRect-AdenoCA:2,Eso-AdenoCa:9,Lung-AdenoCA:1	intergenic
chr1:194858459-194858585	5.1020069	0.0024976771841217	2	2	4	4	35	4	Carcinoma-tumors,All-tumors-without-Lymphatic-system-Skin-Melanoma,Female-reproductive-system-tumors,Lung-SCC,Breast-AdenoCa,Lung-tumors,Adenocarcinoma-tumors,Breast-tumors,Squamous-tumors	Lung-SCC:10,CNS-GBM:5,Breast-AdenoCa:6,Panc-Endocrine:14	intergenic
chr1:195429304-195429406	4.471619	0.00191396323393488	2	2	4	4	42	4	Carcinoma-tumors,Female-reproductive-system-tumors,All-tumors-without-Lymphatic-system-Skin-Melanoma,Breast-AdenoCa,Adenocarcinoma-tumors,Breast-tumors	Liver-HCC:3,Stomach-AdenoCA:12,Breast-AdenoCa:24,Kidney-RCC:3	intergenic
chr1:196102185-196102467	4.5703460003	0.0242776359655043	1	1	3	3	31	4	Carcinoma-tumors,All-tumors-without-Lymphatic-system-Skin-Melanoma,Female-reproductive-system-tumors,Breast-AdenoCa,Adenocarcinoma-tumors,Breast-tumors	Breast-AdenoCa:18,Ovary-AdenoCA:9,CNS-Medullo:3,Lung-SCC:1	intergenic
chr1:196910677-196910822	5.668075429	0.00191396323393488	1	1	4	4	83	4	Liver-HCC,Carcinoma-tumors,Digestive-tract-tumors,Adenocarcinoma-tumors,All-tumors-without-Lymphatic-system-Skin-Melanoma	Liver-HCC:40,Panc-AdenoCA:28,Lung-AdenoCA:15	intronic
chr1:197013076-197013411	4.644183333	0.00443189441832425	1	1	3	3	42	4	Carcinoma-tumors,Female-reproductive-system-tumors,All-tumors-without-Lymphatic-system-Skin-Melanoma,Breast-AdenoCa,Adenocarcinoma-tumors,Breast-tumors	Breast-AdenoCa:30,Lung-SCC:4,Ovary-AdenoCA:8	intronic
chr1:198489849-198490040	7.05629	0.00142570657810949	1	1	3	3	12	4	Eso-AdenoCa,Adenocarcinoma-tumors,Digestive-tract-tumors	ColoRect-AdenoCA:2,Prost-AdenoCA:1,Eso-AdenoCa:9	intergenic
chr1:201223843-201223861	1087573	0.000192696941670409	3	3	3	3	25	4	Liver-HCC,Carcinoma-tumors,Ovary-AdenoCA,Adenocarcinoma-tumors,Digestive-tract-tumors	Liver-HCC:16,Ovary-AdenoCA:6,Eso-AdenoCa:3	intergenic
chr1:207251322-207251336	10.12103	0.00114296116564429	2	2	2	2	19	4	Carcinoma-tumors,Stomach-AdenoCA,All-tumors-without-Lymphatic-system-Skin-Melanoma,Liver-HCC,Adenocarcinoma-tumors,Digestive-tract-tumors	Liver-HCC:10,Stomach-AdenoCA:5,Eso-AdenoCa:4	intronic
chr1:209041934-209042116	3.322588	0.00209481071092086	1	1	3	3	24	4	Liver-HCC,Carcinoma-tumors,Digestive-tract-tumors,Adenocarcinoma-tumors,All-tumors-without-Lymphatic-system-Skin-Melanoma	Liver-HCC:20,Eso-AdenoCa:4	intergenic
chr1:209346669-209346792	2.53363	0.00695650247321317	1	1	2	2	10	4	Carcinoma-tumors,Adenocarcinoma-tumors,Biliary-AdenoCA,Digestive-tract-tumors	Lung-SCC:1,Panc-AdenoCA:3,Ovary-AdenoCA:2,Biliary-AdenoCA:4	intergenic
chr1:214851119-214851188	10.25415506	0.00142817966340897	4	4	4	4	82	4	Carcinoma-tumors,ColoRect-AdenoCA,Adenocarcinoma-tumors,All-tumors-without-Lymphatic-system-Skin-Melanoma	Lung-SCC:22,ColoRect-AdenoCA:36,Lung-AdenoCA:24	intergenic
chr1:216009426-216009579	3.685189369	0.00102206187220102	1	1	3	3	25	4	Kidney-tumors,Kidney-RCC,Adenocarcinoma-tumors	Stomach-AdenoCA:1,Panc-AdenoCA:7,ColoRect-AdenoCA:8,Kidney-RCC:9	intronic
chr1:221915439-221915585	11.11254	0.000591234921481819	3	3	3	3	44	4	Carcinoma-tumors,All-tumors-without-Lymphatic-system-Skin-Melanoma,Female-reproductive-system-tumors,Uterus-AdenoCA,Liver-HCC,Adenocarcinoma-tumors,Digestive-tract-tumors	Liver-HCC:5,Uterus-AdenoCA:15,Eso-AdenoCa:24	proximal_promoter
chr1:223316481-223316648	16.403146667	0.00233253117817287	4	4	4	4	42	4	Carcinoma-tumors,All-tumors-without-Lymphatic-system-Skin-Melanoma,Kidney-RCC,Kidney-tumors,Adenocarcinoma-tumors,Digestive-tract-tumors,Prost-AdenoCA	Kidney-RCC:10,Prost-AdenoCA:4,Eso-AdenoCa:12,Lung-SCC:16	proximal_promoter
chr1:224238635-224238755	9.131385	0.00163438936926125	3	3	3	3	26	4	Stomach-AdenoCA,Carcinoma-tumors,All-tumors-without-Lymphatic-system-Skin-Melanoma,Adenocarcinoma-tumors,Digestive-tract-tumors,Prost-AdenoCA	Breast-AdenoCa:9,Stomach-AdenoCA:5,Liver-HCC:4,Prost-AdenoCA:8	intergenic
chr1:226112219-226112478	10.590888	0.00191396323393488	3	3	3	3	154	4	Carcinoma-tumors,All-tumors-without-Lymphatic-system-Skin-Melanoma,Female-reproductive-system-tumors,Breast-AdenoCa,Head-SCC,Adenocarcinoma-tumors,Breast-tumors,Squamous-tumors	Stomach-AdenoCA:2,Head-SCC:4,Breast-AdenoCa:144,Bladder-TCC:4	proximal_promoter
chr1:230778050-230778108	16.435075	0.00129136327950465	4	4	4	4	35	4	Carcinoma-tumors,Eso-AdenoCa,All-tumors-without-Lymphatic-system-Skin-Melanoma,Lung-SCC,Lung-tumors,Adenocarcinoma-tumors,Digestive-tract-tumors,Squamous-tumors,Prost-AdenoCA	Liver-HCC:16,Lung-SCC:10,Prost-AdenoCA:4,Eso-AdenoCa:5	proximal_promoter
chr1:233086294-233086623	11.956991667	0.00558496894595949	4	4	4	4	31	4	Stomach-AdenoCA,All-tumors-without-Lymphatic-system-Skin-Melanoma,Carcinoma-tumors,Adenocarcinoma-tumors,Digestive-tract-tumors	Stomach-AdenoCA:5,Breast-AdenoCa:21,Kidney-RCC:3,Lung-SCC:2	UTR
chr1:238126309-238126525	3.933375	0.00317832870038192	1	1	3	3	45	4	Carcinoma-tumors,Adenocarcinoma-tumors,All-tumors-without-Lymphatic-system-Skin-Melanoma	Liver-HCC:9,Kidney-RCC:6,Lung-AdenoCA:6,Eso-AdenoCa:24	intergenic
chr1:238225917-238226379	6.972539	0.0481814729414687	1	1	4	4	16	4	All-tumors-without-Lymphatic-system-Skin-Melanoma,Carcinoma-tumors,Adenocarcinoma-tumors,Eso-AdenoCa,Digestive-tract-tumors	Lung-AdenoCA:2,Breast-AdenoCa:2,Eso-AdenoCa:10,Bladder-TCC:2	intergenic
chr1:239335983-239336214	3.91034	0.0264888651546858	1	1	3	3	70	4	Carcinoma-tumors,Female-reproductive-system-tumors,All-tumors-without-Lymphatic-system-Skin-Melanoma,Breast-AdenoCa,Adenocarcinoma-tumors,Breast-tumors	Liver-HCC:2,CNS-GBM:1,ColoRect-AdenoCA:1,Breast-AdenoCa:66	intergenic
chr1:240118283-240118352	7.71791	0.00198833820968793	3	3	4	4	16	4	Carcinoma-tumors,All-tumors-without-Lymphatic-system-Skin-Melanoma,Lung-AdenoCA,Lung-tumors,Liver-HCC,Adenocarcinoma-tumors,Digestive-tract-tumors	Liver-HCC:5,Breast-AdenoCa:6,Lung-AdenoCA:5	intergenic
chr1:242719699-242720102	5.35726	0.0435100771280179	2	2	4	4	34	4	All-tumors-without-Lymphatic-system-Skin-Melanoma,Carcinoma-tumors,Eso-AdenoCa,Adenocarcinoma-tumors,Digestive-tract-tumors	Panc-AdenoCA:6,Uterus-AdenoCA:15,Breast-AdenoCa:3,Eso-AdenoCa:10	intergenic
chr1:242896827-242896907	4.444172333	0.0126293945121409	1	1	4	4	30	4	Carcinoma-tumors,Adenocarcinoma-tumors,All-tumors-without-Lymphatic-system-Skin-Melanoma	Kidney-ChRCC:15,CNS-GBM:2,Prost-AdenoCA:3,Lung-SCC:10	intergenic
chr1:242937229-242937416	3.287359333	0.00278505454573419	2	2	3	3	37	4	Liver-HCC,All-tumors-without-Lymphatic-system-Skin-Melanoma,Carcinoma-tumors,Adenocarcinoma-tumors,Digestive-tract-tumors	Liver-HCC:25,Lung-SCC:4,ColoRect-AdenoCA:8	intergenic
chr1:249153310-249153423	11.89427	0.00331807817652954	3	3	4	4	28	4	All-tumors-without-Lymphatic-system-Skin-Melanoma,Carcinoma-tumors,Ovary-AdenoCA,Adenocarcinoma-tumors,Female-reproductive-system-tumors	Liver-HCC:6,Panc-Endocrine:6,Ovary-AdenoCA:10,Eso-AdenoCa:6	proximal_promoter
chr10:1205642-1205738	12.189505	0.00717021930240703	3	3	4	4	18	4	Carcinoma-tumors,Eso-AdenoCa,All-tumors-without-Lymphatic-system-Skin-Melanoma,CNS-tumors,Head-SCC,CNS-Medullo,Digestive-tract-tumors,Squamous-tumors	Liver-HCC:3,Head-SCC:8,Eso-AdenoCa:4,CNS-Medullo:3	intergenic
chr10:4375629-4375970	6.462614	0.000729606544104359	1	1	3	3	13	4	Liver-HCC,Digestive-tract-tumors	Liver-HCC:6,Stomach-AdenoCA:5,ColoRect-AdenoCA:2	intergenic
chr10:6443949-6443965	11.20532	0.000304589509306223	4	4	4	4	28	4	Carcinoma-tumors,Eso-AdenoCa,All-tumors-without-Lymphatic-system-Skin-Melanoma,ColoRect-AdenoCA,Liver-HCC,Adenocarcinoma-tumors,Digestive-tract-tumors	Liver-HCC:10,ColoRect-AdenoCA:5,Kidney-RCC:3,Eso-AdenoCa:10	intergenic
chr10:9373631-9373691	14.06787	0.000569186170969175	4	4	4	4	21	4	Carcinoma-tumors,Digestive-tract-tumors,Stomach-AdenoCA,Eso-AdenoCa,Female-reproductive-system-tumors,All-tumors-without-Lymphatic-system-Skin-Melanoma,Breast-AdenoCa,Lung-AdenoCA,Lung-tumors,Adenocarcinoma-tumors,Breast-tumors	Stomach-AdenoCA:5,Breast-AdenoCa:6,Lung-AdenoCA:5,Eso-AdenoCa:5	intergenic
chr10:10833796-10834182	5.643873667	0.000304589509306223	2	2	4	4	20	4	Liver-HCC	Liver-HCC:20	intergenic
chr10:10925684-10925855	6.207194619	0.000729606544104359	2	2	4	4	24	4	Panc-AdenoCA,Digestive-tract-tumors	Panc-AdenoCA:15,Eso-AdenoCa:9	intergenic
chr10:12647502-12647548	3.176713333	0.00196505680344766	1	1	1	1	24	4	Carcinoma-tumors,Prost-AdenoCA,Adenocarcinoma-tumors,All-tumors-without-Lymphatic-system-Skin-Melanoma	Liver-HCC:6,Uterus-AdenoCA:6,Prost-AdenoCA:12	intronic
chr10:13628863-13628878	15.14678	0.000319436648712286	4	4	4	4	40	4	Carcinoma-tumors,Stomach-AdenoCA,Eso-AdenoCa,All-tumors-without-Lymphatic-system-Skin-Melanoma,Lung-SCC,Lung-tumors,Adenocarcinoma-tumors,Digestive-tract-tumors,Squamous-tumors	Stomach-AdenoCA:10,Eso-AdenoCa:20,Lung-SCC:10	proximal_promoter
chr10:16859663-16859749	8.404643333	0.000804950609935572	2	2	3	3	30	4	Kidney-tumors,Carcinoma-tumors,Kidney-RCC,Bladder-TCC,All-tumors-without-Lymphatic-system-Skin-Melanoma	ColoRect-AdenoCA:6,Kidney-RCC:12,Bladder-TCC:9,Bone-Leiomyo:3	proximal_promoter
chr10:18940509-18940567	12.142997	0.000729606544104359	4	4	4	4	167	4	Carcinoma-tumors,Eso-AdenoCa,All-tumors-without-Lymphatic-system-Skin-Melanoma,ColoRect-AdenoCA,Liver-HCC,Kidney-tumors,Adenocarcinoma-tumors,Digestive-tract-tumors,Kidney-ChRCC	Liver-HCC:5,Kidney-ChRCC:39,ColoRect-AdenoCA:83,Eso-AdenoCa:40	proximal_promoter
chr10:19169496-19169501	6.3584664993	0.000830435825142648	3	3	4	4	79	4	Carcinoma-tumors,Female-reproductive-system-tumors,All-tumors-without-Lymphatic-system-Skin-Melanoma,Adenocarcinoma-tumors,Squamous-tumors,Prost-AdenoCA	Prost-AdenoCA:56,Cervix-SCC:16,Myeloid-AML:7	intergenic
chr10:24545075-24545258	8.714483333	0.000919337938968407	2	2	4	4	31	4	Carcinoma-tumors,Female-reproductive-system-tumors,All-tumors-without-Lymphatic-system-Skin-Melanoma,Breast-AdenoCa,Breast-tumors,Bladder-TCC	Liver-HCC:12,Breast-AdenoCa:10,Bladder-TCC:9	intronic
chr10:25940667-25941075	4.416036	0.00387581188700439	1	1	4	4	37	4	Carcinoma-tumors,Breast-AdenoCa,Adenocarcinoma-tumors,Female-reproductive-system-tumors,Breast-tumors	Liver-HCC:12,ColoRect-AdenoCA:2,Breast-AdenoCa:20,Bladder-TCC:3	intergenic
chr10:36873325-36873566	3.7753564694	0.000344660161281574	2	2	3	3	26	4	Liver-HCC,Digestive-tract-tumors	Liver-HCC:12,Eso-AdenoCa:14	intergenic
chr10:49866297-49866529	8.201	0.00191396323393488	2	2	3	3	17	4	Carcinoma-tumors,Digestive-tract-tumors,Adenocarcinoma-tumors,Eso-AdenoCa,All-tumors-without-Lymphatic-system-Skin-Melanoma	Panc-AdenoCA:8,ColoRect-AdenoCA:4,Eso-AdenoCa:5	proximal_promoter
chr10:54540051-54540052	11.973285	0.00058147324272412	4	4	4	4	40	4	Carcinoma-tumors,Eso-AdenoCa,All-tumors-without-Lymphatic-system-Skin-Melanoma,Liver-HCC,Adenocarcinoma-tumors,Digestive-tract-tumors	Liver-HCC:30,Eso-AdenoCa:10	intergenic
chr10:55018151-55018268	4.6337117778	0.000311810838838469	1	1	4	4	15	4	Kidney-tumors,Kidney-RCC,Adenocarcinoma-tumors	Liver-HCC:11,Kidney-RCC:3,Ovary-AdenoCA:1	intergenic
chr10:55204779-55205068	3.331412	0.00192248659179247	1	1	3	3	7	4	Kidney-ChRCC,Adenocarcinoma-tumors	Liver-HCC:2,Kidney-ChRCC:2,Prost-AdenoCA:1,Eso-AdenoCa:2	intergenic
chr10:55820313-55820531	4.463018118	0.00552479901184465	1	1	4	4	76	4	Carcinoma-tumors,Head-SCC,Squamous-tumors,All-tumors-without-Lymphatic-system-Skin-Melanoma	Stomach-AdenoCA:2,Head-SCC:68,Eso-AdenoCa:6	intronic
chr10:56626926-56627088	3.947994	0.0132331267019453	2	2	3	3	15	4	Carcinoma-tumors,All-tumors-without-Lymphatic-system-Skin-Melanoma,Head-SCC,Bone-Leiomyo,Sarcoma-tumors,Squamous-tumors	Liver-HCC:8,Head-SCC:4,Bone-Leiomyo:3	intronic
chr10:56934099-56934217	4.7807015	0.00191396323393488	1	1	4	4	12	4	Carcinoma-tumors,Panc-Endocrine,All-tumors-without-Lymphatic-system-Skin-Melanoma	Liver-HCC:4,Panc-Endocrine:6,Eso-AdenoCa:2	intronic
chr10:57311555-57311569	5.062017334	0.00496598574451009	3	3	4	4	41	4	Carcinoma-tumors,Eso-AdenoCa,All-tumors-without-Lymphatic-system-Skin-Melanoma,CNS-tumors,Liver-HCC,Adenocarcinoma-tumors,CNS-Medullo,Digestive-tract-tumors	Liver-HCC:15,Head-SCC:2,Eso-AdenoCa:15,CNS-Medullo:9	intronic
chr10:57896870-57896896	3.743685	0.000414626057307164	1	1	3	3	13	4	Carcinoma-tumors,Squamous-tumors,All-tumors-without-Lymphatic-system-Skin-Melanoma	Liver-HCC:2,Stomach-AdenoCA:2,Head-SCC:3,Ovary-AdenoCA:6	intergenic
chr10:58077514-58077556	4.926201	0.000592038545203711	1	1	4	4	16	4	Carcinoma-tumors,All-tumors-without-Lymphatic-system-Skin-Melanoma,Female-reproductive-system-tumors,Breast-AdenoCa,Adenocarcinoma-tumors,Breast-tumors	Liver-HCC:6,Ovary-AdenoCA:4,Breast-AdenoCa:6	intergenic
chr10:58484851-58485077	2085961	0.00321930850574596	1	1	3	3	8	4	Breast-tumors,Breast-AdenoCa,Female-reproductive-system-tumors,All-tumors-without-Lymphatic-system-Skin-Melanoma	Breast-AdenoCa:4,Panc-AdenoCA:1,Kidney-RCC:1,CNS-GBM:2	intergenic
chr10:58768038-58768216	3.69074	0.00494151120850441	1	1	3	3	14	4	Kidney-tumors,Carcinoma-tumors,Kidney-RCC,Adenocarcinoma-tumors,All-tumors-without-Lymphatic-system-Skin-Melanoma	Liver-HCC:3,Panc-AdenoCA:3,ColoRect-AdenoCA:3,Kidney-RCC:5	intergenic
chr10:65389272-65389379	6.66734	0.0141512321956063	2	2	2	2	22	4	Liver-HCC,Carcinoma-tumors,Adenocarcinoma-tumors,Female-reproductive-system-tumors,All-tumors-without-Lymphatic-system-Skin-Melanoma	Liver-HCC:4,Ovary-AdenoCA:12,Lung-AdenoCA:6	intergenic
chr10:65801091-65801112	2322610	0.00194207446034286	1	1	1	1	23	4	Liver-HCC,Carcinoma-tumors,Digestive-tract-tumors,Adenocarcinoma-tumors,All-tumors-without-Lymphatic-system-Skin-Melanoma	Liver-HCC:15,Eso-AdenoCa:8	intergenic
chr10:66877699-66877921	3.42336	0.00196768880418429	1	1	3	3	9	4	Carcinoma-tumors,Squamous-tumors,All-tumors-without-Lymphatic-system-Skin-Melanoma	Stomach-AdenoCA:2,Head-SCC:3,Lung-AdenoCA:2,Eso-AdenoCa:2	intergenic
chr10:67054321-67054440	3.575089	0.00192593323942042	2	2	3	3	15	4	Carcinoma-tumors,All-tumors-without-Lymphatic-system-Skin-Melanoma,Female-reproductive-system-tumors,Breast-AdenoCa,Adenocarcinoma-tumors,Breast-tumors	Ovary-AdenoCA:4,Head-SCC:2,Breast-AdenoCa:6,Lung-AdenoCA:3	intergenic
chr10:67330133-67330328	12.33638	0.00220940324721285	3	3	4	4	28	4	Carcinoma-tumors,Eso-AdenoCa,All-tumors-without-Lymphatic-system-Skin-Melanoma,Liver-HCC,Adenocarcinoma-tumors,Digestive-tract-tumors	Liver-HCC:15,Stomach-AdenoCA:8,Eso-AdenoCa:5	intergenic
chr10:68032216-68032324	4.27814	0.00643110325675285	2	2	3	3	12	4	Carcinoma-tumors,All-tumors-without-Lymphatic-system-Skin-Melanoma,Kidney-tumors,Head-SCC,Adenocarcinoma-tumors,Squamous-tumors	ColoRect-AdenoCA:3,Kidney-ChRCC:4,Head-SCC:4,CNS-Medullo:1	intronic
chr10:83713388-83713558	4.583561333	0.00436461978868645	1	1	4	4	31	4	Carcinoma-tumors,Prost-AdenoCA,Adenocarcinoma-tumors,All-tumors-without-Lymphatic-system-Skin-Melanoma	Lung-SCC:4,Prost-AdenoCA:15,Eso-AdenoCa:12	intronic
chr10:84810136-84810316	4.80499275	0.0021727354377878	1	1	4	4	51	4	Carcinoma-tumors,Squamous-tumors,Head-SCC,All-tumors-without-Lymphatic-system-Skin-Melanoma	Lung-SCC:3,Panc-Endocrine:26,Head-SCC:16,Lung-AdenoCA:6	intergenic
chr10:85185083-85185239	3.81061	0.0258407417162346	1	1	3	3	16	4	Kidney-tumors,Carcinoma-tumors,Kidney-RCC,Adenocarcinoma-tumors,All-tumors-without-Lymphatic-system-Skin-Melanoma	Lung-SCC:8,Head-SCC:2,Kidney-RCC:5,Myeloid-AML:1	intergenic
chr10:85207976-85208165	4.791816667	0.000729606544104359	1	1	4	4	28	4	Liver-HCC,Digestive-tract-tumors	Liver-HCC:28	intergenic
chr10:85363585-85363712	3.8028455	0.00193057534378923	2	2	3	3	22	4	Carcinoma-tumors,Adenocarcinoma-tumors,Eso-AdenoCa,All-tumors-without-Lymphatic-system-Skin-Melanoma	Liver-HCC:6,Kidney-RCC:6,Eso-AdenoCa:8,CNS-Medullo:2	intergenic
chr10:106280593-106280864	5.9151855	0.00191396323393488	1	1	4	4	24	4	Carcinoma-tumors,Ovary-AdenoCA,Adenocarcinoma-tumors,Female-reproductive-system-tumors,All-tumors-without-Lymphatic-system-Skin-Melanoma	Lung-SCC:2,Head-SCC:8,Ovary-AdenoCA:5,Biliary-AdenoCA:9	intergenic
chr10:108223495-108223562	2.568398	0.00187754003459542	1	1	2	2	20	4	Carcinoma-tumors,Digestive-tract-tumors,Biliary-AdenoCA,Adenocarcinoma-tumors,All-tumors-without-Lymphatic-system-Skin-Melanoma	Uterus-AdenoCA:3,ColoRect-AdenoCA:4,Biliary-AdenoCA:10,Lung-AdenoCA:3	intergenic
chr10:109305808-109306052	6.917752	0.00530272692763754	2	2	4	4	24	4	Carcinoma-tumors,Female-reproductive-system-tumors,All-tumors-without-Lymphatic-system-Skin-Melanoma,Breast-AdenoCa,Adenocarcinoma-tumors,Breast-tumors	Stomach-AdenoCA:3,Breast-AdenoCa:18,Eso-AdenoCa:3	intergenic
chr10:109447615-109447826	4.73786	0.0129357355148495	1	1	4	4	13	4	Kidney-tumors,Carcinoma-tumors,Kidney-RCC,Adenocarcinoma-tumors,All-tumors-without-Lymphatic-system-Skin-Melanoma	Panc-Endocrine:2,Panc-AdenoCA:3,Kidney-RCC:5,Eso-AdenoCa:3	intergenic
chr10:109574108-109574605	4.7180343333	0.0401630384686405	1	1	4	4	34	4	Carcinoma-tumors,Head-SCC,Squamous-tumors,All-tumors-without-Lymphatic-system-Skin-Melanoma	Panc-AdenoCA:2,Head-SCC:4,Ovary-AdenoCA:4,Eso-AdenoCa:24	intergenic
chr10:110358008-110358275	4.6052145	0.00490164322866516	1	1	4	4	32	4	Carcinoma-tumors,All-tumors-without-Lymphatic-system-Skin-Melanoma	Lung-SCC:6,Panc-Endocrine:2,Breast-AdenoCa:24	intergenic
chr10:110513107-110513339	4.719233125	0.00313854103589479	1	1	4	4	84	4	Carcinoma-tumors,Adenocarcinoma-tumors,All-tumors-without-Lymphatic-system-Skin-Melanoma	Liver-HCC:48,Ovary-AdenoCA:3,Kidney-RCC:27,Lung-AdenoCA:6	intergenic
chr10:118934398-118934560	9.503466667	0.00201321170970693	3	3	3	3	64	4	Carcinoma-tumors,All-tumors-without-Lymphatic-system-Skin-Melanoma,Kidney-RCC,Kidney-tumors,Liver-HCC,Adenocarcinoma-tumors	Liver-HCC:16,Head-SCC:2,Kidney-RCC:40,Eso-AdenoCa:6	intergenic
chr10:120000958-120000964	10.39543	0.00022842780012649	3	3	3	3	20	4	Carcinoma-tumors,Eso-AdenoCa,All-tumors-without-Lymphatic-system-Skin-Melanoma,Liver-HCC,Adenocarcinoma-tumors,Digestive-tract-tumors	Liver-HCC:10,Eso-AdenoCa:10	intergenic
chr10:128227460-128227607	5.64016	0.00166395544717174	2	2	3	3	18	4	Carcinoma-tumors,Eso-AdenoCa,All-tumors-without-Lymphatic-system-Skin-Melanoma,Lung-SCC,Adenocarcinoma-tumors,Digestive-tract-tumors	Lung-SCC:9,Panc-AdenoCA:4,Eso-AdenoCa:5	intronic
chr10:130404420-130404503	6.497365667	0.00067359550862742	3	3	4	4	30	4	Liver-HCC,Panc-AdenoCA,Digestive-tract-tumors	Liver-HCC:16,Stomach-AdenoCA:6,Panc-AdenoCA:8	intergenic
chr10:131103441-131103542	3.838866929	0.00231941857864006	2	2	3	3	38	4	Carcinoma-tumors,Squamous-tumors,Adenocarcinoma-tumors,All-tumors-without-Lymphatic-system-Skin-Melanoma	Stomach-AdenoCA:12,Head-SCC:21,Kidney-RCC:3,CNS-Medullo:2	intergenic
chr10:133368260-133368306	5.6424476667	0.00489751396563858	2	2	3	3	30	4	Liver-HCC,Carcinoma-tumors,Digestive-tract-tumors,Adenocarcinoma-tumors,All-tumors-without-Lymphatic-system-Skin-Melanoma	Liver-HCC:5,Lung-SCC:6,Ovary-AdenoCA:3,Biliary-AdenoCA:16	intergenic
chr11:1224383-1224393	7.641135	0.00247978633098821	2	2	2	2	34	4	Carcinoma-tumors,All-tumors-without-Lymphatic-system-Skin-Melanoma,Female-reproductive-system-tumors,Breast-tumors,Breast-AdenoCa,Liver-HCC,Adenocarcinoma-tumors,Digestive-tract-tumors	Liver-HCC:20,Breast-AdenoCa:6,Bladder-TCC:8	intergenic
chr11:5255954-5256058	3.631928	0.000462913429648281	1	1	3	3	7	4	Eso-AdenoCa,Digestive-tract-tumors	Liver-HCC:3,Eso-AdenoCa:4	intronic
chr11:6374601-6374857	11.837795	0.00186166344509111	4	4	4	4	29	4	Carcinoma-tumors,Eso-AdenoCa,All-tumors-without-Lymphatic-system-Skin-Melanoma,Liver-HCC,Head-SCC,Adenocarcinoma-tumors,Digestive-tract-tumors,Squamous-tumors	Liver-HCC:20,Head-SCC:4,Eso-AdenoCa:5	intergenic
chr11:7716081-7716090	8.42883	0.000169436084240735	4	4	4	4	13	4	Liver-HCC,ColoRect-AdenoCA	Liver-HCC:9,ColoRect-AdenoCA:4	intergenic
chr11:11388481-11388513	10.80672	0.000729606544104359	3	3	3	3	23	4	Carcinoma-tumors,Ovary-AdenoCA,Female-reproductive-system-tumors,All-tumors-without-Lymphatic-system-Skin-Melanoma,Breast-tumors,Liver-HCC,Adenocarcinoma-tumors,Digestive-tract-tumors	Liver-HCC:5,Breast-LobularCa:5,Ovary-AdenoCA:5,Eso-AdenoCa:8	intronic
chr11:14271078-14271088	3.33614	0.000304589509306223	1	1	1	1	16	4	Liver-HCC,Carcinoma-tumors,Digestive-tract-tumors,Adenocarcinoma-tumors,All-tumors-without-Lymphatic-system-Skin-Melanoma	Liver-HCC:5,Panc-AdenoCA:4,Breast-AdenoCa:3,Eso-AdenoCa:4	intronic
chr11:16533002-16533264	6.633898	0.00180959787131808	1	1	4	4	55	4	Carcinoma-tumors,Squamous-tumors,Lung-SCC,Lung-tumors,All-tumors-without-Lymphatic-system-Skin-Melanoma	Lung-SCC:50,ColoRect-AdenoCA:1,CNS-Medullo:4	intronic
chr11:17603146-17603173	6.501071	0.000509172723251289	3	3	3	3	32	4	Liver-HCC,Panc-AdenoCA,Female-reproductive-system-tumors,Cervix-SCC,Digestive-tract-tumors	Liver-HCC:12,Panc-AdenoCA:10,Cervix-SCC:10	intronic
chr11:21126946-21127132	3.588233444	0.0433083822632573	1	1	3	3	45	4	Carcinoma-tumors,All-tumors-without-Lymphatic-system-Skin-Melanoma,Female-reproductive-system-tumors,Breast-AdenoCa,Adenocarcinoma-tumors,Breast-tumors	Liver-HCC:9,Head-SCC:2,Breast-AdenoCa:24,CNS-Medullo:10	intronic
chr11:32197929-32197942	12.23953	0.000415771341616989	4	3	4	3	24	4	Carcinoma-tumors,All-tumors-without-Lymphatic-system-Skin-Melanoma,Lung-AdenoCA,Lung-tumors,Liver-HCC,Adenocarcinoma-tumors,Digestive-tract-tumors	Liver-HCC:15,Stomach-AdenoCA:4,Lung-AdenoCA:5	intergenic
chr11:33529514-33529685	10.174845	0.00636317425000287	3	3	4	4	60	4	Carcinoma-tumors,Eso-AdenoCa,All-tumors-without-Lymphatic-system-Skin-Melanoma,Female-reproductive-system-tumors,Uterus-AdenoCA,Adenocarcinoma-tumors,Digestive-tract-tumors,Prost-AdenoCA	Liver-HCC:4,Uterus-AdenoCA:20,Prost-AdenoCA:16,Eso-AdenoCa:20	intergenic
chr11:37199192-37199578	4.3898796667	0.00807253009323238	1	1	4	4	70	4	Carcinoma-tumors,Digestive-tract-tumors,Adenocarcinoma-tumors,Eso-AdenoCa,All-tumors-without-Lymphatic-system-Skin-Melanoma	Liver-HCC:60,Eso-AdenoCa:10	intergenic
chr11:37430896-37431291	5.124811	0.0037334062447295	1	1	4	4	8	4	Breast-AdenoCa,Adenocarcinoma-tumors,Female-reproductive-system-tumors,Breast-tumors	Liver-HCC:1,Breast-AdenoCa:4,Panc-AdenoCA:1,Prost-AdenoCA:2	intergenic
chr11:37698264-37698466	1195166	0.0335240517064949	1	1	4	4	39	4	Carcinoma-tumors,Digestive-tract-tumors,Adenocarcinoma-tumors,Eso-AdenoCa,All-tumors-without-Lymphatic-system-Skin-Melanoma	Liver-HCC:28,Ovary-AdenoCA:3,Eso-AdenoCa:5,Lung-AdenoCA:3	intergenic
chr11:39700690-39700783	4.5597381536	0.00186855423892203	2	2	4	4	65	4	Sarcoma-tumors,Head-SCC,Bone-Leiomyo,Squamous-tumors,All-tumors-without-Lymphatic-system-Skin-Melanoma	Liver-HCC:1,Lung-SCC:25,Head-SCC:3,Bone-Leiomyo:36	intergenic
chr11:40315820-40315841	8.12012	0.000304589509306223	3	3	3	3	19	4	Carcinoma-tumors,Panc-AdenoCA,All-tumors-without-Lymphatic-system-Skin-Melanoma,Lung-AdenoCA,Lung-tumors,Liver-HCC,Adenocarcinoma-tumors,Digestive-tract-tumors	Liver-HCC:5,Stomach-AdenoCA:4,Panc-AdenoCA:5,Lung-AdenoCA:5	intronic
chr11:41144742-41144797	4.970216154	0.00140248403840658	2	2	4	4	77	4	Carcinoma-tumors,Panc-AdenoCA,All-tumors-without-Lymphatic-system-Skin-Melanoma,Female-reproductive-system-tumors,Breast-tumors,Breast-AdenoCa,Adenocarcinoma-tumors,Digestive-tract-tumors	Liver-HCC:4,Lung-SCC:2,Panc-AdenoCA:65,Breast-AdenoCa:6	intronic
chr11:42667097-42667449	4.7232915	0.0116529463922606	1	1	4	4	20	4	Carcinoma-tumors,Head-SCC,Squamous-tumors,All-tumors-without-Lymphatic-system-Skin-Melanoma	Liver-HCC:10,Head-SCC:4,ColoRect-AdenoCA:2,Eso-AdenoCa:4	intergenic
chr11:43382381-43382459	9.0102325	0.000729606544104359	3	3	3	3	68	4	All-tumors-without-Lymphatic-system-Skin-Melanoma,Carcinoma-tumors,Adenocarcinoma-tumors,Digestive-tract-tumors	Liver-HCC:56,Kidney-RCC:6,Breast-AdenoCa:6	intronic
chr11:46264832-46265001	12.971916667	0.00227465791990898	3	3	3	3	31	4	Carcinoma-tumors,All-tumors-without-Lymphatic-system-Skin-Melanoma,Lung-SCC,Lung-tumors,Liver-HCC,Adenocarcinoma-tumors,Digestive-tract-tumors,Squamous-tumors	Liver-HCC:15,Stomach-AdenoCA:4,Lung-SCC:12	intergenic
chr11:56397520-56397636	5.271342667	0.000708313967384439	2	2	4	4	34	4	Carcinoma-tumors,Eso-AdenoCa,All-tumors-without-Lymphatic-system-Skin-Melanoma,Adenocarcinoma-tumors,Digestive-tract-tumors,Prost-AdenoCA	Liver-HCC:8,Prost-AdenoCA:16,Eso-AdenoCa:10	intergenic
chr11:56608877-56608877	8.08471	0.000304589509306223	3	3	3	3	20	4	Carcinoma-tumors,Panc-AdenoCA,Eso-AdenoCa,All-tumors-without-Lymphatic-system-Skin-Melanoma,Liver-HCC,Adenocarcinoma-tumors,Digestive-tract-tumors	Liver-HCC:5,Panc-AdenoCA:5,Eso-AdenoCa:10	intergenic
chr11:62609100-62609241	7.709815	0.0108899626659515	2	2	2	2	31	4	All-tumors-without-Lymphatic-system-Skin-Melanoma,Carcinoma-tumors,Ovary-AdenoCA,Adenocarcinoma-tumors,Female-reproductive-system-tumors	Prost-AdenoCA:2,Panc-AdenoCA:3,Ovary-AdenoCA:20,Bladder-TCC:6	UTR
chr11:64321117-64321337	13.80271	0.00497534168530868	4	4	4	4	29	4	Liver-HCC,Carcinoma-tumors,Digestive-tract-tumors,Adenocarcinoma-tumors,All-tumors-without-Lymphatic-system-Skin-Melanoma	Liver-HCC:10,Lung-SCC:16,Kidney-RCC:3	proximal_promoter
chr11:68451915-68451978	6.08894	0.0358615962187344	2	2	2	2	14	4	Carcinoma-tumors,Digestive-tract-tumors,Adenocarcinoma-tumors,Eso-AdenoCa,All-tumors-without-Lymphatic-system-Skin-Melanoma	Lung-SCC:2,Head-SCC:2,Eso-AdenoCa:10	UTR
chr11:71640014-71640069	4.50814	0.00240282318755642	1	1	1	1	29	4	Lung-AdenoCA,Carcinoma-tumors,Adenocarcinoma-tumors,Lung-tumors,All-tumors-without-Lymphatic-system-Skin-Melanoma	Lung-SCC:6,Kidney-RCC:3,Lung-AdenoCA:20	UTR
chr11:72296912-72296920	16.00463	0.000383446594268946	4	4	4	4	22	4	Carcinoma-tumors,Digestive-tract-tumors,All-tumors-without-Lymphatic-system-Skin-Melanoma,Female-reproductive-system-tumors,Breast-AdenoCa,Liver-HCC,Adenocarcinoma-tumors,Breast-tumors,Bladder-TCC	Liver-HCC:10,Breast-AdenoCa:6,Bladder-TCC:6	intronic
chr11:79651030-79651119	3.56015	0.00142570657810949	1	1	3	3	13	4	Carcinoma-tumors,Digestive-tract-tumors,Adenocarcinoma-tumors,All-tumors-without-Lymphatic-system-Skin-Melanoma	Liver-HCC:4,Lung-AdenoCA:3,Bladder-TCC:2,Biliary-AdenoCA:4	intergenic
chr11:81355457-81355474	4.1656	0.00191396323393488	2	2	2	2	25	4	Carcinoma-tumors,Eso-AdenoCa,All-tumors-without-Lymphatic-system-Skin-Melanoma,ColoRect-AdenoCA,Adenocarcinoma-tumors,Digestive-tract-tumors	ColoRect-AdenoCA:10,Eso-AdenoCa:15	intergenic
chr11:82107679-82107975	5.19101075	0.00536999193216529	2	2	4	4	47	4	Carcinoma-tumors,Stomach-AdenoCA,All-tumors-without-Lymphatic-system-Skin-Melanoma,Liver-HCC,Adenocarcinoma-tumors,Digestive-tract-tumors	Liver-HCC:20,Stomach-AdenoCA:20,Eso-AdenoCa:4,Lung-AdenoCA:3	intergenic
chr11:85956145-85956446	15.682553333	0.00719428458119248	4	4	4	4	35	4	Carcinoma-tumors,Ovary-AdenoCA,Female-reproductive-system-tumors,All-tumors-without-Lymphatic-system-Skin-Melanoma,CNS-tumors,Adenocarcinoma-tumors,CNS-Medullo	Liver-HCC:6,Thy-AdenoCA:12,Ovary-AdenoCA:5,CNS-Medullo:12	UTR
chr11:91033185-91033415	5.25899	0.00191396323393488	1	1	4	4	13	4	Carcinoma-tumors,Bladder-TCC,All-tumors-without-Lymphatic-system-Skin-Melanoma	Liver-HCC:4,Lung-SCC:2,Prost-AdenoCA:4,Bladder-TCC:3	intergenic
chr11:97877826-97878056	6.336315	0.0177384721941219	2	2	4	4	13	4	Carcinoma-tumors,All-tumors-without-Lymphatic-system-Skin-Melanoma,Lung-SCC,Glioma-tumors,Lung-tumors,CNS-tumors,CNS-GBM,Squamous-tumors	Liver-HCC:2,Lung-SCC:5,CNS-GBM:4,Kidney-RCC:2	intergenic
chr11:98055613-98055706	3.416419	0.00536639768193844	2	2	2	2	38	4	Stomach-AdenoCA,Carcinoma-tumors,Ovary-AdenoCA,All-tumors-without-Lymphatic-system-Skin-Melanoma,Female-reproductive-system-tumors,Adenocarcinoma-tumors,Digestive-tract-tumors	Liver-HCC:4,Stomach-AdenoCA:15,Panc-AdenoCA:4,Ovary-AdenoCA:15	intergenic
chr11:98486910-98487150	4.0488955	0.000298265169770639	1	1	3	3	21	4	Breast-AdenoCa,Adenocarcinoma-tumors,Female-reproductive-system-tumors,Breast-tumors	Liver-HCC:3,Panc-AdenoCA:2,Breast-AdenoCa:16	intergenic
chr11:98699721-98699929	4.6870951111	0.00434332796860874	1	1	4	4	41	4	Carcinoma-tumors,Ovary-AdenoCA,Adenocarcinoma-tumors,Female-reproductive-system-tumors,All-tumors-without-Lymphatic-system-Skin-Melanoma	Ovary-AdenoCA:5,Bladder-TCC:24,Lung-AdenoCA:12	intergenic
chr11:99333025-99333054	4.447609667	0.000521937779739701	2	2	4	4	27	4	Kidney-tumors,Carcinoma-tumors,Kidney-RCC,Adenocarcinoma-tumors,All-tumors-without-Lymphatic-system-Skin-Melanoma	Liver-HCC:3,Ovary-AdenoCA:3,Kidney-RCC:15,Lung-SCC:6	intronic
chr11:100123584-100123682	4.6063781667	0.000575727392818583	1	1	4	4	27	4	Carcinoma-tumors,Squamous-tumors,Head-SCC,All-tumors-without-Lymphatic-system-Skin-Melanoma	Lung-SCC:15,Uterus-AdenoCA:2,Head-SCC:4,Eso-AdenoCa:6	intronic
chr11:102811887-102811904	3.68655	0.0018534550430988	1	1	1	1	17	4	Liver-HCC,Carcinoma-tumors,Digestive-tract-tumors,Adenocarcinoma-tumors,All-tumors-without-Lymphatic-system-Skin-Melanoma	Liver-HCC:5,Eso-AdenoCa:12	intergenic
chr11:104237361-104237434	3.339132	0.0031422026959496	1	1	3	3	4	4	Adenocarcinoma-tumors	ColoRect-AdenoCA:1,Panc-AdenoCA:1,Thy-AdenoCA:1,Eso-AdenoCa:1	intergenic
chr11:115375194-115375342	8.657235385	0.0111545295180392	3	3	3	3	87	4	Carcinoma-tumors,Digestive-tract-tumors,Adenocarcinoma-tumors,All-tumors-without-Lymphatic-system-Skin-Melanoma	Liver-HCC:72,Panc-AdenoCA:12,Breast-AdenoCa:3	UTR
chr11:115494160-115494291	4.432	0.00133074546742819	1	1	2	2	12	4	Carcinoma-tumors,Squamous-tumors,Lung-SCC,Lung-tumors,All-tumors-without-Lymphatic-system-Skin-Melanoma	Liver-HCC:2,Lung-SCC:5,Head-SCC:3,Kidney-RCC:2	intergenic
chr11:118016190-118016260	11.252895833	0.0018600744385006	3	3	3	3	55	4	Carcinoma-tumors,Ovary-AdenoCA,Eso-AdenoCa,All-tumors-without-Lymphatic-system-Skin-Melanoma,Female-reproductive-system-tumors,Lung-AdenoCA,Lung-tumors,Adenocarcinoma-tumors,Digestive-tract-tumors	Ovary-AdenoCA:20,Lung-AdenoCA:15,Eso-AdenoCa:20	intronic
chr11:119252417-119252685	13.51301	0.00190079587538962	3	3	3	3	34	4	Carcinoma-tumors,Ovary-AdenoCA,All-tumors-without-Lymphatic-system-Skin-Melanoma,Female-reproductive-system-tumors,Kidney-RCC,Liver-HCC,Kidney-tumors,Adenocarcinoma-tumors,Digestive-tract-tumors	Liver-HCC:20,Breast-AdenoCa:4,Ovary-AdenoCA:5,Kidney-RCC:5	UTR
chr11:126350808-126350819	8.83972	1.91220841126627e-06	3	3	3	3	35	4	Liver-HCC,Carcinoma-tumors,Digestive-tract-tumors,Adenocarcinoma-tumors,All-tumors-without-Lymphatic-system-Skin-Melanoma	Liver-HCC:35	intronic
chr11:130304961-130305018	5.400394167	0.000785271743770954	2	2	2	2	52	4	Panc-AdenoCA,Panc-Endocrine,Digestive-tract-tumors	Liver-HCC:22,Panc-Endocrine:24,Panc-AdenoCA:6	intergenic
chr11:130468552-130468671	4.919575	0.00204436922429474	1	1	2	2	9	4	Lung-SCC,Squamous-tumors,All-tumors-without-Lymphatic-system-Skin-Melanoma	Lung-SCC:6,CNS-GBM:1,Breast-AdenoCa:1,Lung-AdenoCA:1	intergenic
chr11:132948587-132948653	1246879	0.00128155246846057	4	4	4	4	19	4	Carcinoma-tumors,Panc-AdenoCA,Eso-AdenoCa,All-tumors-without-Lymphatic-system-Skin-Melanoma,Adenocarcinoma-tumors,Digestive-tract-tumors	Liver-HCC:4,Panc-AdenoCA:5,Eso-AdenoCa:10	intronic
chr11:133153841-133153861	2.71483	0.00114455895818055	1	1	2	2	12	4	Carcinoma-tumors,Adenocarcinoma-tumors,All-tumors-without-Lymphatic-system-Skin-Melanoma	Breast-AdenoCa:3,Stomach-AdenoCA:3,Panc-AdenoCA:3,Kidney-RCC:3	intronic
chr11:133735264-133735403	3.608996	0.00360844319766535	2	2	3	3	5	4	Carcinoma-tumors	Head-SCC:4,Lung-AdenoCA:1	intergenic
chr11:134123308-134123332	11.385216666	0.000308632791791956	4	4	4	4	50	4	Stomach-AdenoCA,Panc-AdenoCA,Carcinoma-tumors,All-tumors-without-Lymphatic-system-Skin-Melanoma,Lung-SCC,Lung-tumors,Adenocarcinoma-tumors,Digestive-tract-tumors,Squamous-tumors	Stomach-AdenoCA:30,Panc-AdenoCA:15,Lung-SCC:5	proximal_promoter
chr12:6454501-6454817	15.81102	0.00191396323393488	4	4	4	4	32	4	Carcinoma-tumors,Panc-AdenoCA,Female-reproductive-system-tumors,All-tumors-without-Lymphatic-system-Skin-Melanoma,Uterus-AdenoCA,Breast-AdenoCa,Adenocarcinoma-tumors,Breast-tumors	Panc-AdenoCA:8,Head-SCC:2,Breast-AdenoCa:12,Uterus-AdenoCA:10	intergenic
chr12:8549399-8549441	7.80901	0.000304589509306223	2	2	2	2	19	4	Carcinoma-tumors,Stomach-AdenoCA,All-tumors-without-Lymphatic-system-Skin-Melanoma,Liver-HCC,Adenocarcinoma-tumors,Digestive-tract-tumors	Liver-HCC:10,Stomach-AdenoCA:5,Eso-AdenoCa:4	intergenic
chr12:9483915-9483953	10.40425	0.000832342780356617	3	3	3	3	22	4	Carcinoma-tumors,Eso-AdenoCa,All-tumors-without-Lymphatic-system-Skin-Melanoma,Lung-SCC,Lung-tumors,Adenocarcinoma-tumors,Digestive-tract-tumors,Squamous-tumors,Prost-AdenoCA	Liver-HCC:8,Lung-SCC:5,Prost-AdenoCA:4,Eso-AdenoCa:5	intergenic
chr12:9903514-9903687	9.13749	0.000921619529779429	2	2	3	3	18	4	Carcinoma-tumors,Panc-AdenoCA,All-tumors-without-Lymphatic-system-Skin-Melanoma,ColoRect-AdenoCA,Adenocarcinoma-tumors,Digestive-tract-tumors	Liver-HCC:4,Panc-AdenoCA:5,ColoRect-AdenoCA:5,Eso-AdenoCa:4	intergenic
chr12:13069333-13069340	2289494	5.35018280184853e-08	2	2	2	2	25	4	Liver-HCC,Carcinoma-tumors,Digestive-tract-tumors,Adenocarcinoma-tumors,All-tumors-without-Lymphatic-system-Skin-Melanoma	Liver-HCC:25	UTR
chr12:25801776-25801845	4.36851	0.000313240669509432	1	1	2	2	25	4	Carcinoma-tumors,Panc-AdenoCA,Digestive-tract-tumors,Adenocarcinoma-tumors,All-tumors-without-Lymphatic-system-Skin-Melanoma	Liver-HCC:12,Stomach-AdenoCA:8,Panc-AdenoCA:5	proximal_promoter
chr12:25870805-25871013	8.898026	0.00537753341935378	2	2	4	4	41	4	All-tumors-without-Lymphatic-system-Skin-Melanoma,Carcinoma-tumors,Eso-AdenoCa,Squamous-tumors,Digestive-tract-tumors	Lung-SCC:6,Head-SCC:3,Eso-AdenoCa:32	intergenic
chr12:26305739-26305874	5.52659	0.00143611715362547	1	1	2	2	16	4	All-tumors-without-Lymphatic-system-Skin-Melanoma,Carcinoma-tumors,Adenocarcinoma-tumors,Female-reproductive-system-tumors	Liver-HCC:6,Breast-AdenoCa:8,Bone-Leiomyo:2	intronic
chr12:31004343-31004505	13.21545	0.00186855423892203	4	4	4	4	38	4	Carcinoma-tumors,All-tumors-without-Lymphatic-system-Skin-Melanoma,Lung-AdenoCA,Lung-tumors,Adenocarcinoma-tumors,Bladder-TCC	Lung-AdenoCA:5,Bladder-TCC:33	intergenic
chr12:37941622-37941751	7.07601	0.00194954295044668	3	3	4	4	28	4	Carcinoma-tumors,Ovary-AdenoCA,Eso-AdenoCa,All-tumors-without-Lymphatic-system-Skin-Melanoma,Female-reproductive-system-tumors,Adenocarcinoma-tumors,Digestive-tract-tumors	Breast-AdenoCa:4,Panc-AdenoCA:4,Ovary-AdenoCA:10,Eso-AdenoCa:10	intergenic
chr12:41315555-41315568	2.96348	0.00235945102959288	1	1	1	1	19	4	Carcinoma-tumors,Digestive-tract-tumors,Adenocarcinoma-tumors,Eso-AdenoCa,All-tumors-without-Lymphatic-system-Skin-Melanoma	Panc-AdenoCA:4,Eso-AdenoCa:15	intronic
chr12:41340611-41340623	11.07498	0.000373285000296508	4	4	4	4	26	4	Carcinoma-tumors,Eso-AdenoCa,All-tumors-without-Lymphatic-system-Skin-Melanoma,Female-reproductive-system-tumors,Breast-tumors,Breast-AdenoCa,Adenocarcinoma-tumors,Digestive-tract-tumors	Breast-AdenoCa:6,Eso-AdenoCa:20	intronic
chr12:45324976-45324984	9.833495	0.000304589509306223	4	4	4	4	40	4	Carcinoma-tumors,Panc-AdenoCA,Eso-AdenoCa,All-tumors-without-Lymphatic-system-Skin-Melanoma,Liver-HCC,Adenocarcinoma-tumors,Digestive-tract-tumors	Liver-HCC:10,Panc-AdenoCA:10,Eso-AdenoCa:20	intergenic
chr12:49012415-49012430	10.63683	0.000373285000296508	3	3	3	3	21	4	Stomach-AdenoCA,Carcinoma-tumors,Digestive-tract-tumors,All-tumors-without-Lymphatic-system-Skin-Melanoma,Female-reproductive-system-tumors,Breast-AdenoCa,Liver-HCC,Adenocarcinoma-tumors,Breast-tumors	Liver-HCC:10,Stomach-AdenoCA:5,Breast-AdenoCa:6	intergenic
chr12:55352009-55352038	12.44146	0.00142570657810949	4	4	4	4	19	4	Carcinoma-tumors,Eso-AdenoCa,All-tumors-without-Lymphatic-system-Skin-Melanoma,Lung-SCC,ColoRect-AdenoCA,Lung-tumors,Head-SCC,Adenocarcinoma-tumors,Digestive-tract-tumors,Squamous-tumors	ColoRect-AdenoCA:5,Lung-SCC:5,Head-SCC:4,Eso-AdenoCa:5	intronic
chr12:55387196-55387212	12.239975	0.000225988425360556	4	4	4	4	50	4	Carcinoma-tumors,Panc-AdenoCA,All-tumors-without-Lymphatic-system-Skin-Melanoma,Liver-HCC,Adenocarcinoma-tumors,Digestive-tract-tumors	Liver-HCC:45,Panc-AdenoCA:5	intergenic
chr12:56584041-56584201	16.064159	0.00194699570882642	4	4	4	4	32	4	Carcinoma-tumors,Digestive-tract-tumors,Ovary-AdenoCA,All-tumors-without-Lymphatic-system-Skin-Melanoma,Female-reproductive-system-tumors,Breast-AdenoCa,Liver-HCC,Adenocarcinoma-tumors,Breast-tumors	Liver-HCC:10,Breast-AdenoCa:12,Ovary-AdenoCA:5,Bone-Leiomyo:5	proximal_promoter
chr12:60237318-60237440	5.1714875	0.00191396323393488	3	3	3	3	54	4	Carcinoma-tumors,All-tumors-without-Lymphatic-system-Skin-Melanoma,Female-reproductive-system-tumors,Breast-AdenoCa,Adenocarcinoma-tumors,Breast-tumors,Prost-AdenoCA	Breast-AdenoCa:42,Prost-AdenoCA:8,Bladder-TCC:4	intergenic
chr12:60917694-60917811	2.89732	0.00241270425448381	1	1	2	2	24	4	Female-reproductive-system-tumors,Carcinoma-tumors,Squamous-tumors,Cervix-SCC,All-tumors-without-Lymphatic-system-Skin-Melanoma	Panc-AdenoCA:2,Eso-AdenoCa:6,Cervix-SCC:15,Bone-Leiomyo:1	intergenic
chr12:67549839-67550030	5.83734	0.000744556406272003	3	3	3	3	17	4	Carcinoma-tumors,Adenocarcinoma-tumors,All-tumors-without-Lymphatic-system-Skin-Melanoma	Breast-AdenoCa:3,Stomach-AdenoCA:3,Kidney-RCC:9,Lung-SCC:2	intergenic
chr12:70843311-70843519	7.8122125	0.00189067539039142	4	4	4	4	21	4	Carcinoma-tumors,Eso-AdenoCa,All-tumors-without-Lymphatic-system-Skin-Melanoma,Bone-Leiomyo,Digestive-tract-tumors,Sarcoma-tumors	Liver-HCC:3,Lung-AdenoCA:2,Bone-Leiomyo:12,Eso-AdenoCa:4	intergenic
chr12:72738682-72738818	4.519411833	0.000722219226665624	1	1	4	4	10	4	Adenocarcinoma-tumors	ColoRect-AdenoCA:6,Kidney-RCC:1,Eso-AdenoCa:3	intronic
chr12:73843691-73843833	3.4219421171	0.00191396323393488	1	1	3	3	141	4	Kidney-tumors,Carcinoma-tumors,Kidney-RCC,Adenocarcinoma-tumors,All-tumors-without-Lymphatic-system-Skin-Melanoma	Panc-AdenoCA:60,Thy-AdenoCA:3,Kidney-RCC:15,Eso-AdenoCa:63	intergenic
chr12:74564682-74564776	6.4364475	0.00657931956731154	3	3	3	3	55	4	Carcinoma-tumors,Panc-AdenoCA,All-tumors-without-Lymphatic-system-Skin-Melanoma,Female-reproductive-system-tumors,Lung-SCC,Breast-tumors,Breast-AdenoCa,Lung-tumors,Adenocarcinoma-tumors,Digestive-tract-tumors	Lung-SCC:20,Panc-AdenoCA:5,Breast-AdenoCa:30	intergenic
chr12:78549529-78549627	2.67951	0.000315206043513917	1	1	2	2	5	4	Eso-AdenoCa,Digestive-tract-tumors	Liver-HCC:2,Stomach-AdenoCA:1,Eso-AdenoCa:2	intronic
chr12:78800535-78800701	4.407775	0.00191396323393488	1	1	3	3	14	4	Carcinoma-tumors,Bladder-TCC,All-tumors-without-Lymphatic-system-Skin-Melanoma	Liver-HCC:2,Kidney-RCC:2,Bladder-TCC:6,Lung-AdenoCA:4	intergenic
chr12:78956507-78956574	2.715565	0.000516915689071962	1	1	2	2	25	4	Liver-HCC,Carcinoma-tumors,Digestive-tract-tumors,Adenocarcinoma-tumors,All-tumors-without-Lymphatic-system-Skin-Melanoma	Liver-HCC:10,Lung-SCC:4,Breast-AdenoCa:3,Eso-AdenoCa:8	intergenic
chr12:81951886-81952097	3.397395371	0.00541244628510255	1	1	3	3	95	4	Carcinoma-tumors,ColoRect-AdenoCA,Digestive-tract-tumors,Adenocarcinoma-tumors,All-tumors-without-Lymphatic-system-Skin-Melanoma	Lung-SCC:2,Panc-AdenoCA:24,ColoRect-AdenoCA:69	intronic
chr12:84706899-84707080	5.30701	0.0394944154019907	2	2	4	4	11	4	All-tumors-without-Lymphatic-system-Skin-Melanoma,Kidney-RCC,Kidney-tumors,Adenocarcinoma-tumors,Bone-Leiomyo,Sarcoma-tumors	Bone-Osteosarc:2,Kidney-RCC:4,Bone-Leiomyo:3,Eso-AdenoCa:2	intergenic
chr12:84749390-84749512	4.5230985	0.0015769127176427	1	1	4	4	41	4	Carcinoma-tumors,Female-reproductive-system-tumors,All-tumors-without-Lymphatic-system-Skin-Melanoma,Breast-AdenoCa,Adenocarcinoma-tumors,Breast-tumors	Liver-HCC:12,Lung-SCC:2,ColoRect-AdenoCA:3,Breast-AdenoCa:24	intergenic
chr12:102455799-102455978	15.31283	0.0039541578212412	4	4	4	4	21	4	Carcinoma-tumors,All-tumors-without-Lymphatic-system-Skin-Melanoma,Lung-SCC,Lung-AdenoCA,Lung-tumors,Adenocarcinoma-tumors,Squamous-tumors	Lung-SCC:10,Panc-AdenoCA:6,Lung-AdenoCA:5	proximal_promoter
chr12:108735604-108735671	12.763084333	0.00180959787131808	4	4	4	4	78	4	Carcinoma-tumors,All-tumors-without-Lymphatic-system-Skin-Melanoma,Kidney-RCC,Kidney-tumors,Bone-Osteosarc,Adenocarcinoma-tumors,Sarcoma-tumors	Bone-Osteosarc:6,ColoRect-AdenoCA:21,Kidney-RCC:30,Eso-AdenoCa:21	intergenic
chr12:111180599-111180826	11.25774	0.00192949024202594	2	2	3	3	32	4	Carcinoma-tumors,Head-SCC,Squamous-tumors,All-tumors-without-Lymphatic-system-Skin-Melanoma	Panc-AdenoCA:2,Head-SCC:24,Ovary-AdenoCA:4,Thy-AdenoCA:2	proximal_promoter
chr12:114917555-114917879	8.356659167	0.00733396887065741	3	3	4	4	31	4	Kidney-tumors,Carcinoma-tumors,Panc-Endocrine,Kidney-RCC,All-tumors-without-Lymphatic-system-Skin-Melanoma	Stomach-AdenoCA:8,Panc-Endocrine:3,Kidney-RCC:20	intergenic
chr12:121341366-121341493	16.28924	0.0063477159368306	4	4	4	4	20	4	Carcinoma-tumors,Stomach-AdenoCA,Squamous-tumors,All-tumors-without-Lymphatic-system-Skin-Melanoma,Lung-SCC,Lung-tumors,Adenocarcinoma-tumors,Digestive-tract-tumors,Thy-AdenoCA	Stomach-AdenoCA:5,Thy-AdenoCA:8,Bladder-TCC:2,Lung-SCC:5	intronic
chr12:122710624-122710846	10.6018275	0.00186855423892203	3	3	3	3	28	4	Carcinoma-tumors,Head-SCC,Adenocarcinoma-tumors,All-tumors-without-Lymphatic-system-Skin-Melanoma	Prost-AdenoCA:2,Panc-Endocrine:2,Head-SCC:3,Breast-AdenoCa:21	UTR
chr12:125549962-125550333	15.21833	0.00631252392094307	4	4	4	4	44	4	Carcinoma-tumors,All-tumors-without-Lymphatic-system-Skin-Melanoma,Female-reproductive-system-tumors,Lung-SCC,Breast-AdenoCa,Lung-tumors,Adenocarcinoma-tumors,Breast-tumors,Squamous-tumors	Lung-SCC:20,Breast-AdenoCa:18,Bladder-TCC:6	UTR
chr12:128437629-128437855	4.691015	0.00379263905180956	1	1	4	4	7	4	Carcinoma-tumors	Lung-SCC:2,Breast-AdenoCa:1,Bladder-TCC:2,Eso-AdenoCa:2	intergenic
chr12:128527064-128527270	4.37036225	0.0155700938475871	1	1	3	3	21	4	All-tumors-without-Lymphatic-system-Skin-Melanoma,Panc-AdenoCA,Carcinoma-tumors,Adenocarcinoma-tumors,Digestive-tract-tumors	Bone-Osteosarc:7,Panc-AdenoCA:10,Kidney-RCC:2,Lung-SCC:2	intergenic
chr12:130820249-130820271	5.520281667	0.000800091785875534	3	3	3	3	49	4	Stomach-AdenoCA,Carcinoma-tumors,All-tumors-without-Lymphatic-system-Skin-Melanoma,Bone-Osteosarc,Adenocarcinoma-tumors,Digestive-tract-tumors	Stomach-AdenoCA:35,Breast-AdenoCa:6,Bone-Osteosarc:8	intergenic
chr12:132569512-132569608	13.77471	0.000972769077193001	3	3	3	3	21	4	Carcinoma-tumors,Eso-AdenoCa,All-tumors-without-Lymphatic-system-Skin-Melanoma,Head-SCC,Adenocarcinoma-tumors,Digestive-tract-tumors,Squamous-tumors,Prost-AdenoCA	Panc-AdenoCA:4,Head-SCC:8,Prost-AdenoCA:4,Eso-AdenoCa:5	UTR
chr13:27504579-27504753	6.119895	0.00185980056951865	2	2	2	2	22	4	Carcinoma-tumors,All-tumors-without-Lymphatic-system-Skin-Melanoma,Kidney-RCC,Liver-HCC,Kidney-tumors,Adenocarcinoma-tumors,Digestive-tract-tumors	Liver-HCC:10,Panc-Endocrine:2,Kidney-RCC:10	intergenic
chr13:36705511-36705583	7.016793571	0.00191396323393488	2	2	3	3	62	4	Carcinoma-tumors,Panc-AdenoCA,All-tumors-without-Lymphatic-system-Skin-Melanoma,Adenocarcinoma-tumors,Digestive-tract-tumors,Prost-AdenoCA	Panc-AdenoCA:50,Prost-AdenoCA:8,Eso-AdenoCa:4	proximal_promoter
chr13:38444006-38444127	8.9390283333	0.00191396323393488	3	2	4	3	36	4	Carcinoma-tumors,All-tumors-without-Lymphatic-system-Skin-Melanoma,Lung-SCC,Lung-AdenoCA,Lung-tumors,Squamous-tumors	Liver-HCC:6,Lung-SCC:20,Prost-AdenoCA:2,Lung-AdenoCA:8	UTR
chr13:41634351-41634648	12.206616667	0.00193744960076496	3	3	3	3	19	4	Sarcoma-tumors,Bone-Osteosarc,Squamous-tumors,All-tumors-without-Lymphatic-system-Skin-Melanoma	Liver-HCC:3,Bone-Osteosarc:3,Breast-AdenoCa:3,Cervix-SCC:10	proximal_promoter
chr13:47508991-47509088	4.543279667	0.000643869762754364	2	2	3	3	128	4	Carcinoma-tumors,Digestive-tract-tumors,Adenocarcinoma-tumors,Eso-AdenoCa,All-tumors-without-Lymphatic-system-Skin-Melanoma	Eso-AdenoCa:125,Lung-AdenoCA:3	intergenic
chr13:55125637-55125765	3.76471	0.00191396323393488	1	1	3	3	20	4	Kidney-tumors,Carcinoma-tumors,Kidney-RCC,Adenocarcinoma-tumors,All-tumors-without-Lymphatic-system-Skin-Melanoma	Liver-HCC:3,Ovary-AdenoCA:3,Kidney-RCC:5,Eso-AdenoCa:9	intergenic
chr13:59564009-59564281	4.560263	0.00297703114319073	1	1	4	4	16	4	Carcinoma-tumors,Head-SCC,Squamous-tumors,All-tumors-without-Lymphatic-system-Skin-Melanoma	Head-SCC:10,Eso-AdenoCa:6	intergenic
chr13:60033144-60033241	4.36741	0.00440312646685109	2	2	3	3	10	4	Carcinoma-tumors,Uterus-AdenoCA,Head-SCC,Adenocarcinoma-tumors,Female-reproductive-system-tumors	Liver-HCC:2,Head-SCC:2,ColoRect-AdenoCA:2,Uterus-AdenoCA:4	intergenic
chr13:62484770-62484820	3.6184775	0.000842069145770268	1	1	3	3	27	4	All-tumors-without-Lymphatic-system-Skin-Melanoma,Carcinoma-tumors,Eso-AdenoCa,Adenocarcinoma-tumors,Digestive-tract-tumors	Liver-HCC:4,Kidney-RCC:3,Eso-AdenoCa:20	intergenic
chr13:62620241-62620326	5.222805833	0.00214044741432214	2	2	4	4	34	4	Carcinoma-tumors,Panc-AdenoCA,All-tumors-without-Lymphatic-system-Skin-Melanoma,Bone-Osteosarc,Adenocarcinoma-tumors,Digestive-tract-tumors,Sarcoma-tumors	Bone-Osteosarc:9,Panc-AdenoCA:15,Bladder-TCC:4,Lung-SCC:6	intergenic
chr13:63084944-63085242	4.510285	0.0110918265670735	1	1	4	4	30	4	Carcinoma-tumors,Head-SCC,Squamous-tumors,All-tumors-without-Lymphatic-system-Skin-Melanoma	Panc-AdenoCA:2,Head-SCC:24,Eso-AdenoCa:4	intergenic
chr13:63286380-63286536	3.617789	0.00783751024085521	1	1	3	3	14	4	Carcinoma-tumors,Uterus-AdenoCA,Adenocarcinoma-tumors,Female-reproductive-system-tumors	Liver-HCC:4,Uterus-AdenoCA:8,Eso-AdenoCa:2	intergenic
chr13:65249591-65249911	9.628397333	0.0244875206284827	3	3	4	4	47	4	Carcinoma-tumors,All-tumors-without-Lymphatic-system-Skin-Melanoma,Female-reproductive-system-tumors,Lung-SCC,Lung-tumors,Cervix-SCC,Liver-HCC,Adenocarcinoma-tumors,Digestive-tract-tumors,Squamous-tumors	Liver-HCC:10,Lung-SCC:15,Panc-Endocrine:2,Cervix-SCC:20	intergenic
chr13:66500986-66501120	5.621641	0.00240295504878431	2	2	3	3	26	4	Carcinoma-tumors,All-tumors-without-Lymphatic-system-Skin-Melanoma,Lung-SCC,Lung-tumors,Squamous-tumors,Bladder-TCC	Liver-HCC:2,Lung-SCC:10,Bladder-TCC:12,Eso-AdenoCa:2	intergenic
chr13:68008814-68008887	3.496125	0.00154729523225486	1	1	3	3	16	4	Carcinoma-tumors,Head-SCC,Squamous-tumors,All-tumors-without-Lymphatic-system-Skin-Melanoma	Liver-HCC:2,Panc-AdenoCA:6,Head-SCC:4,Breast-AdenoCa:4	intergenic
chr13:68343803-68344038	4.907765	0.0497118221282753	2	2	4	4	13	4	Carcinoma-tumors,Breast-AdenoCa,Adenocarcinoma-tumors,Female-reproductive-system-tumors,Breast-tumors	ColoRect-AdenoCA:4,Breast-AdenoCa:5,Uterus-AdenoCA:3,Bladder-TCC:1	intergenic
chr13:68440469-68440779	3.64453525	0.0111397022104429	1	1	3	3	26	4	Carcinoma-tumors,Head-SCC,Squamous-tumors,All-tumors-without-Lymphatic-system-Skin-Melanoma	Head-SCC:4,Eso-AdenoCa:22	intergenic
chr13:69579944-69580345	4.4828195	0.0314785912069162	1	1	4	4	15	4	Carcinoma-tumors,Bladder-TCC,All-tumors-without-Lymphatic-system-Skin-Melanoma	Liver-HCC:2,Panc-AdenoCA:2,ColoRect-AdenoCA:8,Bladder-TCC:3	intergenic
chr13:69682825-69683138	3.5065413333	0.0105187901492637	1	1	3	3	25	4	Stomach-AdenoCA,All-tumors-without-Lymphatic-system-Skin-Melanoma,Carcinoma-tumors,Adenocarcinoma-tumors,Digestive-tract-tumors	Stomach-AdenoCA:5,Panc-AdenoCA:10,Lung-AdenoCA:6,Lung-SCC:4	intergenic
chr13:69796463-69796734	4.875767	0.0154446204035569	1	1	4	4	16	4	Carcinoma-tumors,Thy-AdenoCA,Adenocarcinoma-tumors,All-tumors-without-Lymphatic-system-Skin-Melanoma	ColoRect-AdenoCA:3,Thy-AdenoCA:4,Uterus-AdenoCA:6,Eso-AdenoCa:3	intergenic
chr13:69898777-69898830	3.983516179	0.00177893293822172	2	2	3	3	106	4	Carcinoma-tumors,Panc-AdenoCA,Female-reproductive-system-tumors,All-tumors-without-Lymphatic-system-Skin-Melanoma,Breast-AdenoCa,Adenocarcinoma-tumors,Breast-tumors	Panc-AdenoCA:40,Breast-AdenoCa:24,Eso-AdenoCa:42	intergenic
chr13:70139826-70140267	6.538182	0.0334700542573946	1	1	4	4	23	4	Liver-HCC,Carcinoma-tumors,All-tumors-without-Lymphatic-system-Skin-Melanoma,Adenocarcinoma-tumors,Digestive-tract-tumors	Liver-HCC:20,Lung-SCC:2,CNS-Medullo:1	intergenic
chr13:71178025-71178076	2.19832	0.00180959787131808	1	1	2	2	9	4	Carcinoma-tumors,Adenocarcinoma-tumors	Liver-HCC:2,Kidney-RCC:2,Breast-AdenoCa:4,Lung-SCC:1	intergenic
chr13:72737464-72737960	5.284252333	0.00772805584586696	1	1	4	4	24	4	Carcinoma-tumors,Adenocarcinoma-tumors,Eso-AdenoCa,Digestive-tract-tumors	Liver-HCC:9,Eso-AdenoCa:15	intergenic
chr13:73366383-73366394	9.64825	0.000426428380401839	3	3	4	4	16	4	Breast-tumors,Breast-AdenoCa,Female-reproductive-system-tumors,Digestive-tract-tumors	Liver-HCC:3,ColoRect-AdenoCA:3,Breast-AdenoCa:9,Biliary-AdenoCA:1	intronic
chr13:75504674-75504807	4.111107	0.00579479662053611	2	2	3	3	15	4	Carcinoma-tumors,Eso-AdenoCa,All-tumors-without-Lymphatic-system-Skin-Melanoma,Head-SCC,Adenocarcinoma-tumors,Digestive-tract-tumors,Squamous-tumors	Panc-AdenoCA:4,Head-SCC:6,Eso-AdenoCa:5	intergenic
chr13:78554040-78554338	3.2905145	0.00253755256939096	1	1	3	3	52	4	Carcinoma-tumors,Prost-AdenoCA,Adenocarcinoma-tumors,All-tumors-without-Lymphatic-system-Skin-Melanoma	Kidney-RCC:3,ColoRect-AdenoCA:15,Prost-AdenoCA:34	intergenic
chr13:81913857-81914023	2.51113	0.00198754633817788	1	1	2	2	7	4	All-tumors-without-Lymphatic-system-Skin-Melanoma	Liver-HCC:1,Breast-AdenoCa:1,Kidney-RCC:4,Bone-Leiomyo:1	intergenic
chr13:82798637-82799051	4.52486	0.0330469269960729	1	1	4	4	10	4	Sarcoma-tumors,Bone-Leiomyo,All-tumors-without-Lymphatic-system-Skin-Melanoma	Stomach-AdenoCA:2,Eso-AdenoCa:5,Bone-Leiomyo:3	intergenic
chr13:83188411-83188755	3.424768	0.0304636851029161	1	1	3	3	24	4	Carcinoma-tumors,Adenocarcinoma-tumors,All-tumors-without-Lymphatic-system-Skin-Melanoma	Liver-HCC:6,Kidney-RCC:3,Prost-AdenoCA:12,Eso-AdenoCa:3	intergenic
chr13:83882329-83882503	3.424475	0.00219317932035625	1	1	3	3	30	4	Carcinoma-tumors,Adenocarcinoma-tumors,All-tumors-without-Lymphatic-system-Skin-Melanoma	Panc-AdenoCA:6,Kidney-RCC:18,Eso-AdenoCa:6	intergenic
chr13:84194879-84195063	5.710089334	0.00384777127827145	2	2	4	4	62	4	Carcinoma-tumors,Eso-AdenoCa,All-tumors-without-Lymphatic-system-Skin-Melanoma,Bone-Leiomyo,Adenocarcinoma-tumors,Digestive-tract-tumors,Sarcoma-tumors	Liver-HCC:28,Eso-AdenoCa:25,Bone-Leiomyo:9	intergenic
chr13:84660040-84660097	4.5412135	0.00404088250312769	3	3	4	4	37	4	Carcinoma-tumors,Eso-AdenoCa,All-tumors-without-Lymphatic-system-Skin-Melanoma,Lung-SCC,Lung-tumors,Adenocarcinoma-tumors,Digestive-tract-tumors,Squamous-tumors	Lung-SCC:10,Panc-AdenoCA:8,Prost-AdenoCA:9,Eso-AdenoCa:10	intergenic
chr13:87363195-87363304	4.9576092	0.00191396323393488	1	1	4	4	32	4	Carcinoma-tumors,Head-SCC,Squamous-tumors,All-tumors-without-Lymphatic-system-Skin-Melanoma	Liver-HCC:2,Head-SCC:12,Prost-AdenoCA:18	intergenic
chr13:87410182-87410361	2.214836	0.00506709324227805	1	1	2	2	7	4	Sarcoma-tumors,All-tumors-without-Lymphatic-system-Skin-Melanoma	Lung-SCC:1,Bone-Epith:2,Uterus-AdenoCA:1,Head-SCC:3	intergenic
chr13:87585071-87585243	5.16382	0.00373202890818515	2	2	4	4	43	4	Carcinoma-tumors,Eso-AdenoCa,All-tumors-without-Lymphatic-system-Skin-Melanoma,Lung-SCC,Lung-tumors,Adenocarcinoma-tumors,Digestive-tract-tumors,Squamous-tumors	Lung-SCC:15,Panc-AdenoCA:4,Breast-AdenoCa:9,Eso-AdenoCa:15	intergenic
chr13:88652573-88652848	4.992492	0.0112530722201167	1	1	4	4	12	4	CNS-GBM,Glioma-tumors,CNS-tumors,All-tumors-without-Lymphatic-system-Skin-Melanoma	Liver-HCC:2,CNS-GBM:4,Head-SCC:6	intergenic
chr13:88836089-88836283	4.46647	0.0419058260752055	1	1	3	3	8	4	Carcinoma-tumors,ColoRect-AdenoCA,Digestive-tract-tumors	Panc-AdenoCA:4,ColoRect-AdenoCA:3,Head-SCC:1	intergenic
chr13:90002921-90003067	4.50256	0.00191396323393488	1	1	4	4	17	4	Kidney-tumors,Carcinoma-tumors,Kidney-RCC,Adenocarcinoma-tumors,All-tumors-without-Lymphatic-system-Skin-Melanoma	Liver-HCC:3,Breast-AdenoCa:6,Kidney-RCC:5,Lung-AdenoCA:3	intergenic
chr13:92839833-92839833	11.67494	1.00145495977956e-05	4	4	4	4	20	4	Carcinoma-tumors,All-tumors-without-Lymphatic-system-Skin-Melanoma,ColoRect-AdenoCA,Liver-HCC,Adenocarcinoma-tumors,Digestive-tract-tumors	Liver-HCC:10,ColoRect-AdenoCA:10	intronic
chr13:96486558-96486775	11.82396	0.0014880910370324	4	4	4	4	31	4	Carcinoma-tumors,Eso-AdenoCa,All-tumors-without-Lymphatic-system-Skin-Melanoma,Liver-HCC,Adenocarcinoma-tumors,Digestive-tract-tumors,Bladder-TCC	Liver-HCC:10,Lung-SCC:8,Eso-AdenoCa:10,Bladder-TCC:3	intronic
chr13:102687362-102687648	3.514928	0.0151737637424177	1	1	3	3	45	4	Carcinoma-tumors,Digestive-tract-tumors,Adenocarcinoma-tumors,Eso-AdenoCa,All-tumors-without-Lymphatic-system-Skin-Melanoma	ColoRect-AdenoCA:4,Ovary-AdenoCA:6,Eso-AdenoCa:35	intronic
chr13:106062604-106062829	3.557804	0.00232934218245103	1	1	3	3	9	4	Carcinoma-tumors,Bladder-TCC,All-tumors-without-Lymphatic-system-Skin-Melanoma	Liver-HCC:2,Ovary-AdenoCA:2,Bladder-TCC:3,Eso-AdenoCa:2	intergenic
chr13:109808894-109809023	8.67133	0.00113110378570286	2	2	4	4	14	4	Carcinoma-tumors,Adenocarcinoma-tumors,Lung-AdenoCA,Lung-tumors,All-tumors-without-Lymphatic-system-Skin-Melanoma	Liver-HCC:3,Lung-AdenoCA:5,Eso-AdenoCa:6	intronic
chr13:110959537-110959708	12.3187075	0.0246770866635849	3	3	3	3	39	4	Carcinoma-tumors,Eso-AdenoCa,All-tumors-without-Lymphatic-system-Skin-Melanoma,Female-reproductive-system-tumors,Uterus-AdenoCA,Adenocarcinoma-tumors,Digestive-tract-tumors,Biliary-AdenoCA	Uterus-AdenoCA:5,Ovary-AdenoCA:4,Eso-AdenoCa:20,Biliary-AdenoCA:10	proximal_promoter
chr14:22025789-22026074	2316704	0.00194395885108419	4	4	4	4	26	4	Carcinoma-tumors,Ovary-AdenoCA,Female-reproductive-system-tumors,All-tumors-without-Lymphatic-system-Skin-Melanoma,Head-SCC,Adenocarcinoma-tumors,Bone-Leiomyo,Sarcoma-tumors,Squamous-tumors	Head-SCC:8,Ovary-AdenoCA:15,Bone-Leiomyo:3	intergenic
chr14:22590426-22590436	7.68836	3.50690348823232e-05	2	2	4	4	22	4	Carcinoma-tumors,Digestive-tract-tumors,Eso-AdenoCa,Adenocarcinoma-tumors,All-tumors-without-Lymphatic-system-Skin-Melanoma	Liver-HCC:4,Ovary-AdenoCA:3,Eso-AdenoCa:15	proximal_promoter
chr14:26389050-26389140	3.685614	0.00140986807720524	1	1	3	3	17	4	Carcinoma-tumors,Digestive-tract-tumors,Adenocarcinoma-tumors,Biliary-AdenoCA,All-tumors-without-Lymphatic-system-Skin-Melanoma	Liver-HCC:12,Biliary-AdenoCA:5	intergenic
chr14:27453816-27453955	7.48163	0.00191396323393488	2	2	4	4	27	4	Carcinoma-tumors,All-tumors-without-Lymphatic-system-Skin-Melanoma,Head-SCC,Bone-Leiomyo,Sarcoma-tumors,Squamous-tumors	Liver-HCC:6,Head-SCC:12,Eso-AdenoCa:6,Bone-Leiomyo:3	intergenic
chr14:27861388-27861596	1911041	0.00485664770633019	1	1	4	4	26	4	Carcinoma-tumors,Digestive-tract-tumors,Adenocarcinoma-tumors,Eso-AdenoCa,All-tumors-without-Lymphatic-system-Skin-Melanoma	Liver-HCC:12,Lung-SCC:2,Eso-AdenoCa:10,Bladder-TCC:2	intergenic
chr14:28029353-28029815	4.469187	0.0487854727974685	1	1	4	3	55	4	Carcinoma-tumors,Lung-AdenoCA,Lung-tumors,All-tumors-without-Lymphatic-system-Skin-Melanoma	Liver-HCC:6,Head-SCC:2,Lung-AdenoCA:47	intergenic
chr14:28735150-28735252	4.63972	0.0015296918134514	1	1	4	4	27	4	Carcinoma-tumors,Digestive-tract-tumors,Adenocarcinoma-tumors,All-tumors-without-Lymphatic-system-Skin-Melanoma	Uterus-AdenoCA:3,ColoRect-AdenoCA:4,Eso-AdenoCa:16,Biliary-AdenoCA:4	intergenic
chr14:37216971-37217017	7.435453333	0.000264237190435215	4	4	4	4	16	4	Liver-HCC,Lung-SCC,Squamous-tumors,Lung-tumors,All-tumors-without-Lymphatic-system-Skin-Melanoma	Liver-HCC:8,Lung-SCC:8	intronic
chr14:41452995-41453171	5.523635	0.00399677751351114	2	2	4	4	26	4	Carcinoma-tumors,Female-reproductive-system-tumors,All-tumors-without-Lymphatic-system-Skin-Melanoma,Breast-AdenoCa,Head-SCC,Adenocarcinoma-tumors,Breast-tumors,Squamous-tumors	Stomach-AdenoCA:3,Panc-AdenoCA:9,Head-SCC:8,Breast-AdenoCa:6	intergenic
chr14:46522615-46522722	4.851386167	0.00022842780012649	3	3	4	4	58	4	Sarcoma-tumors,Bone-Leiomyo,Eso-AdenoCa,All-tumors-without-Lymphatic-system-Skin-Melanoma	Liver-HCC:5,Kidney-RCC:10,Eso-AdenoCa:10,Bone-Leiomyo:33	intergenic
chr14:47911243-47911564	3.683181	0.00824832256661741	1	1	3	3	16	4	Liver-HCC,Carcinoma-tumors,Digestive-tract-tumors,Adenocarcinoma-tumors,All-tumors-without-Lymphatic-system-Skin-Melanoma	Liver-HCC:10,Head-SCC:2,Eso-AdenoCa:4	intronic
chr14:51202341-51202620	8.72734	0.00692902722470442	1	1	3	3	11	4	Carcinoma-tumors,All-tumors-without-Lymphatic-system-Skin-Melanoma,Female-reproductive-system-tumors,Breast-AdenoCa,Adenocarcinoma-tumors,Breast-tumors	Liver-HCC:3,Bone-Osteosarc:1,Breast-AdenoCa:6,Eso-AdenoCa:1	intronic
chr14:53762599-53762888	11.12647	0.00120310896568615	2	2	4	4	31	4	Carcinoma-tumors,Digestive-tract-tumors,Adenocarcinoma-tumors,Eso-AdenoCa,All-tumors-without-Lymphatic-system-Skin-Melanoma	Ovary-AdenoCA:3,Prost-AdenoCA:18,Eso-AdenoCa:10	intergenic
chr14:57206066-57206111	1475947	0.00220307860853938	1	1	1	1	8	4	Carcinoma-tumors,All-tumors-without-Lymphatic-system-Skin-Melanoma	Lung-SCC:4,Bladder-TCC:4	intergenic
chr14:57784148-57784151	6.868221364	0.00022842780012649	4	4	4	4	191	4	Liver-HCC,Carcinoma-tumors,Adenocarcinoma-tumors,Eso-AdenoCa,All-tumors-without-Lymphatic-system-Skin-Melanoma	Liver-HCC:104,Panc-AdenoCA:39,Eso-AdenoCa:48	intergenic
chr14:59594042-59594108	6.277575	0.00180959787131808	2	2	2	2	18	4	Carcinoma-tumors,All-tumors-without-Lymphatic-system-Skin-Melanoma,Liver-HCC,Bone-Leiomyo,Adenocarcinoma-tumors,Digestive-tract-tumors,Sarcoma-tumors	Liver-HCC:5,Panc-AdenoCA:4,Ovary-AdenoCA:3,Bone-Leiomyo:6	intergenic
chr14:64015048-64015089	6.84499	0.00191396323393488	1	1	2	2	30	4	Carcinoma-tumors,Digestive-tract-tumors,Adenocarcinoma-tumors,All-tumors-without-Lymphatic-system-Skin-Melanoma	Liver-HCC:20,Head-SCC:4,Ovary-AdenoCA:6	intergenic
chr14:70285590-70285695	8.11298	0.00823958301992392	2	2	2	2	19	4	Carcinoma-tumors,Ovary-AdenoCA,Eso-AdenoCa,Female-reproductive-system-tumors,All-tumors-without-Lymphatic-system-Skin-Melanoma,Adenocarcinoma-tumors,Digestive-tract-tumors	Stomach-AdenoCA:4,Ovary-AdenoCA:5,Eso-AdenoCa:10	intergenic
chr14:72868516-72868810	7.465671429	0.0107439653515913	2	2	4	4	34	4	Carcinoma-tumors,All-tumors-without-Lymphatic-system-Skin-Melanoma,Female-reproductive-system-tumors,Breast-AdenoCa,Adenocarcinoma-tumors,Breast-tumors	Liver-HCC:24,Lung-SCC:2,Head-SCC:2,Breast-AdenoCa:6	intronic
chr14:75260602-75260799	9.16777	0.000774030782710406	1	1	3	3	16	4	Carcinoma-tumors,ColoRect-AdenoCA,Digestive-tract-tumors,Adenocarcinoma-tumors,All-tumors-without-Lymphatic-system-Skin-Melanoma	Panc-AdenoCA:4,ColoRect-AdenoCA:5,Biliary-AdenoCA:4,Lung-AdenoCA:3	intronic
chr14:86149605-86149717	3.709611	0.00103504697725177	1	1	3	3	33	4	Carcinoma-tumors,All-tumors-without-Lymphatic-system-Skin-Melanoma,Female-reproductive-system-tumors,Breast-AdenoCa,Adenocarcinoma-tumors,Breast-tumors	Prost-AdenoCA:3,Breast-AdenoCa:24,Eso-AdenoCa:6	intergenic
chr14:86400914-86401125	7.57306	0.00072616436424331	3	3	4	4	16	4	Carcinoma-tumors,All-tumors-without-Lymphatic-system-Skin-Melanoma,Female-reproductive-system-tumors,Lung-SCC,Breast-AdenoCa,Adenocarcinoma-tumors,Breast-tumors	Liver-HCC:3,Lung-SCC:3,Breast-AdenoCa:6,Lung-AdenoCA:4	intergenic
chr14:87369977-87370042	7.08037	0.000308632791791956	4	4	4	4	7	4	Head-SCC,Eso-AdenoCa,Squamous-tumors	Head-SCC:4,Eso-AdenoCa:3	intergenic
chr14:87621436-87621618	3.424624	0.00581051732288915	1	1	3	3	8	4	Carcinoma-tumors,All-tumors-without-Lymphatic-system-Skin-Melanoma	Stomach-AdenoCA:2,Head-SCC:2,Prost-AdenoCA:2,Lung-SCC:2	intergenic
chr14:88113843-88114175	4.51143	0.000308632791791956	1	1	4	4	7	4	Squamous-tumors,Head-SCC	Lung-SCC:4,Head-SCC:3	intergenic
chr14:89020378-89020656	9.220213333	0.00076242949746416	3	3	3	3	10	4	Panc-AdenoCA,Adenocarcinoma-tumors	Kidney-ChRCC:3,Panc-AdenoCA:6,Prost-AdenoCA:1	intronic
chr14:93260457-93260533	14.517386666	0.00242870197065758	4	4	4	4	77	4	Carcinoma-tumors,Stomach-AdenoCA,All-tumors-without-Lymphatic-system-Skin-Melanoma,Kidney-RCC,Kidney-tumors,Liver-HCC,Adenocarcinoma-tumors,Digestive-tract-tumors	Liver-HCC:15,Stomach-AdenoCA:44,Kidney-RCC:15,CNS-Medullo:3	proximal_promoter
chr14:97235060-97235219	8.309137	0.00142594886674012	3	3	4	4	84	4	Carcinoma-tumors,Eso-AdenoCa,All-tumors-without-Lymphatic-system-Skin-Melanoma,Lung-SCC,Lung-tumors,Liver-HCC,Adenocarcinoma-tumors,Digestive-tract-tumors,Squamous-tumors	Liver-HCC:30,Lung-SCC:20,Breast-AdenoCa:9,Eso-AdenoCa:25	intergenic
chr14:98578524-98578794	4.476459	0.0111124683022219	2	2	4	4	19	4	Carcinoma-tumors,Female-reproductive-system-tumors,All-tumors-without-Lymphatic-system-Skin-Melanoma,Breast-AdenoCa,Adenocarcinoma-tumors,Breast-tumors	Lung-SCC:8,Panc-Endocrine:2,Breast-AdenoCa:6,Eso-AdenoCa:3	intergenic
chr14:98600024-98600198	5.4637776	0.00191396323393488	2	2	4	4	60	4	Carcinoma-tumors,Eso-AdenoCa,All-tumors-without-Lymphatic-system-Skin-Melanoma,Liver-HCC,Adenocarcinoma-tumors,Digestive-tract-tumors	Liver-HCC:50,Eso-AdenoCa:10	intergenic
chr14:103673904-103674100	10.874145	0.00202611539904181	3	3	3	3	41	4	Carcinoma-tumors,Panc-AdenoCA,Female-reproductive-system-tumors,All-tumors-without-Lymphatic-system-Skin-Melanoma,Adenocarcinoma-tumors,Digestive-tract-tumors	Panc-AdenoCA:35,Cervix-SCC:6	intergenic
chr14:106873451-106873845	10.04463	0.0333938992747392	4	4	4	4	16	4	Carcinoma-tumors,Ovary-AdenoCA,Eso-AdenoCa,Female-reproductive-system-tumors,All-tumors-without-Lymphatic-system-Skin-Melanoma,Head-SCC,Adenocarcinoma-tumors,Digestive-tract-tumors,Squamous-tumors	Ovary-AdenoCA:5,Head-SCC:4,Breast-AdenoCa:2,Eso-AdenoCa:5	intergenic
chr14:106919055-106919119	6.341009	0.00187579704885738	2	2	4	4	19	4	Carcinoma-tumors,Panc-AdenoCA,Digestive-tract-tumors,Bladder-TCC,All-tumors-without-Lymphatic-system-Skin-Melanoma	Liver-HCC:6,Stomach-AdenoCA:3,Panc-AdenoCA:4,Bladder-TCC:6	intergenic
chr14:106986709-106986998	7.504555	0.0125254970168961	2	2	4	4	10	4	Sarcoma-tumors,All-tumors-without-Lymphatic-system-Skin-Melanoma,Bone-Leiomyo,Female-reproductive-system-tumors	Lung-SCC:1,Ovary-AdenoCA:6,Bone-Leiomyo:3	intergenic
chr14:107148110-107148444	8.591303	0.00736291430349674	3	3	4	4	8	4	Panc-AdenoCA,Adenocarcinoma-tumors,Digestive-tract-tumors	Liver-HCC:2,Panc-AdenoCA:3,Kidney-RCC:3	intergenic
chr15:20487091-20487216	4.102713	0.00245325633344527	3	3	3	3	22	4	Carcinoma-tumors,Lung-SCC,Lung-AdenoCA,Lung-tumors,Adenocarcinoma-tumors,Squamous-tumors	Liver-HCC:4,Lung-SCC:4,Breast-AdenoCa:6,Lung-AdenoCA:8	intergenic
chr15:20864767-20864951	2698139	0.0080999000064798	3	3	3	3	17	4	Carcinoma-tumors,Panc-AdenoCA,All-tumors-without-Lymphatic-system-Skin-Melanoma,Lung-SCC,Lung-tumors,Adenocarcinoma-tumors,Digestive-tract-tumors,Squamous-tumors	Lung-SCC:5,Panc-AdenoCA:10,Eso-AdenoCa:2	intergenic
chr15:21380328-21380441	5.662636	0.000308632791791956	4	4	4	4	12	4	Lung-SCC,Bone-Leiomyo,Adenocarcinoma-tumors,Digestive-tract-tumors,Sarcoma-tumors,Squamous-tumors	Lung-SCC:2,Bone-Leiomyo:6,Biliary-AdenoCA:4	intergenic
chr15:21997293-21997363	3.171821	0.000168432698723456	1	1	3	3	8	4	Stomach-AdenoCA,Digestive-tract-tumors	Stomach-AdenoCA:4,ColoRect-AdenoCA:3,Eso-AdenoCa:1	intergenic
chr15:22527089-22527349	5.691675	0.0220527863597541	2	2	3	3	9	4	Head-SCC,Breast-AdenoCa,Adenocarcinoma-tumors,Breast-tumors	Prost-AdenoCA:1,Head-SCC:1,Breast-AdenoCa:6,Ovary-AdenoCA:1	intergenic
chr15:22551685-22551855	7.368593333	0.00289695495575995	1	1	4	4	30	4	Carcinoma-tumors,Adenocarcinoma-tumors,All-tumors-without-Lymphatic-system-Skin-Melanoma	Panc-AdenoCA:27,Breast-AdenoCa:3	intergenic
chr15:23617731-23617995	2412488	0.00186855423892203	1	1	3	3	10	4	Carcinoma-tumors,Head-SCC,Squamous-tumors,All-tumors-without-Lymphatic-system-Skin-Melanoma	Prost-AdenoCA:2,Head-SCC:4,Ovary-AdenoCA:2,Eso-AdenoCa:2	intergenic
chr15:24346674-24346958	4.5297075	0.00622531564385685	1	1	3	3	26	4	Carcinoma-tumors,Adenocarcinoma-tumors,All-tumors-without-Lymphatic-system-Skin-Melanoma	Liver-HCC:3,Lung-SCC:2,Panc-AdenoCA:9,Kidney-RCC:12	intergenic
chr15:25611939-25612114	4.094753333	0.0140223820098594	1	1	2	2	19	4	Carcinoma-tumors,Squamous-tumors,All-tumors-without-Lymphatic-system-Skin-Melanoma	Panc-AdenoCA:2,Head-SCC:9,Eso-AdenoCa:8	intronic
chr15:26092268-26092434	6.510552	0.00142570657810949	1	1	3	3	20	4	Uterus-AdenoCA,Adenocarcinoma-tumors,Female-reproductive-system-tumors	Liver-HCC:4,Uterus-AdenoCA:15,Prost-AdenoCA:1	intronic
chr15:26284224-26284623	3.4607053333	0.0275126717709169	1	1	3	3	10	4	All-tumors-without-Lymphatic-system-Skin-Melanoma	Ovary-AdenoCA:4,Breast-AdenoCa:4,Bladder-TCC:1,CNS-Medullo:1	intergenic
chr15:26585511-26585757	3.333634	0.0089994033280491	1	1	3	3	18	4	Kidney-tumors,Carcinoma-tumors,Kidney-RCC,Adenocarcinoma-tumors	Liver-HCC:2,Panc-AdenoCA:4,Kidney-RCC:12	intergenic
chr15:27483543-27483546	4.35198	0.00142570657810949	2	2	3	3	16	4	Carcinoma-tumors,Female-reproductive-system-tumors,All-tumors-without-Lymphatic-system-Skin-Melanoma,Breast-AdenoCa,Head-SCC,Adenocarcinoma-tumors,Breast-tumors,Squamous-tumors	Stomach-AdenoCA:3,Panc-AdenoCA:3,Head-SCC:4,Breast-AdenoCa:6	intronic
chr15:34256478-34256706	10.02609	0.000940449994138247	3	3	4	4	11	4	Liver-HCC,All-tumors-without-Lymphatic-system-Skin-Melanoma,Carcinoma-tumors,Bladder-TCC,Digestive-tract-tumors	Liver-HCC:4,Kidney-RCC:2,Bladder-TCC:3,Eso-AdenoCa:2	intronic
chr15:37232774-37233025	9.403285	0.00742329866097005	4	4	4	4	35	4	Kidney-tumors,Carcinoma-tumors,Panc-Endocrine,Adenocarcinoma-tumors,All-tumors-without-Lymphatic-system-Skin-Melanoma	Panc-Endocrine:12,Head-SCC:4,Kidney-RCC:19	intronic
chr15:43802928-43803059	12.183302143	0.00166553557191808	3	3	3	3	61	4	Carcinoma-tumors,All-tumors-without-Lymphatic-system-Skin-Melanoma,Female-reproductive-system-tumors,Adenocarcinoma-tumors,Prost-AdenoCA,Bladder-TCC	Liver-HCC:3,Ovary-AdenoCA:24,Prost-AdenoCA:28,Bladder-TCC:6	proximal_promoter
chr15:46459035-46459384	4.577894	0.00189075000374393	1	1	4	4	22	4	Kidney-tumors,Carcinoma-tumors,Kidney-RCC,Adenocarcinoma-tumors,All-tumors-without-Lymphatic-system-Skin-Melanoma	Prost-AdenoCA:6,Breast-AdenoCa:3,Panc-AdenoCA:3,Kidney-RCC:10	intergenic
chr15:59063250-59063453	16.034391667	0.00145904250422408	4	4	4	4	47	4	Carcinoma-tumors,All-tumors-without-Lymphatic-system-Skin-Melanoma,Female-reproductive-system-tumors,Kidney-RCC,Breast-AdenoCa,Lung-AdenoCA,Lung-tumors,Adenocarcinoma-tumors,Breast-tumors	Breast-AdenoCa:24,Kidney-RCC:4,Lung-AdenoCA:15,Bladder-TCC:4	proximal_promoter
chr15:67239221-67239234	4.16493	0.00191396323393488	1	1	1	1	13	4	Stomach-AdenoCA,Carcinoma-tumors,Digestive-tract-tumors,Adenocarcinoma-tumors,All-tumors-without-Lymphatic-system-Skin-Melanoma	Stomach-AdenoCA:5,Panc-Endocrine:2,Eso-AdenoCa:4,Lung-SCC:2	intergenic
chr15:70780459-70780550	14.50023	0.000373285000296508	3	3	4	4	20	4	Carcinoma-tumors,Digestive-tract-tumors,Eso-AdenoCa,All-tumors-without-Lymphatic-system-Skin-Melanoma,Female-reproductive-system-tumors,Breast-AdenoCa,Liver-HCC,Adenocarcinoma-tumors,Breast-tumors	Liver-HCC:5,Stomach-AdenoCA:4,Breast-AdenoCa:6,Eso-AdenoCa:5	intergenic
chr15:72161974-72162326	8.446071667	0.0064995190042886	1	1	3	3	21	4	Carcinoma-tumors,Digestive-tract-tumors,Adenocarcinoma-tumors,Eso-AdenoCa,All-tumors-without-Lymphatic-system-Skin-Melanoma	CNS-PiloAstro:1,Liver-HCC:1,Uterus-AdenoCA:9,Eso-AdenoCa:10	intronic
chr15:79001855-79001932	12.86263	0.000210490498345716	3	3	3	3	28	4	Carcinoma-tumors,All-tumors-without-Lymphatic-system-Skin-Melanoma,Liver-HCC,Adenocarcinoma-tumors,Digestive-tract-tumors,Prost-AdenoCA	Liver-HCC:20,Prost-AdenoCA:8	intronic
chr15:80568431-80568591	4.556992	0.00180959787131808	2	2	2	2	37	4	Carcinoma-tumors,Female-reproductive-system-tumors,Breast-AdenoCa,CNS-tumors,Adenocarcinoma-tumors,Breast-tumors	Breast-AdenoCa:35,CNS-Medullo:2	intergenic
chr15:81567563-81567571	8.16534	0.000837977643971707	2	2	2	2	22	4	Carcinoma-tumors,Eso-AdenoCa,All-tumors-without-Lymphatic-system-Skin-Melanoma,Kidney-RCC,Kidney-tumors,Adenocarcinoma-tumors,Digestive-tract-tumors	Liver-HCC:12,Kidney-RCC:5,Eso-AdenoCa:5	intronic
chr15:87138955-87139252	4.5578352667	0.00215637070116304	1	1	4	4	55	4	Carcinoma-tumors,Adenocarcinoma-tumors,Eso-AdenoCa,Digestive-tract-tumors	Liver-HCC:51,Eso-AdenoCa:4	intronic
chr15:87630058-87630197	3.4646485	0.00191396323393488	1	1	3	3	9	4	Kidney-tumors,Kidney-RCC,Adenocarcinoma-tumors,All-tumors-without-Lymphatic-system-Skin-Melanoma	Liver-HCC:1,Breast-AdenoCa:2,Kidney-RCC:4,Lung-SCC:2	intergenic
chr15:87812613-87812836	3.76923375	0.0169755518685018	1	1	3	3	48	4	Carcinoma-tumors,Digestive-tract-tumors,Biliary-AdenoCA,All-tumors-without-Lymphatic-system-Skin-Melanoma	CNS-Oligo:2,Liver-HCC:3,Uterus-AdenoCA:8,Biliary-AdenoCA:35	intergenic
chr15:88761082-88761240	3.58771	0.00764275551231235	1	1	2	2	13	4	Carcinoma-tumors,Ovary-AdenoCA,Adenocarcinoma-tumors,All-tumors-without-Lymphatic-system-Skin-Melanoma	Liver-HCC:6,Ovary-AdenoCA:4,Eso-AdenoCa:3	intronic
chr15:90100078-90100096	7.04265	0.000304589509306223	2	2	2	2	17	4	Carcinoma-tumors,Eso-AdenoCa,All-tumors-without-Lymphatic-system-Skin-Melanoma,Liver-HCC,Adenocarcinoma-tumors,Digestive-tract-tumors	Liver-HCC:10,Eso-AdenoCa:5,Bladder-TCC:2	intergenic
chr15:96874788-96874979	10.894371786	0.00191396323393488	3	3	3	3	82	4	Carcinoma-tumors,Digestive-tract-tumors,Panc-AdenoCA,All-tumors-without-Lymphatic-system-Skin-Melanoma,Female-reproductive-system-tumors,Breast-AdenoCa,Adenocarcinoma-tumors,Breast-tumors	Breast-AdenoCa:42,Panc-AdenoCA:20,Ovary-AdenoCA:20	UTR
chr15:96936105-96936437	8.146575	0.00205598160863664	2	2	4	4	42	4	Carcinoma-tumors,Adenocarcinoma-tumors,All-tumors-without-Lymphatic-system-Skin-Melanoma	Liver-HCC:15,Kidney-RCC:21,Ovary-AdenoCA:6	intergenic
chr15:97528204-97528297	3.29509	0.0005949291859113	1	1	3	3	15	4	Carcinoma-tumors,Squamous-tumors,All-tumors-without-Lymphatic-system-Skin-Melanoma	Liver-HCC:8,Head-SCC:3,Lung-AdenoCA:4	intergenic
chr15:101626606-101626750	14.478895	0.00186834473871692	3	3	4	4	37	4	Carcinoma-tumors,Panc-AdenoCA,All-tumors-without-Lymphatic-system-Skin-Melanoma,ColoRect-AdenoCA,Lung-tumors,Adenocarcinoma-tumors,Digestive-tract-tumors,Squamous-tumors	Liver-HCC:4,Lung-SCC:8,Panc-AdenoCA:10,ColoRect-AdenoCA:15	intergenic
chr16:1701905-1702055	13.792900417	0.00035554253578881	4	4	4	4	36	4	Breast-AdenoCa,Lung-AdenoCA,Lung-tumors,Breast-tumors	Breast-AdenoCa:30,Lung-AdenoCA:6	intronic
chr16:1963476-1963813	13.2704925	0.00197852869322885	4	4	4	4	34	4	All-tumors-without-Lymphatic-system-Skin-Melanoma,Carcinoma-tumors,Uterus-AdenoCA,Adenocarcinoma-tumors,Female-reproductive-system-tumors	Lung-SCC:8,Uterus-AdenoCA:10,Prost-AdenoCA:6,Head-SCC:10	intronic
chr16:5257157-5257229	7.163	0.000607578132914348	1	1	4	4	11	4	Liver-HCC,Digestive-tract-tumors	Liver-HCC:8,Panc-AdenoCA:3	intergenic
chr16:6995120-6995258	3.3392406	0.00204676058731578	1	1	3	3	35	4	Carcinoma-tumors,Squamous-tumors,Lung-SCC,Lung-tumors,All-tumors-without-Lymphatic-system-Skin-Melanoma	Lung-SCC:25,ColoRect-AdenoCA:2,Ovary-AdenoCA:4,Stomach-AdenoCA:4	intronic
chr16:7605478-7605699	3.379518578	0.00441693151358115	2	2	3	3	88	4	Carcinoma-tumors,Female-reproductive-system-tumors,All-tumors-without-Lymphatic-system-Skin-Melanoma,Uterus-AdenoCA,Adenocarcinoma-tumors,Squamous-tumors	Uterus-AdenoCA:50,Bladder-TCC:4,Head-SCC:34	intronic
chr16:7872723-7872821	7.472746667	0.00191396323393488	3	3	4	4	32	4	Carcinoma-tumors,All-tumors-without-Lymphatic-system-Skin-Melanoma,Female-reproductive-system-tumors,Liver-HCC,Adenocarcinoma-tumors,Digestive-tract-tumors	Liver-HCC:20,Uterus-AdenoCA:4,Eso-AdenoCa:8	intergenic
chr16:8119487-8119761	3.4697585	0.00387935289034584	1	1	3	3	16	4	Carcinoma-tumors,Adenocarcinoma-tumors	Liver-HCC:2,Stomach-AdenoCA:4,ColoRect-AdenoCA:2,Kidney-RCC:8	intergenic
chr16:12963633-12963907	7.345494	0.00217741189817834	2	2	4	4	108	4	Liver-HCC,Carcinoma-tumors,Digestive-tract-tumors,Adenocarcinoma-tumors,All-tumors-without-Lymphatic-system-Skin-Melanoma	Liver-HCC:30,Prost-AdenoCA:3,Lung-AdenoCA:75	intergenic
chr16:13385884-13386009	5.11083	0.00165749142009223	2	2	3	3	14	4	Carcinoma-tumors,Digestive-tract-tumors,Eso-AdenoCa,All-tumors-without-Lymphatic-system-Skin-Melanoma	Breast-AdenoCa:4,Ovary-AdenoCA:4,Lung-AdenoCA:2,Eso-AdenoCa:4	intergenic
chr16:18801706-18801760	18.15709	0.000362868562997894	4	4	4	4	30	4	Carcinoma-tumors,All-tumors-without-Lymphatic-system-Skin-Melanoma,Lung-SCC,Lung-tumors,Head-SCC,Squamous-tumors,Bladder-TCC	Lung-SCC:10,Head-SCC:8,Bladder-TCC:12	proximal_promoter
chr16:25644950-25645157	8.10385	0.00204824991936863	4	4	4	4	27	4	Stomach-AdenoCA,Carcinoma-tumors,All-tumors-without-Lymphatic-system-Skin-Melanoma,Female-reproductive-system-tumors,Lung-SCC,Breast-tumors,Breast-AdenoCa,Lung-tumors,Adenocarcinoma-tumors,Digestive-tract-tumors,Squamous-tumors	Stomach-AdenoCA:10,Breast-AdenoCa:12,Lung-SCC:5	intergenic
chr16:25850233-25850347	6.15807	0.00832202284862236	2	2	3	3	18	4	Carcinoma-tumors,Eso-AdenoCa,All-tumors-without-Lymphatic-system-Skin-Melanoma,Liver-HCC,Adenocarcinoma-tumors,Digestive-tract-tumors	Liver-HCC:5,Ovary-AdenoCA:3,Eso-AdenoCa:10	intronic
chr16:25961927-25962353	4.490348667	0.0200862568400616	1	1	4	4	24	4	Carcinoma-tumors,All-tumors-without-Lymphatic-system-Skin-Melanoma,Female-reproductive-system-tumors,Breast-AdenoCa,Adenocarcinoma-tumors,Breast-tumors	Liver-HCC:2,Ovary-AdenoCA:2,Breast-AdenoCa:18,Lung-SCC:2	intronic
chr16:32628306-32628412	3.749146667	0.00604938201264504	2	2	3	3	22	4	Carcinoma-tumors,Squamous-tumors,All-tumors-without-Lymphatic-system-Skin-Melanoma	Liver-HCC:6,Head-SCC:12,Eso-AdenoCa:4	intergenic
chr16:32876837-32876951	6.618283333	0.000252744258871018	4	4	4	4	58	4	Carcinoma-tumors,Panc-AdenoCA,All-tumors-without-Lymphatic-system-Skin-Melanoma,Lung-AdenoCA,Lung-tumors,Adenocarcinoma-tumors	Panc-AdenoCA:28,Lung-AdenoCA:30	intergenic
chr16:33569089-33569209	4.9077115	0.00741567089470093	4	4	4	4	14	4	Lung-AdenoCA,Lung-tumors,Female-reproductive-system-tumors	Lung-SCC:4,Breast-AdenoCa:8,Lung-AdenoCA:2	intergenic
chr16:33713669-33713678	1.52326	0.00240630524815787	1	1	1	1	8	4	Carcinoma-tumors,All-tumors-without-Lymphatic-system-Skin-Melanoma	Liver-HCC:2,Lung-SCC:2,Head-SCC:2,Kidney-RCC:2	intergenic
chr16:34377989-34378153	7.0696825	0.00883264439661117	2	2	4	4	60	4	Carcinoma-tumors,All-tumors-without-Lymphatic-system-Skin-Melanoma,Adenocarcinoma-tumors,Digestive-tract-tumors,Sarcoma-tumors,Biliary-AdenoCA	Liver-HCC:24,Bone-Osteosarc:2,Biliary-AdenoCA:10,Eso-AdenoCa:24	intergenic
chr16:34617159-34617330	4.7181285833	0.00853119387941768	2	2	4	4	48	4	Stomach-AdenoCA,Carcinoma-tumors,All-tumors-without-Lymphatic-system-Skin-Melanoma,Female-reproductive-system-tumors,Breast-AdenoCa,Adenocarcinoma-tumors,Breast-tumors	Stomach-AdenoCA:8,Panc-AdenoCA:24,Breast-AdenoCa:12,Bone-Osteosarc:4	intergenic
chr16:34809966-34810099	2.49916425	0.00315464367321105	1	1	2	2	16	4	Carcinoma-tumors,All-tumors-without-Lymphatic-system-Skin-Melanoma	Kidney-ChRCC:2,Ovary-AdenoCA:8,Bladder-TCC:6	intergenic
chr16:35029983-35030021	9.262921667	0.00794753410662872	3	3	4	4	40	4	Carcinoma-tumors,Ovary-AdenoCA,Female-reproductive-system-tumors,All-tumors-without-Lymphatic-system-Skin-Melanoma,ColoRect-AdenoCA,Head-SCC,Adenocarcinoma-tumors,Digestive-tract-tumors,Squamous-tumors	Stomach-AdenoCA:12,ColoRect-AdenoCA:10,Ovary-AdenoCA:10,Head-SCC:8	intergenic
chr16:48081265-48081358	10.826779166	0.00414810089443535	4	4	4	4	52	4	Carcinoma-tumors,Eso-AdenoCa,All-tumors-without-Lymphatic-system-Skin-Melanoma,Cervix-SCC,Adenocarcinoma-tumors,Digestive-tract-tumors	Breast-AdenoCa:9,Eso-AdenoCa:19,Cervix-SCC:24	intergenic
chr16:49282076-49282417	3.2913658	0.00418357640057351	1	1	3	3	28	4	Carcinoma-tumors,Prost-AdenoCA,Adenocarcinoma-tumors,All-tumors-without-Lymphatic-system-Skin-Melanoma	Liver-HCC:3,Prost-AdenoCA:4,Kidney-RCC:3,Lung-AdenoCA:18	intergenic
chr16:55358222-55358420	5.604685	0.00383530805215473	2	2	3	3	49	4	Liver-HCC,Carcinoma-tumors,Digestive-tract-tumors,Adenocarcinoma-tumors,All-tumors-without-Lymphatic-system-Skin-Melanoma	Liver-HCC:25,Panc-AdenoCA:8,Eso-AdenoCa:16	UTR
chr16:60134226-60134271	3.839915	0.00621777875950448	2	2	3	3	26	4	Carcinoma-tumors,Eso-AdenoCa,All-tumors-without-Lymphatic-system-Skin-Melanoma,Bone-Leiomyo,Adenocarcinoma-tumors,Digestive-tract-tumors,Sarcoma-tumors	Liver-HCC:8,Eso-AdenoCa:15,Bone-Leiomyo:3	intergenic
chr16:61217146-61217322	3.36938925	0.0110830133185867	1	1	3	3	46	4	Kidney-tumors,Carcinoma-tumors,Kidney-RCC,Adenocarcinoma-tumors,All-tumors-without-Lymphatic-system-Skin-Melanoma	Stomach-AdenoCA:27,Panc-AdenoCA:12,Kidney-RCC:5,Lung-SCC:2	intergenic
chr16:61357522-61357739	5.0140655	0.0297862351376215	1	1	4	4	28	4	Carcinoma-tumors,Eso-AdenoCa,Adenocarcinoma-tumors,All-tumors-without-Lymphatic-system-Skin-Melanoma	Liver-HCC:3,Ovary-AdenoCA:3,Eso-AdenoCa:16,Cervix-SCC:6	intergenic
chr16:62112098-62112129	4.26661	0.00142570657810949	2	2	2	2	16	4	Carcinoma-tumors,All-tumors-without-Lymphatic-system-Skin-Melanoma,Female-reproductive-system-tumors,Breast-AdenoCa,Lung-AdenoCA,Lung-tumors,Adenocarcinoma-tumors,Breast-tumors	Panc-AdenoCA:3,Head-SCC:2,Breast-AdenoCa:6,Lung-AdenoCA:5	intergenic
chr16:64523312-64523551	4.590167	0.00446784392795235	1	1	4	4	33	4	Carcinoma-tumors,Adenocarcinoma-tumors,Eso-AdenoCa,Digestive-tract-tumors	Liver-HCC:6,Stomach-AdenoCA:3,Ovary-AdenoCA:4,Eso-AdenoCa:20	intergenic
chr16:65409569-65409922	4.453806	0.00675933429252116	1	1	3	3	23	4	Carcinoma-tumors,Female-reproductive-system-tumors,All-tumors-without-Lymphatic-system-Skin-Melanoma,Breast-AdenoCa,Adenocarcinoma-tumors,Breast-tumors	Lung-SCC:2,ColoRect-AdenoCA:6,Breast-AdenoCa:12,Eso-AdenoCa:3	intergenic
chr16:66416481-66416741	9.049269333	0.00180959787131808	2	2	3	3	38	4	Carcinoma-tumors,Ovary-AdenoCA,Female-reproductive-system-tumors,Breast-AdenoCa,Adenocarcinoma-tumors,Breast-tumors	Ovary-AdenoCA:4,Breast-AdenoCa:28,Eso-AdenoCa:6	intronic
chr16:70687797-70687812	11.9559775	0.000304589509306223	3	3	3	3	48	4	Carcinoma-tumors,Eso-AdenoCa,All-tumors-without-Lymphatic-system-Skin-Melanoma,Liver-HCC,Adenocarcinoma-tumors,Digestive-tract-tumors	Liver-HCC:20,Breast-AdenoCa:3,Eso-AdenoCa:25	intronic
chr16:76668844-76669118	7.889681	0.00545279911305181	3	3	4	4	21	4	Carcinoma-tumors,ColoRect-AdenoCA,Digestive-tract-tumors,Adenocarcinoma-tumors,All-tumors-without-Lymphatic-system-Skin-Melanoma	Panc-AdenoCA:4,ColoRect-AdenoCA:5,Biliary-AdenoCA:8,Eso-AdenoCa:4	intergenic
chr16:87812703-87812977	15.26476	0.002592011747361	4	4	4	4	19	4	Carcinoma-tumors,All-tumors-without-Lymphatic-system-Skin-Melanoma,Lung-SCC,Lung-tumors,Bone-Osteosarc,Adenocarcinoma-tumors,Sarcoma-tumors,Squamous-tumors	Lung-SCC:8,Kidney-RCC:2,Lung-AdenoCA:6,Bone-Osteosarc:3	intergenic
chr17:5571903-5572160	10.020817857	0.0105593416892967	3	3	4	4	42	4	Carcinoma-tumors,Eso-AdenoCa,All-tumors-without-Lymphatic-system-Skin-Melanoma,Female-reproductive-system-tumors,Breast-tumors,Breast-AdenoCa,Bone-Osteosarc,Adenocarcinoma-tumors,Digestive-tract-tumors	Bone-Osteosarc:13,Breast-AdenoCa:12,Eso-AdenoCa:15,Myeloid-AML:2	intergenic
chr17:10230835-10231104	5.343963333	0.00193406404818187	2	2	3	3	21	4	Liver-HCC,Carcinoma-tumors,Digestive-tract-tumors,Adenocarcinoma-tumors,All-tumors-without-Lymphatic-system-Skin-Melanoma	Liver-HCC:8,ColoRect-AdenoCA:1,Breast-AdenoCa:12	intronic
chr17:19411563-19411596	11.509346666	0.00142667167779629	3	3	3	3	37	4	Carcinoma-tumors,All-tumors-without-Lymphatic-system-Skin-Melanoma,ColoRect-AdenoCA,Adenocarcinoma-tumors,Digestive-tract-tumors,Squamous-tumors,Bladder-TCC	ColoRect-AdenoCA:15,Liver-HCC:4,Head-SCC:9,Bladder-TCC:9	intronic
chr17:21416434-21416442	3.22742	0.00536838480493252	1	1	1	1	23	4	Carcinoma-tumors,Digestive-tract-tumors,Adenocarcinoma-tumors,Eso-AdenoCa,All-tumors-without-Lymphatic-system-Skin-Melanoma	Liver-HCC:4,Panc-AdenoCA:4,Eso-AdenoCa:15	intergenic
chr17:25981803-25981918	12.17312	0.00421807871227286	3	3	3	3	23	4	Carcinoma-tumors,Ovary-AdenoCA,All-tumors-without-Lymphatic-system-Skin-Melanoma,Female-reproductive-system-tumors,Liver-HCC,Head-SCC,Adenocarcinoma-tumors,Digestive-tract-tumors,Squamous-tumors	Liver-HCC:10,Head-SCC:4,Ovary-AdenoCA:5,Eso-AdenoCa:4	intergenic
chr17:31763567-31763647	5.381025	0.000298265169770639	3	3	4	4	24	4	Carcinoma-tumors,Female-reproductive-system-tumors,All-tumors-without-Lymphatic-system-Skin-Melanoma,Breast-AdenoCa,Adenocarcinoma-tumors,Breast-tumors	Liver-HCC:6,Breast-AdenoCa:6,Kidney-RCC:12	intronic
chr17:31930156-31930258	5.0814848	0.000641004710158843	3	3	4	4	36	4	Sarcoma-tumors,Carcinoma-tumors,Head-SCC,Squamous-tumors,All-tumors-without-Lymphatic-system-Skin-Melanoma	Liver-HCC:2,Panc-Endocrine:10,Head-SCC:20,Bone-Leiomyo:4	intronic
chr17:32106304-32106318	8.032315	6.64397031339923e-06	4	4	4	4	50	4	Carcinoma-tumors,Digestive-tract-tumors,Adenocarcinoma-tumors,Eso-AdenoCa,All-tumors-without-Lymphatic-system-Skin-Melanoma	Eso-AdenoCa:50	intronic
chr17:39844900-39845178	17.1854025	0.0107050921882142	4	4	4	4	25	4	Carcinoma-tumors,All-tumors-without-Lymphatic-system-Skin-Melanoma,Lung-SCC,Lung-tumors,Kidney-tumors,Adenocarcinoma-tumors,Kidney-ChRCC,Squamous-tumors	Kidney-ChRCC:5,Panc-AdenoCA:12,Kidney-RCC:3,Lung-SCC:5	proximal_promoter
chr17:39894423-39894428	13.58766	0.000158792134403786	4	4	4	4	40	4	Stomach-AdenoCA,Carcinoma-tumors,All-tumors-without-Lymphatic-system-Skin-Melanoma,Liver-HCC,Adenocarcinoma-tumors,Digestive-tract-tumors	Liver-HCC:30,Stomach-AdenoCA:10	intronic
chr17:40540654-40540659	12.167911	7.62628083930243e-05	3	3	3	3	120	4	Stomach-AdenoCA,Carcinoma-tumors,Digestive-tract-tumors,Adenocarcinoma-tumors,All-tumors-without-Lymphatic-system-Skin-Melanoma	Stomach-AdenoCA:20,Panc-AdenoCA:48,Breast-AdenoCa:36,Eso-AdenoCa:16	proximal_promoter
chr17:46696105-46696114	11.70564	0.000297352225678501	3	2	3	2	22	4	Liver-HCC,Carcinoma-tumors,Digestive-tract-tumors,Adenocarcinoma-tumors,All-tumors-without-Lymphatic-system-Skin-Melanoma	Liver-HCC:20,Lung-SCC:2	intronic
chr17:50301013-50301128	3.074021667	0.00384906839717805	1	1	2	2	37	4	Stomach-AdenoCA,Carcinoma-tumors,Digestive-tract-tumors,Adenocarcinoma-tumors,All-tumors-without-Lymphatic-system-Skin-Melanoma	Stomach-AdenoCA:15,Panc-AdenoCA:16,Breast-AdenoCa:6	intergenic
chr17:50311340-50311579	4.448041	0.0067534026855208	1	1	4	4	25	4	Stomach-AdenoCA,All-tumors-without-Lymphatic-system-Skin-Melanoma,Carcinoma-tumors,Adenocarcinoma-tumors,Digestive-tract-tumors	Stomach-AdenoCA:10,Uterus-AdenoCA:3,Eso-AdenoCa:8,Lung-SCC:4	intergenic
chr17:50676770-50676826	1.443548333	0.00211569083001484	1	1	1	1	24	4	Carcinoma-tumors,ColoRect-AdenoCA,Digestive-tract-tumors,Adenocarcinoma-tumors,All-tumors-without-Lymphatic-system-Skin-Melanoma	Liver-HCC:4,Lung-SCC:2,ColoRect-AdenoCA:15,Kidney-RCC:3	intergenic
chr17:50751345-50751550	4.215172	0.00219781655567125	1	1	3	3	17	4	Kidney-tumors,Carcinoma-tumors,Kidney-RCC,Adenocarcinoma-tumors,All-tumors-without-Lymphatic-system-Skin-Melanoma	Liver-HCC:3,Kidney-RCC:5,Eso-AdenoCa:9	intergenic
chr17:50906126-50906312	4.63126	0.00457757661939797	1	1	4	4	20	4	Lung-AdenoCA,Carcinoma-tumors,Adenocarcinoma-tumors,Lung-tumors,All-tumors-without-Lymphatic-system-Skin-Melanoma	Liver-HCC:6,Lung-SCC:6,Ovary-AdenoCA:3,Lung-AdenoCA:5	intergenic
chr17:51122757-51122959	3.79935	0.00222331655878067	1	1	3	3	17	4	Carcinoma-tumors,Squamous-tumors,Head-SCC,All-tumors-without-Lymphatic-system-Skin-Melanoma	Liver-HCC:4,Lung-SCC:3,Head-SCC:8,Kidney-RCC:2	intergenic
chr17:51546185-51546372	3.499226	0.00366278548902317	1	1	3	3	9	4	Carcinoma-tumors,Bladder-TCC,All-tumors-without-Lymphatic-system-Skin-Melanoma	Stomach-AdenoCA:2,Panc-Endocrine:2,Prost-AdenoCA:2,Bladder-TCC:3	intergenic
chr17:55038471-55038487	4.55857	0.00193155319440975	1	1	1	1	14	4	Kidney-tumors,Carcinoma-tumors,Kidney-ChRCC,Adenocarcinoma-tumors,All-tumors-without-Lymphatic-system-Skin-Melanoma	Liver-HCC:3,Stomach-AdenoCA:3,Eso-AdenoCa:3,Kidney-ChRCC:5	proximal_promoter
chr17:56709249-56709307	14.07481	0.000373285000296508	4	4	4	4	19	4	Carcinoma-tumors,Female-reproductive-system-tumors,All-tumors-without-Lymphatic-system-Skin-Melanoma,Uterus-AdenoCA,Lung-AdenoCA,Lung-tumors,Head-SCC,Adenocarcinoma-tumors,Squamous-tumors	Uterus-AdenoCA:5,Lung-AdenoCA:10,Head-SCC:4	intronic
chr17:57171241-57171485	13.301713333	0.00163479882207837	3	3	4	4	27	4	Carcinoma-tumors,Eso-AdenoCa,All-tumors-without-Lymphatic-system-Skin-Melanoma,Adenocarcinoma-tumors,Digestive-tract-tumors,Biliary-AdenoCA	Head-SCC:2,Prost-AdenoCA:8,Biliary-AdenoCA:5,Eso-AdenoCa:12	intronic
chr17:57920667-57920681	12.863638333	0.000450454477098323	3	3	3	3	105	4	Carcinoma-tumors,Panc-AdenoCA,Ovary-AdenoCA,Eso-AdenoCa,All-tumors-without-Lymphatic-system-Skin-Melanoma,Female-reproductive-system-tumors,Adenocarcinoma-tumors,Digestive-tract-tumors	Panc-AdenoCA:5,Ovary-AdenoCA:40,Eso-AdenoCa:60	intergenic
chr17:63195058-63195073	7.68681	0.00142570657810949	2	2	2	2	18	4	Carcinoma-tumors,All-tumors-without-Lymphatic-system-Skin-Melanoma,Liver-HCC,Adenocarcinoma-tumors,Digestive-tract-tumors,Bladder-TCC	Liver-HCC:15,Bladder-TCC:3	intronic
chr17:68674389-68674544	4.0788	0.00142570657810949	1	1	2	2	23	4	Carcinoma-tumors,Female-reproductive-system-tumors,All-tumors-without-Lymphatic-system-Skin-Melanoma,Breast-AdenoCa,Adenocarcinoma-tumors,Breast-tumors	Liver-HCC:3,Head-SCC:2,Breast-AdenoCa:18	intergenic
chr17:70536650-70536653	9.32432	0.00180959787131808	2	2	2	2	18	4	Carcinoma-tumors,All-tumors-without-Lymphatic-system-Skin-Melanoma,Liver-HCC,Bone-Leiomyo,Adenocarcinoma-tumors,Digestive-tract-tumors,Sarcoma-tumors	Liver-HCC:15,Bone-Leiomyo:3	intergenic
chr17:73511544-73511801	16.237406111	0.00191396323393488	4	4	4	4	101	4	Carcinoma-tumors,All-tumors-without-Lymphatic-system-Skin-Melanoma,Female-reproductive-system-tumors,Lung-SCC,Breast-AdenoCa,Lung-tumors,Breast-tumors,Squamous-tumors,Bladder-TCC	Liver-HCC:2,Lung-SCC:50,Breast-AdenoCa:29,Bladder-TCC:20	proximal_promoter
chr17:78120974-78121104	10.979516	0.00142570657810949	3	3	3	3	37	4	Carcinoma-tumors,Digestive-tract-tumors,All-tumors-without-Lymphatic-system-Skin-Melanoma,Female-reproductive-system-tumors,Breast-AdenoCa,Adenocarcinoma-tumors,Breast-tumors,Bladder-TCC	Kidney-RCC:6,Breast-AdenoCa:12,Bladder-TCC:15,Stomach-AdenoCA:4	proximal_promoter
chr17:79367677-79367982	11.805758333	0.000680891872316326	3	3	3	3	13	4	Panc-AdenoCA,Digestive-tract-tumors	Liver-HCC:3,Panc-AdenoCA:6,Eso-AdenoCa:4	intergenic
chr17:79481679-79481798	11.457	0.00191396323393488	3	3	3	3	20	4	All-tumors-without-Lymphatic-system-Skin-Melanoma,Ovary-AdenoCA,Eso-AdenoCa,Adenocarcinoma-tumors,Female-reproductive-system-tumors	Prost-AdenoCA:2,Ovary-AdenoCA:4,Eso-AdenoCa:12,Lung-SCC:2	intronic
chr18:839521-839529	15.013695	0.00022842780012649	4	4	4	4	35	4	Carcinoma-tumors,Eso-AdenoCa,All-tumors-without-Lymphatic-system-Skin-Melanoma,ColoRect-AdenoCA,Liver-HCC,Adenocarcinoma-tumors,Digestive-tract-tumors	Liver-HCC:15,ColoRect-AdenoCA:10,Eso-AdenoCa:10	intergenic
chr18:1244584-1244584	5.63571	0.00137995579338077	4	4	4	4	12	4	Panc-AdenoCA,ColoRect-AdenoCA,Prost-AdenoCA	Panc-AdenoCA:6,ColoRect-AdenoCA:3,Prost-AdenoCA:3	intergenic
chr18:4208601-4208602	6.104305	0.00142570657810949	4	4	4	4	42	4	Carcinoma-tumors,Panc-AdenoCA,All-tumors-without-Lymphatic-system-Skin-Melanoma,Panc-Endocrine,Adenocarcinoma-tumors,Digestive-tract-tumors	Breast-DCIS:3,Panc-Endocrine:9,Panc-AdenoCA:30	intronic
chr18:5155921-5156255	4.756056	0.00781562531418874	2	2	4	4	11	4	Carcinoma-tumors,Head-SCC,Bladder-TCC,Squamous-tumors,All-tumors-without-Lymphatic-system-Skin-Melanoma	Head-SCC:4,Ovary-AdenoCA:2,Bladder-TCC:3,Eso-AdenoCa:2	intronic
chr18:9971509-9971516	13.73304	0.000373285000296508	4	4	4	4	24	4	Carcinoma-tumors,Digestive-tract-tumors,All-tumors-without-Lymphatic-system-Skin-Melanoma,Female-reproductive-system-tumors,Breast-AdenoCa,Liver-HCC,Adenocarcinoma-tumors,Breast-tumors	Liver-HCC:10,Panc-AdenoCA:8,Breast-AdenoCa:6	intergenic
chr18:18691700-18691856	12.701605	0.00656504163616937	3	3	4	4	30	4	Carcinoma-tumors,All-tumors-without-Lymphatic-system-Skin-Melanoma,Female-reproductive-system-tumors,Lung-SCC,Lung-tumors,Breast-tumors,Squamous-tumors	Breast-LobularCa:8,Lung-SCC:10,Eso-AdenoCa:2,Bone-Cart:10	proximal_promoter
chr18:21852162-21852243	8.55173	0.000427527683367116	2	2	3	3	23	4	Carcinoma-tumors,Panc-AdenoCA,All-tumors-without-Lymphatic-system-Skin-Melanoma,Female-reproductive-system-tumors,Uterus-AdenoCA,Adenocarcinoma-tumors,Digestive-tract-tumors	Uterus-AdenoCA:10,Panc-AdenoCA:5,ColoRect-AdenoCA:4,Eso-AdenoCa:4	UTR
chr18:24958159-24958262	5.1702906666	0.00182199044060493	1	1	4	4	68	4	Kidney-tumors,Carcinoma-tumors,Kidney-RCC,Adenocarcinoma-tumors,All-tumors-without-Lymphatic-system-Skin-Melanoma	Liver-HCC:27,Bone-Osteosarc:9,Kidney-RCC:5,Eso-AdenoCa:27	intergenic
chr18:25419237-25419315	9.54826	0.00368389197161914	3	3	3	3	40	4	Carcinoma-tumors,Eso-AdenoCa,All-tumors-without-Lymphatic-system-Skin-Melanoma,Lung-SCC,ColoRect-AdenoCA,Lung-tumors,Adenocarcinoma-tumors,Digestive-tract-tumors,Squamous-tumors	Lung-SCC:15,ColoRect-AdenoCA:5,Eso-AdenoCa:20	intergenic
chr18:25836270-25836443	2.25481	0.035681372854066	1	1	2	2	11	4	Carcinoma-tumors,Digestive-tract-tumors,Adenocarcinoma-tumors,All-tumors-without-Lymphatic-system-Skin-Melanoma	Bladder-TCC:2,Stomach-AdenoCA:4,Biliary-AdenoCA:4,Bone-Leiomyo:1	intergenic
chr18:26942259-26942377	3.938041	0.0019348638389704	2	2	3	3	21	4	Kidney-tumors,Carcinoma-tumors,Kidney-RCC,Adenocarcinoma-tumors,All-tumors-without-Lymphatic-system-Skin-Melanoma	Kidney-ChRCC:4,Head-SCC:4,Kidney-RCC:10,Stomach-AdenoCA:3	intergenic
chr18:27550946-27551216	4.6049566667	0.0206320363735648	2	2	4	4	22	4	Kidney-tumors,Carcinoma-tumors,Kidney-RCC,Adenocarcinoma-tumors,All-tumors-without-Lymphatic-system-Skin-Melanoma	Liver-HCC:3,Kidney-RCC:10,Biliary-AdenoCA:9	intergenic
chr18:27717736-27717933	677952	0.00263221345684314	1	1	3	3	9	4	Carcinoma-tumors,Adenocarcinoma-tumors,All-tumors-without-Lymphatic-system-Skin-Melanoma	CNS-Oligo:2,Stomach-AdenoCA:1,Kidney-RCC:3,Eso-AdenoCa:3	intergenic
chr18:27965620-27965855	4.451702	0.00167571404349929	1	1	4	4	4	4	Adenocarcinoma-tumors	Liver-HCC:1,Kidney-ChRCC:1,Panc-AdenoCA:2	intergenic
chr18:33336653-33336669	6.16929	0.000122213056982754	2	2	2	2	19	4	Carcinoma-tumors,All-tumors-without-Lymphatic-system-Skin-Melanoma,Bone-Leiomyo,Adenocarcinoma-tumors,Digestive-tract-tumors,Sarcoma-tumors,Biliary-AdenoCA	Liver-HCC:4,Bone-Leiomyo:6,Eso-AdenoCa:4,Biliary-AdenoCA:5	intergenic
chr18:38404461-38404648	4.521229667	0.0162091879702847	2	2	4	4	53	4	Carcinoma-tumors,Panc-AdenoCA,Digestive-tract-tumors,All-tumors-without-Lymphatic-system-Skin-Melanoma,Female-reproductive-system-tumors,Breast-AdenoCa,Adenocarcinoma-tumors,Breast-tumors	Liver-HCC:8,Bone-Osteosarc:1,Panc-AdenoCA:20,Breast-AdenoCa:24	intergenic
chr18:38701647-38701830	5.29992	0.00192422061591665	2	2	3	3	47	4	Carcinoma-tumors,Eso-AdenoCa,All-tumors-without-Lymphatic-system-Skin-Melanoma,Adenocarcinoma-tumors,Digestive-tract-tumors,Biliary-AdenoCA	CNS-GBM:2,Biliary-AdenoCA:20,Eso-AdenoCa:25	intergenic
chr18:39228017-39228203	4.819958	0.00191396323393488	2	2	4	4	18	4	All-tumors-without-Lymphatic-system-Skin-Melanoma,Carcinoma-tumors,Adenocarcinoma-tumors,Digestive-tract-tumors	Eso-AdenoCa:12,Lung-AdenoCA:6	intergenic
chr18:40851975-40851998	7.66264	0.0006805570816582	3	3	3	3	22	4	Carcinoma-tumors,Stomach-AdenoCA,All-tumors-without-Lymphatic-system-Skin-Melanoma,Liver-HCC,Adenocarcinoma-tumors,Digestive-tract-tumors,Bladder-TCC	Liver-HCC:5,Stomach-AdenoCA:10,Bladder-TCC:3,Eso-AdenoCa:4	intronic
chr18:41350956-41351160	4.454496	0.00191396323393488	2	2	4	4	28	4	Carcinoma-tumors,Digestive-tract-tumors,Adenocarcinoma-tumors,All-tumors-without-Lymphatic-system-Skin-Melanoma	Panc-AdenoCA:8,Head-SCC:4,Biliary-AdenoCA:8,Eso-AdenoCa:8	intergenic
chr18:50269922-50270077	3.315811	0.00221982581101499	1	1	3	3	11	4	Carcinoma-tumors,Head-SCC,Squamous-tumors,All-tumors-without-Lymphatic-system-Skin-Melanoma	Lung-SCC:1,Panc-Endocrine:2,Head-SCC:4,Eso-AdenoCa:4	intronic
chr18:50460625-50460635	1.232423	0.00194628651571275	1	1	1	1	21	4	Liver-HCC,Carcinoma-tumors,Digestive-tract-tumors,Adenocarcinoma-tumors,All-tumors-without-Lymphatic-system-Skin-Melanoma	Liver-HCC:15,Lung-SCC:6	intronic
chr18:50644243-50644408	4.4790605	0.00276335643174059	1	1	4	4	56	4	Carcinoma-tumors,Ovary-AdenoCA,Adenocarcinoma-tumors,Female-reproductive-system-tumors,All-tumors-without-Lymphatic-system-Skin-Melanoma	Lung-SCC:2,Panc-AdenoCA:6,Ovary-AdenoCA:45,Eso-AdenoCa:3	intronic
chr18:51918948-51919114	11.379833333	0.00142570657810949	4	4	4	4	28	4	Carcinoma-tumors,Stomach-AdenoCA,All-tumors-without-Lymphatic-system-Skin-Melanoma,Biliary-AdenoCA,Liver-HCC,Adenocarcinoma-tumors,Digestive-tract-tumors,Bladder-TCC	Liver-HCC:5,Stomach-AdenoCA:5,Biliary-AdenoCA:15,Bladder-TCC:3	intergenic
chr18:55105110-55105478	10.53975	0.00247013479067374	3	3	3	3	15	4	Kidney-RCC,Kidney-tumors,Head-SCC,Adenocarcinoma-tumors,Digestive-tract-tumors,Squamous-tumors	Liver-HCC:2,Panc-AdenoCA:1,Head-SCC:6,Kidney-RCC:6	intronic
chr18:58575238-58575353	2.656695	0.00169240977721193	1	1	2	2	6	4	Adenocarcinoma-tumors	Liver-HCC:3,Kidney-RCC:3	intergenic
chr18:62960140-62960313	3.75573125	0.00191888529800562	1	1	3	3	68	4	Carcinoma-tumors,Head-SCC,Squamous-tumors,All-tumors-without-Lymphatic-system-Skin-Melanoma	Liver-HCC:14,Lung-SCC:10,Head-SCC:44	intergenic
chr18:63113864-63113948	4.538214	0.00227800329167603	1	1	4	4	18	4	Kidney-tumors,Carcinoma-tumors,Kidney-RCC,Adenocarcinoma-tumors,All-tumors-without-Lymphatic-system-Skin-Melanoma	Lung-SCC:8,Kidney-RCC:10	intergenic
chr18:65444318-65444371	2.98528	0.00344177011826244	2	2	2	2	17	4	Carcinoma-tumors,Digestive-tract-tumors,Adenocarcinoma-tumors,Eso-AdenoCa,All-tumors-without-Lymphatic-system-Skin-Melanoma	Stomach-AdenoCA:8,Eso-AdenoCa:5,Biliary-AdenoCA:4	intergenic
chr18:66162056-66162319	5.503819167	0.00185361973678206	1	1	4	4	16	4	Ovary-AdenoCA,Adenocarcinoma-tumors,Female-reproductive-system-tumors	Liver-HCC:2,Panc-AdenoCA:4,Ovary-AdenoCA:6,Eso-AdenoCa:4	intergenic
chr18:69848647-69848780	2.87008	0.00308165031627462	1	1	2	2	21	4	Carcinoma-tumors,Panc-AdenoCA,All-tumors-without-Lymphatic-system-Skin-Melanoma,Adenocarcinoma-tumors,Digestive-tract-tumors	Stomach-AdenoCA:8,Panc-AdenoCA:10,CNS-GBM:3	intergenic
chr18:70159924-70160146	4.898026667	0.00391213560059163	2	2	4	4	47	4	Carcinoma-tumors,Panc-AdenoCA,All-tumors-without-Lymphatic-system-Skin-Melanoma,Liver-HCC,Adenocarcinoma-tumors,Digestive-tract-tumors	Liver-HCC:25,Panc-AdenoCA:15,ColoRect-AdenoCA:7	intergenic
chr18:70600671-70600989	3.4140151667	0.0212166290764643	1	1	3	3	46	4	All-tumors-without-Lymphatic-system-Skin-Melanoma,Carcinoma-tumors,Eso-AdenoCa,Adenocarcinoma-tumors,Digestive-tract-tumors	Liver-HCC:9,Kidney-RCC:9,Eso-AdenoCa:28	intergenic
chr18:71863780-71863997	8.355311	0.000729606544104359	3	3	3	3	100	4	Carcinoma-tumors,Ovary-AdenoCA,All-tumors-without-Lymphatic-system-Skin-Melanoma,Liver-HCC,Adenocarcinoma-tumors,Digestive-tract-tumors	Liver-HCC:5,Ovary-AdenoCA:91,Eso-AdenoCa:4	intergenic
chr19:2900708-2900904	15.39786	0.00112509547785006	4	4	4	4	40	4	Carcinoma-tumors,All-tumors-without-Lymphatic-system-Skin-Melanoma,Lung-SCC,Breast-AdenoCa,Lung-tumors,Head-SCC,Adenocarcinoma-tumors,Breast-tumors,Squamous-tumors	Ovary-AdenoCA:3,Head-SCC:12,Breast-AdenoCa:5,Lung-SCC:20	proximal_promoter
chr19:9938155-9938441	14.985298429	0.00193496685229527	3	3	4	4	29	4	Kidney-tumors,Kidney-RCC,All-tumors-without-Lymphatic-system-Skin-Melanoma	Panc-AdenoCA:12,ColoRect-AdenoCA:2,Kidney-RCC:6,Bladder-TCC:9	proximal_promoter
chr19:11804910-11805027	13.940126667	0.00116625431944791	4	4	4	4	44	4	Stomach-AdenoCA,Digestive-tract-tumors,Carcinoma-tumors,Female-reproductive-system-tumors,All-tumors-without-Lymphatic-system-Skin-Melanoma,Breast-AdenoCa,Adenocarcinoma-tumors,Breast-tumors,Squamous-tumors	Stomach-AdenoCA:5,Head-SCC:9,Breast-AdenoCa:24,Bladder-TCC:6	intergenic
chr19:23623699-23623889	4.01248	0.00998029044686955	3	3	3	3	30	4	Carcinoma-tumors,All-tumors-without-Lymphatic-system-Skin-Melanoma,Female-reproductive-system-tumors,Lung-SCC,Breast-AdenoCa,Lung-tumors,Adenocarcinoma-tumors,Breast-tumors,Squamous-tumors	Liver-HCC:3,Lung-SCC:15,Breast-AdenoCa:12	intergenic
chr19:23945835-23946077	9.211815	0.000500230885923917	2	2	4	4	12	4	Uterus-AdenoCA,Biliary-AdenoCA,Female-reproductive-system-tumors,Digestive-tract-tumors	Liver-HCC:1,Uterus-AdenoCA:6,Biliary-AdenoCA:4,Eso-AdenoCa:1	UTR
chr19:24243391-24243550	6.85398	0.0016812208524584	2	2	2	2	11	4	Carcinoma-tumors,All-tumors-without-Lymphatic-system-Skin-Melanoma,Glioma-tumors,CNS-tumors,Panc-Endocrine,CNS-GBM	CNS-GBM:4,Panc-Endocrine:3,Head-SCC:2,Lung-AdenoCA:2	intronic
chr19:28780384-28780658	6.7294825	0.00453645774316045	2	2	4	4	11	4	Eso-AdenoCa,Digestive-tract-tumors	Liver-HCC:7,Eso-AdenoCa:4	intergenic
chr19:28957207-28957431	7.96401	0.026149686995506	4	4	4	4	23	4	Carcinoma-tumors,All-tumors-without-Lymphatic-system-Skin-Melanoma,Liver-HCC,Head-SCC,Adenocarcinoma-tumors,Digestive-tract-tumors,Squamous-tumors	Liver-HCC:15,Head-SCC:8	intergenic
chr19:30364576-30364793	9.43472	0.0220525949147478	3	3	3	3	20	4	Carcinoma-tumors,Ovary-AdenoCA,All-tumors-without-Lymphatic-system-Skin-Melanoma,Female-reproductive-system-tumors,Adenocarcinoma-tumors,Bladder-TCC	Lung-AdenoCA:3,Ovary-AdenoCA:10,Eso-AdenoCa:1,Bladder-TCC:6	intergenic
chr19:31566561-31566870	6.279875	0.0466869793657188	1	1	4	4	18	4	All-tumors-without-Lymphatic-system-Skin-Melanoma,Carcinoma-tumors,Ovary-AdenoCA,Adenocarcinoma-tumors,Female-reproductive-system-tumors	Breast-AdenoCa:3,Ovary-AdenoCA:10,Eso-AdenoCa:3,Lung-SCC:2	intergenic
chr19:31960007-31960112	3.0004	0.00191396323393488	1	1	2	2	29	4	Carcinoma-tumors,Squamous-tumors,Lung-SCC,Lung-tumors,All-tumors-without-Lymphatic-system-Skin-Melanoma	Lung-SCC:15,Panc-AdenoCA:12,Bladder-TCC:2	intergenic
chr19:32184223-32184227	6.07964	9.71979501407441e-05	2	2	3	3	17	4	Carcinoma-tumors,Panc-AdenoCA,Digestive-tract-tumors,Adenocarcinoma-tumors,All-tumors-without-Lymphatic-system-Skin-Melanoma	Panc-AdenoCA:10,Eso-AdenoCa:4,Lung-AdenoCA:3	intergenic
chr19:32261329-32261374	5.451325	0.009392874840059	2	2	2	2	45	4	Carcinoma-tumors,All-tumors-without-Lymphatic-system-Skin-Melanoma,Female-reproductive-system-tumors,Breast-AdenoCa,CNS-tumors,Adenocarcinoma-tumors,CNS-Medullo,Breast-tumors	Liver-HCC:3,Breast-AdenoCa:30,CNS-Medullo:12	intergenic
chr19:33462959-33463054	6.62145	0.00191396323393488	2	2	2	2	21	4	Carcinoma-tumors,All-tumors-without-Lymphatic-system-Skin-Melanoma,Lung-SCC,Lung-tumors,Adenocarcinoma-tumors,Digestive-tract-tumors,Biliary-AdenoCA	Stomach-AdenoCA:4,Lung-SCC:8,Biliary-AdenoCA:5,Eso-AdenoCa:4	proximal_promoter
chr19:34850342-34850510	17.431365	0.00142570657810949	4	4	4	4	47	4	Carcinoma-tumors,Stomach-AdenoCA,All-tumors-without-Lymphatic-system-Skin-Melanoma,Kidney-RCC,Kidney-tumors,Adenocarcinoma-tumors,Digestive-tract-tumors	Stomach-AdenoCA:35,Head-SCC:4,Kidney-RCC:5,Ovary-AdenoCA:3	UTR
chr19:38393414-38393426	6.558045	6.37655064625837e-09	2	2	2	2	8	4	Liver-HCC	Liver-HCC:8	intronic
chr19:39421453-39421535	12.28504	0.00249286701972744	3	3	3	3	25	4	Carcinoma-tumors,Panc-AdenoCA,All-tumors-without-Lymphatic-system-Skin-Melanoma,Head-SCC,Adenocarcinoma-tumors,Digestive-tract-tumors,Squamous-tumors	Panc-AdenoCA:10,Head-SCC:12,Kidney-RCC:3	UTR
chr19:41903282-41903591	14.19833	0.00254836761370004	4	4	4	4	17	4	Carcinoma-tumors,Panc-AdenoCA,Stomach-AdenoCA,All-tumors-without-Lymphatic-system-Skin-Melanoma,Adenocarcinoma-tumors,Digestive-tract-tumors,Biliary-AdenoCA	Stomach-AdenoCA:5,Panc-AdenoCA:5,Biliary-AdenoCA:5,Bladder-TCC:2	UTR
chr19:42150725-42150732	9.77293	0.000448446414034628	3	3	4	4	18	4	Carcinoma-tumors,Female-reproductive-system-tumors,All-tumors-without-Lymphatic-system-Skin-Melanoma,Uterus-AdenoCA,Kidney-RCC,Kidney-tumors,Adenocarcinoma-tumors	Uterus-AdenoCA:5,Kidney-RCC:10,Eso-AdenoCa:3	intergenic
chr19:48466590-48466606	7.50837	0.000729606544104359	2	2	2	2	19	4	Carcinoma-tumors,Eso-AdenoCa,All-tumors-without-Lymphatic-system-Skin-Melanoma,Female-reproductive-system-tumors,Breast-tumors,Breast-AdenoCa,Adenocarcinoma-tumors,Digestive-tract-tumors	Liver-HCC:4,Uterus-AdenoCA:4,Breast-AdenoCa:6,Eso-AdenoCa:5	intergenic
chr19:48672982-48673258	17.67828375	0.00780108971775262	5	4	5	4	53	4	Liver-HCC,Lung-SCC,Squamous-tumors,Digestive-tract-tumors,All-tumors-without-Lymphatic-system-Skin-Melanoma	Liver-HCC:6,Lung-SCC:42,Prost-AdenoCA:4,Breast-AdenoCa:1	proximal_promoter
chr19:50184134-50184175	19.562945	0.00189409388747746	4	4	4	4	27	4	Carcinoma-tumors,All-tumors-without-Lymphatic-system-Skin-Melanoma,Liver-HCC,Kidney-tumors,Head-SCC,Adenocarcinoma-tumors,Digestive-tract-tumors,Kidney-ChRCC,Squamous-tumors	Liver-HCC:5,Kidney-ChRCC:10,Head-SCC:12	intronic
chr19:50490496-50490905	17.14833	0.00484082992913765	4	4	4	4	20	4	Carcinoma-tumors,Ovary-AdenoCA,Eso-AdenoCa,All-tumors-without-Lymphatic-system-Skin-Melanoma,Female-reproductive-system-tumors,Kidney-RCC,Liver-HCC,Kidney-tumors,Adenocarcinoma-tumors,Digestive-tract-tumors	Liver-HCC:5,Kidney-RCC:5,Ovary-AdenoCA:5,Eso-AdenoCa:5	intronic
chr19:51182774-51182813	8.1645	0.0032454144109886	2	2	2	2	19	4	Carcinoma-tumors,Eso-AdenoCa,All-tumors-without-Lymphatic-system-Skin-Melanoma,Liver-HCC,Adenocarcinoma-tumors,Digestive-tract-tumors	Liver-HCC:5,Uterus-AdenoCA:3,Breast-AdenoCa:6,Eso-AdenoCa:5	intronic
chr19:52054104-52054405	10.61538	0.00324611924623907	2	2	4	4	15	4	Carcinoma-tumors,All-tumors-without-Lymphatic-system-Skin-Melanoma,Female-reproductive-system-tumors,Breast-AdenoCa,Head-SCC,Breast-tumors,Squamous-tumors	Liver-HCC:6,Head-SCC:4,Breast-AdenoCa:5	intergenic
chr19:57019190-57019407	7.41566	0.0102667876611019	1	1	3	3	14	4	Carcinoma-tumors,Squamous-tumors,All-tumors-without-Lymphatic-system-Skin-Melanoma	Panc-AdenoCA:4,Head-SCC:6,Uterus-AdenoCA:4	UTR
chr19:57478573-57478864	9.647028333	0.000542575131276331	4	4	4	4	30	4	Eso-AdenoCa,Lung-SCC,Lung-tumors,Bone-Leiomyo,Sarcoma-tumors,Squamous-tumors	Lung-SCC:21,Head-SCC:3,Bone-Leiomyo:4,Eso-AdenoCa:2	intergenic
chr2:2189722-2189816	3.59145	0.0101834421283106	1	1	3	3	10	4	Carcinoma-tumors,All-tumors-without-Lymphatic-system-Skin-Melanoma	Ovary-AdenoCA:2,Prost-AdenoCA:4,Bladder-TCC:4	intronic
chr2:3048454-3048905	8.52467	0.0136887101171991	3	3	4	4	22	4	Liver-HCC,Carcinoma-tumors,Digestive-tract-tumors,Adenocarcinoma-tumors,All-tumors-without-Lymphatic-system-Skin-Melanoma	Liver-HCC:5,ColoRect-AdenoCA:3,Biliary-AdenoCA:8,Lung-AdenoCA:6	intergenic
chr2:3698784-3698814	9.57223	0.00142570657810949	2	2	2	2	18	4	Carcinoma-tumors,Eso-AdenoCa,All-tumors-without-Lymphatic-system-Skin-Melanoma,Adenocarcinoma-tumors,Digestive-tract-tumors,Bladder-TCC	Liver-HCC:4,Prost-AdenoCA:6,Eso-AdenoCa:5,Bladder-TCC:3	intergenic
chr2:4007076-4007155	4.641195	0.00191396323393488	2	2	2	2	26	4	Carcinoma-tumors,All-tumors-without-Lymphatic-system-Skin-Melanoma,Lung-SCC,Kidney-RCC,Lung-tumors,Kidney-tumors,Adenocarcinoma-tumors,Squamous-tumors	Lung-SCC:10,Kidney-RCC:10,Eso-AdenoCa:6	intergenic
chr2:5210636-5210768	2.3699805	0.00192045296752381	1	1	2	2	44	4	Stomach-AdenoCA,Carcinoma-tumors,Digestive-tract-tumors,Adenocarcinoma-tumors,All-tumors-without-Lymphatic-system-Skin-Melanoma	Liver-HCC:8,Stomach-AdenoCA:20,Eso-AdenoCa:16	intergenic
chr2:5335753-5335974	4.543967667	0.00460932361922746	1	1	4	4	17	4	Carcinoma-tumors,Adenocarcinoma-tumors,All-tumors-without-Lymphatic-system-Skin-Melanoma	Stomach-AdenoCA:3,Panc-AdenoCA:3,Kidney-ChRCC:3,Lung-SCC:8	intergenic
chr2:5380810-5380932	3.64326	0.00192389139682919	2	2	3	3	13	4	Kidney-tumors,Carcinoma-tumors,Kidney-RCC,Adenocarcinoma-tumors,All-tumors-without-Lymphatic-system-Skin-Melanoma	Lung-SCC:2,Head-SCC:4,Kidney-RCC:5,Eso-AdenoCa:2	intergenic
chr2:6131969-6132112	4.77294	0.00191396323393488	1	1	3	3	21	4	Liver-HCC,All-tumors-without-Lymphatic-system-Skin-Melanoma,Carcinoma-tumors,Adenocarcinoma-tumors,Digestive-tract-tumors	Liver-HCC:5,Kidney-RCC:9,Prost-AdenoCA:3,Lung-SCC:4	intergenic
chr2:6354462-6354720	5.084837	0.000308632791791956	1	1	4	4	12	4	Lung-SCC,Squamous-tumors,Lung-tumors	Lung-SCC:12	intergenic
chr2:6430837-6430900	5.34574175	0.00083901426808932	3	3	4	4	51	4	Carcinoma-tumors,All-tumors-without-Lymphatic-system-Skin-Melanoma,Lung-SCC,Lung-tumors,Head-SCC,Squamous-tumors	Liver-HCC:18,Lung-SCC:5,Head-SCC:8,Bladder-TCC:20	intergenic
chr2:6482291-6482593	5.776485	0.00743411665055387	1	1	5	4	23	4	Carcinoma-tumors,Squamous-tumors,Lung-SCC,Lung-tumors,All-tumors-without-Lymphatic-system-Skin-Melanoma	Liver-HCC:6,Lung-SCC:15,Stomach-AdenoCA:2	intergenic
chr2:6665103-6665231	4.357455	0.00187934470922829	2	2	3	3	16	4	Carcinoma-tumors,Squamous-tumors,Bladder-TCC,All-tumors-without-Lymphatic-system-Skin-Melanoma	Lung-SCC:3,Head-SCC:3,Prost-AdenoCA:4,Bladder-TCC:6	intergenic
chr2:7796001-7796007	5.24108925	0.00142570657810949	3	3	3	3	75	4	Carcinoma-tumors,Digestive-tract-tumors,Panc-AdenoCA,All-tumors-without-Lymphatic-system-Skin-Melanoma,Female-reproductive-system-tumors,Breast-AdenoCa,Adenocarcinoma-tumors,Breast-tumors,Bladder-TCC	Panc-AdenoCA:30,Breast-AdenoCa:30,Bladder-TCC:15	intergenic
chr2:13147215-13147235	7.49022	0.000257074337948699	3	3	3	3	17	4	Stomach-AdenoCA,Carcinoma-tumors,Eso-AdenoCa,All-tumors-without-Lymphatic-system-Skin-Melanoma,Adenocarcinoma-tumors,Digestive-tract-tumors	Stomach-AdenoCA:5,Eso-AdenoCa:10,Bladder-TCC:2	intergenic
chr2:14328143-14328300	4.482514	0.00191396323393488	1	1	4	4	23	4	Carcinoma-tumors,Digestive-tract-tumors,Adenocarcinoma-tumors,Eso-AdenoCa,All-tumors-without-Lymphatic-system-Skin-Melanoma	Liver-HCC:4,Stomach-AdenoCA:4,Eso-AdenoCa:15	intergenic
chr2:17018851-17019020	3.4430472	0.000237039354713488	2	2	3	3	19	4	ColoRect-AdenoCA,Digestive-tract-tumors	Liver-HCC:5,Stomach-AdenoCA:2,ColoRect-AdenoCA:10,Eso-AdenoCa:2	intergenic
chr2:34321835-34321844	9.12423	0.000415800168128516	3	3	3	3	19	4	Carcinoma-tumors,Eso-AdenoCa,All-tumors-without-Lymphatic-system-Skin-Melanoma,Glioma-tumors,CNS-tumors,Liver-HCC,Adenocarcinoma-tumors,Digestive-tract-tumors,CNS-GBM	Liver-HCC:5,CNS-GBM:4,Eso-AdenoCa:10	intergenic
chr2:34930580-34930684	1.149138667	0.00168535146470368	1	1	1	1	30	4	Carcinoma-tumors,Adenocarcinoma-tumors,All-tumors-without-Lymphatic-system-Skin-Melanoma	Liver-HCC:3,Uterus-AdenoCA:3,Kidney-RCC:21,Biliary-AdenoCA:3	intergenic
chr2:35144320-35144366	2.67106	0.00104118089444858	1	1	2	2	6	4	Adenocarcinoma-tumors	Panc-AdenoCA:1,Kidney-RCC:2,Biliary-AdenoCA:2,Eso-AdenoCa:1	intergenic
chr2:37012502-37012723	10.62357	0.00179602560282348	3	3	4	4	30	4	Carcinoma-tumors,Panc-AdenoCA,Eso-AdenoCa,All-tumors-without-Lymphatic-system-Skin-Melanoma,Head-SCC,Adenocarcinoma-tumors,Digestive-tract-tumors,Squamous-tumors	Panc-AdenoCA:12,Head-SCC:8,Eso-AdenoCa:10	intronic
chr2:40445888-40446125	6.5206875	0.00198565645955738	2	2	3	3	50	4	Carcinoma-tumors,All-tumors-without-Lymphatic-system-Skin-Melanoma,Female-reproductive-system-tumors,Breast-AdenoCa,Adenocarcinoma-tumors,Breast-tumors	Stomach-AdenoCA:17,Breast-AdenoCa:24,Cervix-SCC:3,Lung-SCC:6	intronic
chr2:47452646-47452773	10.469143333	0.00191396323393488	3	3	3	3	52	4	Carcinoma-tumors,Digestive-tract-tumors,Adenocarcinoma-tumors,All-tumors-without-Lymphatic-system-Skin-Melanoma	Liver-HCC:52	intergenic
chr2:49129686-49129900	6.405118	0.0142087834788424	3	3	4	4	32	4	Carcinoma-tumors,Panc-AdenoCA,All-tumors-without-Lymphatic-system-Skin-Melanoma,Lung-SCC,Kidney-RCC,Lung-tumors,Kidney-tumors,Adenocarcinoma-tumors,Digestive-tract-tumors,Squamous-tumors	Lung-SCC:12,Panc-AdenoCA:10,Kidney-RCC:10	intergenic
chr2:52963424-52963476	4.60035	0.00129460373499477	2	2	2	2	16	4	Carcinoma-tumors,Ovary-AdenoCA,All-tumors-without-Lymphatic-system-Skin-Melanoma,Female-reproductive-system-tumors,Breast-AdenoCa,Adenocarcinoma-tumors,Breast-tumors	Kidney-RCC:3,Head-SCC:2,Breast-AdenoCa:6,Ovary-AdenoCA:5	intergenic
chr2:57724809-57725129	4.25942	0.00737226189043896	1	1	3	3	19	4	Carcinoma-tumors,Squamous-tumors,Lung-SCC,Lung-tumors,All-tumors-without-Lymphatic-system-Skin-Melanoma	Lung-SCC:15,Prost-AdenoCA:4	intergenic
chr2:57987145-57987152	3.48372	0.00191396323393488	1	1	1	1	17	4	Carcinoma-tumors,Digestive-tract-tumors,Adenocarcinoma-tumors,Eso-AdenoCa,All-tumors-without-Lymphatic-system-Skin-Melanoma	Eso-AdenoCa:15,Bladder-TCC:2	intergenic
chr2:60869454-60869568	7.546944	0.000471113069752577	2	2	4	4	52	4	Carcinoma-tumors,Female-reproductive-system-tumors,All-tumors-without-Lymphatic-system-Skin-Melanoma,Uterus-AdenoCA,Kidney-RCC,Kidney-tumors,Adenocarcinoma-tumors	Ovary-AdenoCA:4,Panc-AdenoCA:3,Uterus-AdenoCA:20,Kidney-RCC:25	intergenic
chr2:68979044-68979054	7.14768	0.000729606544104359	2	2	2	2	32	4	Carcinoma-tumors,All-tumors-without-Lymphatic-system-Skin-Melanoma,Female-reproductive-system-tumors,Breast-tumors,Breast-AdenoCa,Liver-HCC,Adenocarcinoma-tumors,Digestive-tract-tumors	Liver-HCC:10,Breast-AdenoCa:6,Eso-AdenoCa:16	intronic
chr2:73143132-73143276	11.851331667	0.00365468174981552	3	3	3	3	57	4	Carcinoma-tumors,All-tumors-without-Lymphatic-system-Skin-Melanoma,Female-reproductive-system-tumors,Kidney-RCC,Breast-AdenoCa,Kidney-tumors,Adenocarcinoma-tumors,Breast-tumors,Thy-AdenoCA	Breast-AdenoCa:24,Panc-AdenoCA:6,Thy-AdenoCA:12,Kidney-RCC:15	proximal_promoter
chr2:75775326-75775351	12.963744	0.00069392462519312	3	2	3	2	145	4	Liver-HCC,Carcinoma-tumors,Digestive-tract-tumors,Adenocarcinoma-tumors,All-tumors-without-Lymphatic-system-Skin-Melanoma	Liver-HCC:115,Kidney-RCC:30	intronic
chr2:76425185-76425288	9.161382	0.00209946590943831	2	2	4	4	15	4	Stomach-AdenoCA,Carcinoma-tumors,Eso-AdenoCa,All-tumors-without-Lymphatic-system-Skin-Melanoma,Adenocarcinoma-tumors,Digestive-tract-tumors	Liver-HCC:4,Stomach-AdenoCA:5,CNS-GBM:1,Eso-AdenoCa:5	intergenic
chr2:78213431-78213675	4.7139875	0.00301194012968812	1	1	4	3	51	4	Carcinoma-tumors,Panc-AdenoCA,Digestive-tract-tumors,Adenocarcinoma-tumors,All-tumors-without-Lymphatic-system-Skin-Melanoma	Liver-HCC:16,Panc-AdenoCA:20,ColoRect-AdenoCA:12,Kidney-RCC:3	intergenic
chr2:79446518-79446709	8.520533	0.000414626057307164	3	3	4	4	39	4	Carcinoma-tumors,Eso-AdenoCa,All-tumors-without-Lymphatic-system-Skin-Melanoma,Lung-SCC,Lung-tumors,Adenocarcinoma-tumors,Digestive-tract-tumors,Squamous-tumors	Lung-SCC:15,Panc-AdenoCA:4,Eso-AdenoCa:20	intronic
chr2:80483597-80483770	3.8741575	0.00488352119017138	1	1	3	3	30	4	Carcinoma-tumors,Digestive-tract-tumors,Adenocarcinoma-tumors,Eso-AdenoCa,All-tumors-without-Lymphatic-system-Skin-Melanoma	Lung-SCC:4,ColoRect-AdenoCA:4,Breast-AdenoCa:2,Eso-AdenoCa:20	intronic
chr2:80597151-80597195	1.20233	0.00234344914246156	1	1	1	1	29	4	Carcinoma-tumors,Adenocarcinoma-tumors,All-tumors-without-Lymphatic-system-Skin-Melanoma	Lung-SCC:2,Kidney-RCC:9,Eso-AdenoCa:18	intronic
chr2:80603074-80603247	2.351247	0.0192053288355868	1	1	2	2	31	4	Carcinoma-tumors,Thy-AdenoCA,Adenocarcinoma-tumors,All-tumors-without-Lymphatic-system-Skin-Melanoma	Liver-HCC:6,Lung-SCC:2,Thy-AdenoCA:23	intronic
chr2:81080069-81080098	615832	0.00193079358390153	1	1	1	1	14	4	Carcinoma-tumors,Ovary-AdenoCA,Adenocarcinoma-tumors,Female-reproductive-system-tumors,All-tumors-without-Lymphatic-system-Skin-Melanoma	Liver-HCC:6,Ovary-AdenoCA:5,Kidney-RCC:3	intergenic
chr2:81486550-81486743	4.46522825	0.00276658545124771	1	1	4	4	51	4	Carcinoma-tumors,Digestive-tract-tumors,Adenocarcinoma-tumors,Eso-AdenoCa,All-tumors-without-Lymphatic-system-Skin-Melanoma	Lung-SCC:4,Ovary-AdenoCA:12,Eso-AdenoCa:35	intergenic
chr2:82634221-82634318	4.7575760003	0.00145141695959053	2	2	4	4	47	4	Carcinoma-tumors,Adenocarcinoma-tumors,All-tumors-without-Lymphatic-system-Skin-Melanoma	Stomach-AdenoCA:9,Kidney-RCC:27,Eso-AdenoCa:9,Bladder-TCC:2	intergenic
chr2:90126727-90126848	3.46573	0.00191396323393488	1	1	2	2	13	4	Carcinoma-tumors,Squamous-tumors,Lung-SCC,Lung-tumors,All-tumors-without-Lymphatic-system-Skin-Melanoma	Liver-HCC:2,Lung-SCC:5,Panc-AdenoCA:2,Breast-AdenoCa:4	intergenic
chr2:91799430-91799528	5.75225	0.0023731722930518	2	2	2	2	28	4	Carcinoma-tumors,All-tumors-without-Lymphatic-system-Skin-Melanoma,Lung-AdenoCA,Lung-tumors,Liver-HCC,Adenocarcinoma-tumors,Digestive-tract-tumors	Liver-HCC:5,Head-SCC:2,Eso-AdenoCa:16,Lung-AdenoCA:5	intergenic
chr2:97303624-97303790	15.71004119	0.00159716549798412	4	4	4	4	79	4	Carcinoma-tumors,All-tumors-without-Lymphatic-system-Skin-Melanoma,Female-reproductive-system-tumors,Lung-SCC,Breast-AdenoCa,Lung-AdenoCA,Lung-tumors,Adenocarcinoma-tumors,Breast-tumors,Squamous-tumors	Lung-SCC:15,Uterus-AdenoCA:12,Breast-AdenoCa:42,Lung-AdenoCA:10	intronic
chr2:100997830-100997918	11.334348	0.000308632791791956	3	3	3	3	74	4	Stomach-AdenoCA,Carcinoma-tumors,Eso-AdenoCa,All-tumors-without-Lymphatic-system-Skin-Melanoma,Lung-SCC,Lung-tumors,Adenocarcinoma-tumors,Digestive-tract-tumors,Squamous-tumors	Stomach-AdenoCA:5,Panc-AdenoCA:4,Eso-AdenoCa:5,Lung-SCC:60	intergenic
chr2:102637251-102637310	9.77663	0.000516208730558658	2	2	2	2	18	4	Carcinoma-tumors,Eso-AdenoCa,All-tumors-without-Lymphatic-system-Skin-Melanoma,Liver-HCC,Adenocarcinoma-tumors,Digestive-tract-tumors	Liver-HCC:10,Ovary-AdenoCA:3,Eso-AdenoCa:5	intronic
chr2:105420737-105420808	4.0709325	0.00191396323393488	1	1	3	3	33	4	Carcinoma-tumors,Female-reproductive-system-tumors,All-tumors-without-Lymphatic-system-Skin-Melanoma,Breast-AdenoCa,Adenocarcinoma-tumors,Breast-tumors	Liver-HCC:3,Breast-AdenoCa:6,Eso-AdenoCa:12,Lung-AdenoCA:12	intergenic
chr2:105569242-105569577	4.5117461333	0.000799760062764704	1	1	4	4	19	4	Eso-AdenoCa,Digestive-tract-tumors	Liver-HCC:5,Eso-AdenoCa:14	intergenic
chr2:106192660-106192783	9.8552775	0.00127117929922576	2	2	4	4	58	4	Carcinoma-tumors,Female-reproductive-system-tumors,All-tumors-without-Lymphatic-system-Skin-Melanoma,Uterus-AdenoCA,Lung-AdenoCA,Lung-tumors,Adenocarcinoma-tumors	Stomach-AdenoCA:6,Uterus-AdenoCA:20,Lung-AdenoCA:20,Eso-AdenoCa:12	intergenic
chr2:106593783-106594001	6.794449	0.0021946752201391	2	2	4	4	17	4	Carcinoma-tumors,All-tumors-without-Lymphatic-system-Skin-Melanoma,Female-reproductive-system-tumors,Lung-SCC,Breast-AdenoCa,Lung-tumors,Adenocarcinoma-tumors,Breast-tumors,Squamous-tumors	Lung-SCC:5,Panc-Endocrine:2,Breast-AdenoCa:6,Ovary-AdenoCA:4	intergenic
chr2:110053729-110054084	12.541804286	0.00157740179247103	4	4	4	4	12	4	Bladder-TCC,Adenocarcinoma-tumors	Kidney-RCC:2,Prost-AdenoCA:9,Bladder-TCC:1	intronic
chr2:113483579-113483673	14.671207143	0.000237622341684654	4	4	4	4	64	4	Carcinoma-tumors,Ovary-AdenoCA,All-tumors-without-Lymphatic-system-Skin-Melanoma,Female-reproductive-system-tumors,Uterus-AdenoCA,Breast-AdenoCa,Adenocarcinoma-tumors,Breast-tumors	Breast-AdenoCa:24,Uterus-AdenoCA:35,Ovary-AdenoCA:5	intronic
chr2:117477496-117477648	3.5351996667	0.00910609584027099	1	1	3	3	26	4	Carcinoma-tumors,Panc-AdenoCA,Digestive-tract-tumors,Adenocarcinoma-tumors,All-tumors-without-Lymphatic-system-Skin-Melanoma	Liver-HCC:16,Lung-SCC:2,Panc-AdenoCA:5,Breast-AdenoCa:3	intergenic
chr2:119067986-119068272	717490	0.00826954817279661	2	2	3	3	25	4	Carcinoma-tumors,All-tumors-without-Lymphatic-system-Skin-Melanoma,Female-reproductive-system-tumors,Uterus-AdenoCA,Adenocarcinoma-tumors,Digestive-tract-tumors	Uterus-AdenoCA:5,Prost-AdenoCA:12,Eso-AdenoCa:4,Biliary-AdenoCA:4	intergenic
chr2:121833424-121833578	9.039495	0.00173706760006287	3	3	3	3	19	4	Carcinoma-tumors,Prost-AdenoCA,Adenocarcinoma-tumors,All-tumors-without-Lymphatic-system-Skin-Melanoma	Lung-SCC:6,Prost-AdenoCA:4,Lung-AdenoCA:9	intergenic
chr2:129448050-129448393	8.52919	0.0351122680497085	3	3	4	4	49	4	Carcinoma-tumors,Eso-AdenoCa,All-tumors-without-Lymphatic-system-Skin-Melanoma,Kidney-RCC,Kidney-tumors,Adenocarcinoma-tumors,Digestive-tract-tumors	Panc-AdenoCA:4,Kidney-RCC:40,Eso-AdenoCa:5	intergenic
chr2:132347169-132347270	6.005965	0.000302611647704783	1	1	3	3	27	4	Kidney-tumors,Kidney-RCC,Adenocarcinoma-tumors	Liver-HCC:1,Prost-AdenoCA:1,Kidney-RCC:24,Breast-AdenoCa:1	intergenic
chr2:139585209-139585211	10.197535	1.40871453210699e-05	4	4	4	4	40	4	Carcinoma-tumors,Eso-AdenoCa,All-tumors-without-Lymphatic-system-Skin-Melanoma,Liver-HCC,Adenocarcinoma-tumors,Digestive-tract-tumors	Liver-HCC:20,Eso-AdenoCa:20	intergenic
chr2:139705727-139706058	7.262886	0.00270629385978026	3	3	4	4	38	4	Carcinoma-tumors,Panc-AdenoCA,Eso-AdenoCa,All-tumors-without-Lymphatic-system-Skin-Melanoma,Head-SCC,Adenocarcinoma-tumors,Digestive-tract-tumors	Lung-SCC:2,Panc-AdenoCA:20,Head-SCC:6,Eso-AdenoCa:10	intergenic
chr2:139880304-139880536	3.5262472	0.00509454529428517	2	2	3	3	28	4	Carcinoma-tumors,Squamous-tumors,Head-SCC,All-tumors-without-Lymphatic-system-Skin-Melanoma	Lung-SCC:20,Head-SCC:4,Eso-AdenoCa:4	intergenic
chr2:140236292-140236444	4.259517	0.00191725743861852	1	1	3	3	14	4	Carcinoma-tumors,Head-SCC,Squamous-tumors,All-tumors-without-Lymphatic-system-Skin-Melanoma	Liver-HCC:4,Head-SCC:8,ColoRect-AdenoCA:2	intergenic
chr2:143792141-143792188	1125861	0.00073966246727645	3	3	3	3	17	4	Carcinoma-tumors,Eso-AdenoCa,All-tumors-without-Lymphatic-system-Skin-Melanoma,Kidney-RCC,Kidney-tumors,Adenocarcinoma-tumors,Digestive-tract-tumors	Lung-SCC:2,Kidney-RCC:5,Eso-AdenoCa:10	intronic
chr2:144020775-144020868	4.787687	0.000729606544104359	3	3	4	4	32	4	Stomach-AdenoCA,Digestive-tract-tumors,Breast-AdenoCa,Adenocarcinoma-tumors,Breast-tumors	Breast-AdenoCa:9,Ovary-AdenoCA:12,Eso-AdenoCa:2,Stomach-AdenoCA:9	intronic
chr2:153872425-153872511	3.42532	0.000109636690375809	1	1	3	3	8	4	Adenocarcinoma-tumors	Liver-HCC:1,Kidney-RCC:1,Prost-AdenoCA:3,Eso-AdenoCa:3	intergenic
chr2:155615485-155615604	3.926135	0.00194969229780742	1	1	3	3	26	4	Carcinoma-tumors,All-tumors-without-Lymphatic-system-Skin-Melanoma,Female-reproductive-system-tumors,Breast-AdenoCa,Adenocarcinoma-tumors,Breast-tumors	Lung-SCC:10,Head-SCC:4,Breast-AdenoCa:12	intronic
chr2:155922361-155922432	2.300682	0.0119001003503514	1	1	2	2	16	4	Carcinoma-tumors,Digestive-tract-tumors,Adenocarcinoma-tumors,Biliary-AdenoCA,All-tumors-without-Lymphatic-system-Skin-Melanoma	Liver-HCC:4,Ovary-AdenoCA:3,Biliary-AdenoCA:5,Eso-AdenoCa:4	intergenic
chr2:160085179-160085224	3.23532	6.78289035205638e-05	1	1	1	1	18	4	Carcinoma-tumors,Adenocarcinoma-tumors,All-tumors-without-Lymphatic-system-Skin-Melanoma	Prost-AdenoCA:3,Ovary-AdenoCA:3,Kidney-RCC:6,Eso-AdenoCa:6	intronic
chr2:160568983-160569047	18.092588	0.00172517369410862	4	4	4	4	38	4	Carcinoma-tumors,All-tumors-without-Lymphatic-system-Skin-Melanoma,Lung-SCC,Lung-tumors,Liver-HCC,Panc-Endocrine,Adenocarcinoma-tumors,Digestive-tract-tumors,Squamous-tumors	Liver-HCC:5,Lung-SCC:30,Panc-Endocrine:3	proximal_promoter
chr2:164011849-164012026	5.6226225	0.00314699561939151	2	2	3	3	52	4	Carcinoma-tumors,Female-reproductive-system-tumors,All-tumors-without-Lymphatic-system-Skin-Melanoma,Breast-AdenoCa,Adenocarcinoma-tumors,Breast-tumors	Breast-AdenoCa:42,Ovary-AdenoCA:4,Stomach-AdenoCA:6	intergenic
chr2:169104071-169104258	15.877085	0.00152330792601129	3	3	4	4	26	4	ColoRect-AdenoCA,Carcinoma-tumors,Head-SCC,Squamous-tumors,All-tumors-without-Lymphatic-system-Skin-Melanoma	Stomach-AdenoCA:2,ColoRect-AdenoCA:12,Head-SCC:12	UTR
chr2:182579952-182579955	10.83838	0.000798365618545009	4	4	4	4	40	4	Carcinoma-tumors,Digestive-tract-tumors,All-tumors-without-Lymphatic-system-Skin-Melanoma,Female-reproductive-system-tumors,Breast-AdenoCa,Lung-AdenoCA,Lung-tumors,Liver-HCC,Adenocarcinoma-tumors,Breast-tumors,Prost-AdenoCA	Liver-HCC:10,Prost-AdenoCA:8,Breast-AdenoCa:12,Lung-AdenoCA:10	intergenic
chr2:184377599-184377685	3.825136333	0.00084406387852059	2	2	3	3	25	4	All-tumors-without-Lymphatic-system-Skin-Melanoma,Female-reproductive-system-tumors,Breast-AdenoCa,CNS-tumors,CNS-Medullo,Breast-tumors	Liver-HCC:2,Breast-AdenoCa:12,Lung-AdenoCA:2,CNS-Medullo:9	intergenic
chr2:185621838-185622199	4.412425167	0.0107121671729741	1	1	4	4	32	4	Lung-SCC,Carcinoma-tumors,Squamous-tumors,Lung-tumors,All-tumors-without-Lymphatic-system-Skin-Melanoma	Liver-HCC:12,Lung-SCC:20	intronic
chr2:190090910-190091131	8.755785	0.00191396323393488	3	3	3	3	12	4	Kidney-tumors,Carcinoma-tumors,Kidney-RCC,Adenocarcinoma-tumors,All-tumors-without-Lymphatic-system-Skin-Melanoma	Lung-SCC:2,Head-SCC:4,Kidney-RCC:5,Lung-AdenoCA:1	intergenic
chr2:196522021-196522089	7.513337647	0.00191396323393488	2	2	2	2	111	4	All-tumors-without-Lymphatic-system-Skin-Melanoma,Carcinoma-tumors,Uterus-AdenoCA,Adenocarcinoma-tumors,Female-reproductive-system-tumors	Liver-HCC:6,Lung-SCC:4,Uterus-AdenoCA:95,Thy-AdenoCA:6	intronic
chr2:197333123-197333339	6.41925	0.00191396323393488	2	2	3	3	25	4	Carcinoma-tumors,All-tumors-without-Lymphatic-system-Skin-Melanoma,Kidney-RCC,Kidney-tumors,Adenocarcinoma-tumors,Prost-AdenoCA	Prost-AdenoCA:4,Kidney-RCC:15,Eso-AdenoCa:6	intronic
chr2:206678423-206678455	6.85778	0.000131382701666429	2	2	2	2	18	4	Carcinoma-tumors,Panc-AdenoCA,Digestive-tract-tumors,Adenocarcinoma-tumors,All-tumors-without-Lymphatic-system-Skin-Melanoma	Panc-AdenoCA:10,Eso-AdenoCa:8	intergenic
chr2:210199346-210199359	11.65728	1.32117277360136e-05	4	4	4	4	30	4	Stomach-AdenoCA,Carcinoma-tumors,Eso-AdenoCa,All-tumors-without-Lymphatic-system-Skin-Melanoma,Adenocarcinoma-tumors,Digestive-tract-tumors	Stomach-AdenoCA:10,Eso-AdenoCa:20	intergenic
chr2:212886897-212887230	5.759884	0.0270625069305042	1	1	4	4	28	4	Carcinoma-tumors,Prost-AdenoCA,Adenocarcinoma-tumors,All-tumors-without-Lymphatic-system-Skin-Melanoma	Liver-HCC:15,Bone-Osteosarc:1,Prost-AdenoCA:12	intronic
chr2:213256977-213257201	4.630628	3.6915457133431e-05	1	1	3	3	13	4	Eso-AdenoCa,Digestive-tract-tumors	Liver-HCC:1,Eso-AdenoCa:12	intronic
chr2:214116441-214116445	6.91179	0.000304589509306223	3	3	3	3	30	4	Carcinoma-tumors,Eso-AdenoCa,All-tumors-without-Lymphatic-system-Skin-Melanoma,Liver-HCC,Adenocarcinoma-tumors,Digestive-tract-tumors	Liver-HCC:10,Eso-AdenoCa:20	intergenic
chr2:215249248-215249342	4.21899	0.00676501715589076	2	2	3	3	30	4	All-tumors-without-Lymphatic-system-Skin-Melanoma,Carcinoma-tumors,Eso-AdenoCa,Adenocarcinoma-tumors,Digestive-tract-tumors	Kidney-RCC:9,Ovary-AdenoCA:6,Eso-AdenoCa:15	intronic
chr2:218654064-218654113	10.863703333	0.00145424711655499	3	3	3	3	44	4	Carcinoma-tumors,Eso-AdenoCa,All-tumors-without-Lymphatic-system-Skin-Melanoma,Lung-AdenoCA,Lung-tumors,Adenocarcinoma-tumors,Digestive-tract-tumors	Panc-AdenoCA:4,Lung-AdenoCA:30,Eso-AdenoCa:10	intergenic
chr20:118559-118964	11.117318571	0.00301864037181596	1	1	4	4	21	4	Liver-HCC,Carcinoma-tumors,All-tumors-without-Lymphatic-system-Skin-Melanoma,Adenocarcinoma-tumors,Digestive-tract-tumors	Liver-HCC:8,Bone-Osteosarc:2,Stomach-AdenoCA:11	intergenic
chr20:1099150-1099277	13.55641381	0.00182700686800002	3	3	3	3	91	4	Carcinoma-tumors,All-tumors-without-Lymphatic-system-Skin-Melanoma,Lung-SCC,Lung-tumors,Liver-HCC,Panc-Endocrine,Adenocarcinoma-tumors,Digestive-tract-tumors,Squamous-tumors	Liver-HCC:45,Lung-SCC:15,Panc-Endocrine:3,Eso-AdenoCa:28	UTR
chr20:4771937-4771995	11.37592	0.000336059749604324	2	2	4	4	74	4	Carcinoma-tumors,Eso-AdenoCa,All-tumors-without-Lymphatic-system-Skin-Melanoma,ColoRect-AdenoCA,Adenocarcinoma-tumors,Digestive-tract-tumors	ColoRect-AdenoCA:20,Ovary-AdenoCA:9,Eso-AdenoCa:45	intronic
chr20:6194098-6194225	3.756895	0.012417877550996	1	1	2	2	21	4	Carcinoma-tumors,Uterus-AdenoCA,Adenocarcinoma-tumors,Female-reproductive-system-tumors,All-tumors-without-Lymphatic-system-Skin-Melanoma	Uterus-AdenoCA:10,Breast-AdenoCa:8,Eso-AdenoCa:3	intergenic
chr20:8834566-8834618	5.854495	0.000742456620027197	2	2	2	2	52	4	Carcinoma-tumors,Stomach-AdenoCA,All-tumors-without-Lymphatic-system-Skin-Melanoma,Liver-HCC,Adenocarcinoma-tumors,Digestive-tract-tumors	Liver-HCC:40,Stomach-AdenoCA:5,Eso-AdenoCa:4,Lung-AdenoCA:3	intronic
chr20:9818831-9819019	1838388	0.00701246178932376	1	1	3	3	33	4	Carcinoma-tumors,Prost-AdenoCA,Adenocarcinoma-tumors,All-tumors-without-Lymphatic-system-Skin-Melanoma	Liver-HCC:12,Uterus-AdenoCA:6,Prost-AdenoCA:15	intronic
chr20:22008848-22008848	4.468665332	0.000940299158940898	4	4	4	4	54	4	Stomach-AdenoCA,ColoRect-AdenoCA,Glioma-tumors,CNS-tumors,Head-SCC,CNS-GBM,Squamous-tumors	Stomach-AdenoCA:8,CNS-GBM:22,ColoRect-AdenoCA:8,Head-SCC:16	intergenic
chr20:24975595-24975647	16.53241	0.000304589509306223	4	4	4	4	17	4	Carcinoma-tumors,Eso-AdenoCa,All-tumors-without-Lymphatic-system-Skin-Melanoma,Lung-AdenoCA,Lung-tumors,Liver-HCC,Adenocarcinoma-tumors,Digestive-tract-tumors	Liver-HCC:5,Panc-Endocrine:2,Eso-AdenoCa:5,Lung-AdenoCA:5	proximal_promoter
chr20:34330324-34330581	15.635408333	0.00191396323393488	4	4	4	4	35	4	Carcinoma-tumors,Ovary-AdenoCA,All-tumors-without-Lymphatic-system-Skin-Melanoma,Female-reproductive-system-tumors,Lung-SCC,Lung-tumors,Kidney-tumors,Adenocarcinoma-tumors,Kidney-ChRCC	Kidney-ChRCC:15,Lung-SCC:12,Ovary-AdenoCA:5,Stomach-AdenoCA:3	proximal_promoter
chr20:35089621-35089813	10.95118	0.00354941086464917	2	2	3	3	48	4	Carcinoma-tumors,All-tumors-without-Lymphatic-system-Skin-Melanoma,Female-reproductive-system-tumors,Breast-AdenoCa,Adenocarcinoma-tumors,Breast-tumors	Stomach-AdenoCA:3,Panc-AdenoCA:3,Breast-AdenoCa:18,Eso-AdenoCa:24	intronic
chr20:38082539-38082626	4.4307765	0.00218802400326138	1	1	3	3	62	4	Kidney-tumors,Carcinoma-tumors,Kidney-RCC,Adenocarcinoma-tumors,All-tumors-without-Lymphatic-system-Skin-Melanoma	Ovary-AdenoCA:39,Panc-AdenoCA:6,Kidney-RCC:5,Eso-AdenoCa:12	intergenic
chr20:41083827-41083877	4.6396305	0.000211006819451666	2	2	4	4	39	4	Carcinoma-tumors,Adenocarcinoma-tumors,Digestive-tract-tumors	Stomach-AdenoCA:30,Panc-AdenoCA:3,ColoRect-AdenoCA:6	intronic
chr20:41112486-41112550	7.23179	0.0023792357854974	3	3	3	3	34	4	Carcinoma-tumors,All-tumors-without-Lymphatic-system-Skin-Melanoma,Liver-HCC,Adenocarcinoma-tumors,Digestive-tract-tumors,Squamous-tumors,Bladder-TCC	Liver-HCC:10,Lung-SCC:9,Head-SCC:12,Bladder-TCC:3	intronic
chr20:41418890-41418965	3.72165	0.00191396323393488	2	2	3	3	11	4	Carcinoma-tumors,Squamous-tumors,All-tumors-without-Lymphatic-system-Skin-Melanoma	Liver-HCC:2,Lung-SCC:3,Head-SCC:6	intronic
chr20:41530927-41531225	6.381441212	0.00553411881864776	2	2	4	4	60	4	Liver-HCC,Carcinoma-tumors,Digestive-tract-tumors,Adenocarcinoma-tumors,All-tumors-without-Lymphatic-system-Skin-Melanoma	Liver-HCC:15,Panc-AdenoCA:12,Prost-AdenoCA:33	intronic
chr20:47342140-47342228	3.259831667	0.00296173679292815	1	1	1	1	86	4	Carcinoma-tumors,Adenocarcinoma-tumors,Female-reproductive-system-tumors,All-tumors-without-Lymphatic-system-Skin-Melanoma	Liver-HCC:60,Lung-SCC:2,Ovary-AdenoCA:24	intronic
chr20:47950619-47950626	7.72906	3.03746664663242e-05	2	2	2	2	19	4	Liver-HCC,Carcinoma-tumors,Digestive-tract-tumors,Adenocarcinoma-tumors,All-tumors-without-Lymphatic-system-Skin-Melanoma	Liver-HCC:15,Panc-AdenoCA:4	intergenic
chr20:48687976-48687994	12.227	0.000375150648243454	3	3	3	3	20	4	Stomach-AdenoCA,Carcinoma-tumors,Ovary-AdenoCA,Eso-AdenoCa,All-tumors-without-Lymphatic-system-Skin-Melanoma,Female-reproductive-system-tumors,Adenocarcinoma-tumors,Digestive-tract-tumors	Stomach-AdenoCA:10,Ovary-AdenoCA:5,Eso-AdenoCa:5	intergenic
chr20:49710746-49710941	7.38893	0.0015001697513467	2	2	3	3	12	4	Kidney-tumors,Kidney-RCC,Adenocarcinoma-tumors,Biliary-AdenoCA,Digestive-tract-tumors	Liver-HCC:2,Breast-AdenoCa:1,Kidney-RCC:6,Biliary-AdenoCA:3	intergenic
chr20:51110051-51110298	5.624142417	0.00191396323393488	2	2	4	4	94	4	Carcinoma-tumors,Digestive-tract-tumors,All-tumors-without-Lymphatic-system-Skin-Melanoma,Female-reproductive-system-tumors,Breast-AdenoCa,Adenocarcinoma-tumors,Breast-tumors,Biliary-AdenoCA	Liver-HCC:12,Prost-AdenoCA:12,Breast-AdenoCa:36,Biliary-AdenoCA:34	intergenic
chr20:51778935-51779088	12.32846	0.00180961057400545	4	4	4	4	34	4	Carcinoma-tumors,Ovary-AdenoCA,All-tumors-without-Lymphatic-system-Skin-Melanoma,Female-reproductive-system-tumors,Glioma-tumors,CNS-tumors,Liver-HCC,Adenocarcinoma-tumors,Digestive-tract-tumors,CNS-GBM,Biliary-AdenoCA	Liver-HCC:15,CNS-GBM:4,Ovary-AdenoCA:5,Biliary-AdenoCA:10	intronic
chr20:52720048-52720223	3.19204	0.00188883765355393	1	1	1	1	10	4	Carcinoma-tumors,Uterus-AdenoCA,Adenocarcinoma-tumors,Female-reproductive-system-tumors	Liver-HCC:2,Uterus-AdenoCA:4,Lung-AdenoCA:2,Eso-AdenoCa:2	intergenic
chr20:53553118-53553298	5.24392	0.00184539488785893	2	2	4	4	14	4	Carcinoma-tumors,Adenocarcinoma-tumors	Stomach-AdenoCA:2,Thy-AdenoCA:4,Breast-AdenoCa:4,Eso-AdenoCa:4	intergenic
chr20:53597045-53597191	5.26591	0.00628248950551867	3	3	3	3	17	4	Carcinoma-tumors,Digestive-tract-tumors,All-tumors-without-Lymphatic-system-Skin-Melanoma,Female-reproductive-system-tumors,Uterus-AdenoCA,Breast-AdenoCa,Liver-HCC,Adenocarcinoma-tumors,Breast-tumors	Liver-HCC:5,Uterus-AdenoCA:5,Breast-AdenoCa:6,CNS-Medullo:1	intergenic
chr20:54635705-54635757	5.2038965	0.000165578453753688	2	2	4	4	27	4	Kidney-tumors,Kidney-RCC,Biliary-AdenoCA,Adenocarcinoma-tumors,Digestive-tract-tumors	Stomach-AdenoCA:8,Ovary-AdenoCA:4,Biliary-AdenoCA:12,Kidney-RCC:3	intergenic
chr20:55043443-55043692	11.285587778	0.00196876301992019	3	3	3	3	104	4	Carcinoma-tumors,Ovary-AdenoCA,All-tumors-without-Lymphatic-system-Skin-Melanoma,Female-reproductive-system-tumors,Lung-SCC,Lung-tumors,Adenocarcinoma-tumors,Squamous-tumors	Kidney-RCC:4,Head-SCC:15,Ovary-AdenoCA:30,Lung-SCC:55	proximal_promoter
chr20:58909249-58909402	6.884056	0.00198924898754264	3	3	4	4	25	4	Carcinoma-tumors,Female-reproductive-system-tumors,All-tumors-without-Lymphatic-system-Skin-Melanoma,Breast-AdenoCa,Adenocarcinoma-tumors,Breast-tumors	Stomach-AdenoCA:3,Head-SCC:4,Breast-AdenoCa:18	intergenic
chr20:59115379-59115841	4.768505	0.046291365452817	1	1	4	4	36	4	Carcinoma-tumors,Adenocarcinoma-tumors,All-tumors-without-Lymphatic-system-Skin-Melanoma	ColoRect-AdenoCA:6,Kidney-RCC:27,Eso-AdenoCa:3	intergenic
chr20:59180819-59180933	3.40442675	0.00191396323393488	1	1	3	3	29	4	Kidney-tumors,Carcinoma-tumors,Kidney-RCC,Adenocarcinoma-tumors,All-tumors-without-Lymphatic-system-Skin-Melanoma	Ovary-AdenoCA:18,Kidney-RCC:8,Eso-AdenoCa:3	intergenic
chr20:59343372-59343672	4.5824325	0.0259172406458226	1	1	4	4	38	4	Carcinoma-tumors,Female-reproductive-system-tumors,All-tumors-without-Lymphatic-system-Skin-Melanoma,Breast-AdenoCa,Adenocarcinoma-tumors,Breast-tumors	Liver-HCC:3,Lung-SCC:2,Breast-AdenoCa:30,Eso-AdenoCa:3	intergenic
chr20:59700817-59701116	4.825497	0.0214309586840908	2	2	3	3	23	4	Carcinoma-tumors,All-tumors-without-Lymphatic-system-Skin-Melanoma,Female-reproductive-system-tumors,Breast-tumors,ColoRect-AdenoCA,Breast-AdenoCa,Adenocarcinoma-tumors,Digestive-tract-tumors	Ovary-AdenoCA:3,ColoRect-AdenoCA:5,Breast-AdenoCa:6,Eso-AdenoCa:9	intergenic
chr20:60156449-60156633	8.848724	0.00288111913988581	2	2	4	4	42	4	Liver-HCC,Carcinoma-tumors,Digestive-tract-tumors,Adenocarcinoma-tumors,All-tumors-without-Lymphatic-system-Skin-Melanoma	Liver-HCC:5,Panc-AdenoCA:20,Kidney-RCC:9,Eso-AdenoCa:8	intronic
chr20:62573670-62573800	14.423569412	0.000628045834709911	4	4	4	4	171	4	Stomach-AdenoCA,All-tumors-without-Lymphatic-system-Skin-Melanoma,Carcinoma-tumors,Digestive-tract-tumors	Stomach-AdenoCA:169,Breast-AdenoCa:2	intronic
chr20:62612336-62612563	12.2483675	0.00230544748098846	3	3	3	3	41	4	Carcinoma-tumors,Panc-AdenoCA,All-tumors-without-Lymphatic-system-Skin-Melanoma,Female-reproductive-system-tumors,Breast-tumors,Breast-AdenoCa,Adenocarcinoma-tumors,Digestive-tract-tumors	Panc-AdenoCA:10,Uterus-AdenoCA:4,Breast-AdenoCa:24,Cervix-SCC:3	proximal_promoter
chr21:11181312-11181361	3.242815	0.00191396323393488	1	1	2	2	9	4	Sarcoma-tumors,Bone-Osteosarc,All-tumors-without-Lymphatic-system-Skin-Melanoma	Liver-HCC:4,Bone-Osteosarc:3,Panc-AdenoCA:1,Prost-AdenoCA:1	intergenic
chr21:20050485-20050551	3.80031	0.00191396323393488	1	1	3	3	14	4	Kidney-tumors,Carcinoma-tumors,Kidney-RCC,Adenocarcinoma-tumors,All-tumors-without-Lymphatic-system-Skin-Melanoma	Kidney-RCC:5,Panc-AdenoCA:3,Prost-AdenoCA:3,Eso-AdenoCa:3	intergenic
chr21:22154549-22154616	4.56682525	0.00111254807744869	1	1	4	4	18	4	Prost-AdenoCA,Adenocarcinoma-tumors	Panc-AdenoCA:8,Prost-AdenoCA:10	intergenic
chr21:22271178-22271379	4.980685	0.00212177437626925	2	2	4	4	13	4	Carcinoma-tumors,Squamous-tumors,Adenocarcinoma-tumors,Head-SCC,All-tumors-without-Lymphatic-system-Skin-Melanoma	Lung-SCC:3,Uterus-AdenoCA:3,Kidney-RCC:3,Head-SCC:4	intergenic
chr21:22919933-22920086	5.010058334	0.00191396323393488	2	2	4	4	43	4	Carcinoma-tumors,Digestive-tract-tumors,Biliary-AdenoCA,Adenocarcinoma-tumors,All-tumors-without-Lymphatic-system-Skin-Melanoma	Liver-HCC:4,ColoRect-AdenoCA:12,Biliary-AdenoCA:15,Eso-AdenoCa:12	intergenic
chr21:23161631-23161824	5.014428485	0.0032761822009399	2	2	4	4	73	4	Carcinoma-tumors,All-tumors-without-Lymphatic-system-Skin-Melanoma,Lung-SCC,Kidney-RCC,Lung-tumors,Kidney-tumors,Adenocarcinoma-tumors,Squamous-tumors	Liver-HCC:3,Lung-SCC:65,Kidney-RCC:5	intergenic
chr21:23179235-23179413	2.20357	0.00191396323393488	1	1	2	2	11	4	Carcinoma-tumors,Adenocarcinoma-tumors,All-tumors-without-Lymphatic-system-Skin-Melanoma	Stomach-AdenoCA:3,Panc-Endocrine:2,ColoRect-AdenoCA:3,Kidney-RCC:3	intergenic
chr21:23572779-23572894	4.716033667	0.00142570657810949	2	2	4	4	13	4	Adenocarcinoma-tumors	Liver-HCC:6,Kidney-RCC:5,Eso-AdenoCa:2	intergenic
chr21:23811175-23811353	3.3129835	0.00863562057488997	2	2	3	3	12	4	Carcinoma-tumors,Head-SCC,Squamous-tumors,All-tumors-without-Lymphatic-system-Skin-Melanoma	Stomach-AdenoCA:4,Head-SCC:4,Breast-AdenoCa:2,Kidney-RCC:2	intergenic
chr21:23849438-23849589	3.76325	0.0145485819873647	1	1	3	3	6	4	Head-SCC,Squamous-tumors,All-tumors-without-Lymphatic-system-Skin-Melanoma	Head-SCC:3,Prost-AdenoCA:1,Eso-AdenoCa:1,Myeloid-AML:1	intergenic
chr21:24867685-24867763	3.4653115	0.00069661934596088	3	3	3	3	43	4	Carcinoma-tumors,ColoRect-AdenoCA,Adenocarcinoma-tumors,All-tumors-without-Lymphatic-system-Skin-Melanoma	Liver-HCC:12,ColoRect-AdenoCA:16,Thy-AdenoCA:12,Eso-AdenoCa:3	intergenic
chr21:25125911-25125927	2.296361	0.00283938306663261	1	1	2	2	33	4	Kidney-tumors,Carcinoma-tumors,Kidney-RCC,Adenocarcinoma-tumors,All-tumors-without-Lymphatic-system-Skin-Melanoma	Liver-HCC:3,Stomach-AdenoCA:12,Ovary-AdenoCA:3,Kidney-RCC:15	intergenic
chr21:25259147-25259208	3.3835175	0.00186855423892203	2	2	3	3	31	4	Carcinoma-tumors,All-tumors-without-Lymphatic-system-Skin-Melanoma	CNS-Oligo:1,Kidney-RCC:6,Head-SCC:12,Ovary-AdenoCA:12	intergenic
chr21:25438865-25439238	3.67908	0.0296937083096676	1	1	3	3	11	4	Carcinoma-tumors,Head-SCC,Squamous-tumors,All-tumors-without-Lymphatic-system-Skin-Melanoma	Lung-SCC:3,Head-SCC:4,Breast-AdenoCa:2,Bladder-TCC:2	intergenic
chr21:25767768-25767857	3.873909167	0.00142570657810949	1	1	3	3	92	4	Carcinoma-tumors,Panc-AdenoCA,Digestive-tract-tumors,Adenocarcinoma-tumors,All-tumors-without-Lymphatic-system-Skin-Melanoma	Liver-HCC:20,Lung-SCC:6,Panc-AdenoCA:54,Eso-AdenoCa:12	intergenic
chr21:26313761-26314078	5.077893333	0.00641303637297261	1	1	4	4	21	4	Carcinoma-tumors,Head-SCC,Squamous-tumors,All-tumors-without-Lymphatic-system-Skin-Melanoma	Liver-HCC:8,Lung-SCC:3,Panc-AdenoCA:6,Head-SCC:4	intergenic
chr21:34576081-34576423	13.585186667	0.00217882265114639	3	3	4	4	51	4	Carcinoma-tumors,Stomach-AdenoCA,All-tumors-without-Lymphatic-system-Skin-Melanoma,ColoRect-AdenoCA,Adenocarcinoma-tumors,Digestive-tract-tumors,Bladder-TCC	Stomach-AdenoCA:15,ColoRect-AdenoCA:30,Ovary-AdenoCA:3,Bladder-TCC:3	intergenic
chr21:34777522-34777783	14.54444	0.0016870382909016	4	4	4	4	17	4	Liver-HCC,Carcinoma-tumors,Digestive-tract-tumors,Adenocarcinoma-tumors,All-tumors-without-Lymphatic-system-Skin-Melanoma	Liver-HCC:5,Breast-LobularCa:6,Kidney-RCC:6	intronic
chr21:39591154-39591346	5.46756	0.00175864084494294	1	1	2	2	22	4	Carcinoma-tumors,Digestive-tract-tumors,Eso-AdenoCa,Adenocarcinoma-tumors,All-tumors-without-Lymphatic-system-Skin-Melanoma	Liver-HCC:12,Eso-AdenoCa:10	intronic
chr21:40285249-40285433	13.490756667	0.00162060821162166	4	4	4	4	29	4	Carcinoma-tumors,All-tumors-without-Lymphatic-system-Skin-Melanoma,Lung-tumors,Liver-HCC,Adenocarcinoma-tumors,Digestive-tract-tumors	Liver-HCC:20,Lung-SCC:3,Ovary-AdenoCA:6	intergenic
chr21:44712856-44713010	11.963271667	0.000526010846577952	4	3	4	3	20	4	Sarcoma-tumors,Panc-AdenoCA,Kidney-tumors,Kidney-RCC	Panc-AdenoCA:5,Kidney-RCC:6,Bone-Cart:9	intergenic
chr21:47010522-47010674	9.190066667	0.00480910411115181	3	3	3	3	82	4	Carcinoma-tumors,Panc-AdenoCA,All-tumors-without-Lymphatic-system-Skin-Melanoma,Lung-AdenoCA,Lung-tumors,Adenocarcinoma-tumors,Digestive-tract-tumors	Panc-AdenoCA:24,Breast-AdenoCa:45,Lung-AdenoCA:9,Bone-Cart:4	intergenic
chr22:20273426-20273433	7.13459	0.000158792134403786	2	2	2	2	6	4	Stomach-AdenoCA,Carcinoma-tumors,Bladder-TCC	Stomach-AdenoCA:2,Ovary-AdenoCA:1,Eso-AdenoCa:1,Bladder-TCC:2	intergenic
chr22:23298273-23298285	14.99835	0.000586356914959518	4	4	4	4	21	4	Carcinoma-tumors,Stomach-AdenoCA,All-tumors-without-Lymphatic-system-Skin-Melanoma,Liver-HCC,Bone-Osteosarc,Adenocarcinoma-tumors,Digestive-tract-tumors,Sarcoma-tumors,Bladder-TCC	Liver-HCC:10,Stomach-AdenoCA:5,Bladder-TCC:3,Bone-Osteosarc:3	intergenic
chr22:26169036-26169270	9.54465	0.0040682020049896	3	3	3	3	32	4	Carcinoma-tumors,Eso-AdenoCa,All-tumors-without-Lymphatic-system-Skin-Melanoma,Liver-HCC,Adenocarcinoma-tumors,Digestive-tract-tumors	Liver-HCC:6,Eso-AdenoCa:10,Biliary-AdenoCA:16	intronic
chr22:29319956-29320006	12.864623334	0.0037052594919755	3	3	3	3	39	4	Carcinoma-tumors,All-tumors-without-Lymphatic-system-Skin-Melanoma,Liver-HCC,Head-SCC,Adenocarcinoma-tumors,Digestive-tract-tumors,Squamous-tumors,Bladder-TCC	Liver-HCC:15,Head-SCC:12,Ovary-AdenoCA:3,Bladder-TCC:9	intronic
chr22:31650239-31650419	10.72069	0.00142570657810949	2	2	3	3	14	4	All-tumors-without-Lymphatic-system-Skin-Melanoma,Carcinoma-tumors,Eso-AdenoCa,Adenocarcinoma-tumors,Digestive-tract-tumors	ColoRect-AdenoCA:4,Breast-AdenoCa:3,Eso-AdenoCa:5,Bladder-TCC:2	intronic
chr22:37056587-37056692	8.83658	0.00191396323393488	1	1	3	3	18	4	Carcinoma-tumors,All-tumors-without-Lymphatic-system-Skin-Melanoma,Female-reproductive-system-tumors,Breast-AdenoCa,Adenocarcinoma-tumors,Breast-tumors	Liver-HCC:3,Panc-AdenoCA:6,ColoRect-AdenoCA:3,Breast-AdenoCa:6	intronic
chr22:42016981-42017125	11.716845	0.00102211987532265	2	2	3	3	52	4	Carcinoma-tumors,All-tumors-without-Lymphatic-system-Skin-Melanoma,Female-reproductive-system-tumors,Breast-AdenoCa,Kidney-RCC,Kidney-tumors,Adenocarcinoma-tumors,Breast-tumors	Ovary-AdenoCA:4,Panc-AdenoCA:3,Breast-AdenoCa:30,Kidney-RCC:15	UTR
chr22:43670076-43670101	3.50262	1.03660725280907e-06	1	1	1	1	19	4	Carcinoma-tumors,Digestive-tract-tumors,Adenocarcinoma-tumors,Eso-AdenoCa,All-tumors-without-Lymphatic-system-Skin-Melanoma	Liver-HCC:4,Eso-AdenoCa:15	intronic
chr22:44319448-44319648	9.927781667	0.00191396323393488	3	3	3	3	24	4	Carcinoma-tumors,Lung-SCC,Lung-tumors,All-tumors-without-Lymphatic-system-Skin-Melanoma	Lung-SCC:8,Head-SCC:14,Lung-AdenoCA:2	proximal_promoter
chr22:46067862-46067908	18.710978	0.000729606544104359	4	4	4	4	65	4	Carcinoma-tumors,Ovary-AdenoCA,All-tumors-without-Lymphatic-system-Skin-Melanoma,Female-reproductive-system-tumors,Lung-SCC,Breast-tumors,Lung-tumors,Liver-HCC,Adenocarcinoma-tumors,Digestive-tract-tumors,Squamous-tumors	Liver-HCC:10,Breast-LobularCa:10,Ovary-AdenoCA:20,Lung-SCC:25	UTR
chr22:46431672-46431873	12.020190182	0.000373285000296508	3	3	3	3	24	4	Kidney-tumors,Kidney-RCC,Female-reproductive-system-tumors	Breast-LobularCa:1,Ovary-AdenoCA:2,Kidney-RCC:10,Cervix-AdenoCA:11	intergenic
chr22:48313508-48313730	10.579538167	0.00407171624172116	5	4	5	4	93	4	Carcinoma-tumors,Eso-AdenoCa,All-tumors-without-Lymphatic-system-Skin-Melanoma,Liver-HCC,Adenocarcinoma-tumors,Digestive-tract-tumors	Liver-HCC:30,Kidney-RCC:18,Eso-AdenoCa:45	intergenic
chr22:49604806-49604846	8.332116667	0.000794944408220031	3	3	4	4	30	4	Carcinoma-tumors,All-tumors-without-Lymphatic-system-Skin-Melanoma,Female-reproductive-system-tumors,Kidney-RCC,Kidney-tumors,Adenocarcinoma-tumors,Breast-tumors	Breast-LobularCa:5,Lung-SCC:2,Uterus-AdenoCA:8,Kidney-RCC:15	intergenic
chr3:266536-266616	4.784648	0.000685116813064887	1	1	4	4	14	4	Carcinoma-tumors,Head-SCC,Squamous-tumors	Stomach-AdenoCA:1,Head-SCC:9,Cervix-SCC:4	intronic
chr3:587574-587683	5.771504	0.0012807038565826	1	1	4	4	13	4	Female-reproductive-system-tumors,Carcinoma-tumors,Squamous-tumors,Cervix-SCC,All-tumors-without-Lymphatic-system-Skin-Melanoma	Liver-HCC:8,Cervix-SCC:5	intergenic
chr3:665705-665806	4.5363565	0.000465962463589764	3	3	4	4	36	4	Carcinoma-tumors,Eso-AdenoCa,All-tumors-without-Lymphatic-system-Skin-Melanoma,Female-reproductive-system-tumors,Uterus-AdenoCA,ColoRect-AdenoCA,Adenocarcinoma-tumors,Digestive-tract-tumors	ColoRect-AdenoCA:10,Uterus-AdenoCA:10,Eso-AdenoCa:10,Lung-AdenoCA:6	intergenic
chr3:1793758-1793977	4.5366445	0.0143592074798366	1	1	4	4	18	4	Carcinoma-tumors,Breast-tumors,Adenocarcinoma-tumors,Female-reproductive-system-tumors,All-tumors-without-Lymphatic-system-Skin-Melanoma	Breast-LobularCa:5,Lung-SCC:4,Eso-AdenoCa:9	intergenic
chr3:2029644-2029661	2.49011	0.00222581213859682	1	1	2	2	14	4	Carcinoma-tumors,All-tumors-without-Lymphatic-system-Skin-Melanoma,Female-reproductive-system-tumors,Breast-AdenoCa,Adenocarcinoma-tumors,Breast-tumors	Liver-HCC:3,Lung-SCC:2,Breast-AdenoCa:6,Eso-AdenoCa:3	intergenic
chr3:2316196-2316540	4.15642	0.0224257033278444	1	1	3	3	19	4	Kidney-tumors,Carcinoma-tumors,Kidney-RCC,Adenocarcinoma-tumors,All-tumors-without-Lymphatic-system-Skin-Melanoma	Stomach-AdenoCA:3,Panc-AdenoCA:3,Kidney-RCC:10,Eso-AdenoCa:3	intronic
chr3:2510687-2510725	2.79643	0.000429882266729039	1	1	2	2	18	4	Carcinoma-tumors,Head-SCC,Squamous-tumors,All-tumors-without-Lymphatic-system-Skin-Melanoma	Lung-SCC:6,Head-SCC:8,Ovary-AdenoCA:2,Eso-AdenoCa:2	intronic
chr3:2750350-2750406	3.23352525	0.0100056594592893	2	2	2	2	58	4	Carcinoma-tumors,All-tumors-without-Lymphatic-system-Skin-Melanoma,Lung-SCC,Lung-tumors,Liver-HCC,Adenocarcinoma-tumors,Digestive-tract-tumors,Squamous-tumors	Liver-HCC:25,Lung-SCC:30,Kidney-RCC:3	intronic
chr3:6549438-6549566	3.25332	0.012691446033019	1	1	2	2	10	4	Lung-SCC,Carcinoma-tumors,Squamous-tumors,Lung-tumors,All-tumors-without-Lymphatic-system-Skin-Melanoma	Lung-SCC:5,CNS-GBM:1,Panc-AdenoCA:2,Stomach-AdenoCA:2	intergenic
chr3:9012843-9012858	9.30698	2.87954099622681e-07	3	3	3	3	18	4	Carcinoma-tumors,Adenocarcinoma-tumors,All-tumors-without-Lymphatic-system-Skin-Melanoma	Liver-HCC:12,Eso-AdenoCa:6	intergenic
chr3:11119311-11119454	10.892863333	0.0007437609572101	4	4	4	4	33	4	Carcinoma-tumors,Female-reproductive-system-tumors,All-tumors-without-Lymphatic-system-Skin-Melanoma,Breast-AdenoCa,Adenocarcinoma-tumors,Breast-tumors	Prost-AdenoCA:3,ColoRect-AdenoCA:18,Breast-AdenoCa:12	intergenic
chr3:14275823-14276196	13.2931145	0.00191396323393488	4	4	4	4	34	4	Carcinoma-tumors,Head-SCC,Squamous-tumors,All-tumors-without-Lymphatic-system-Skin-Melanoma	Head-SCC:20,Thy-AdenoCA:4,Eso-AdenoCa:10	intergenic
chr3:16642946-16642954	8.246245	0.000304589509306223	3	3	3	3	33	4	Carcinoma-tumors,Eso-AdenoCa,All-tumors-without-Lymphatic-system-Skin-Melanoma,Liver-HCC,Adenocarcinoma-tumors,Digestive-tract-tumors	Liver-HCC:10,Uterus-AdenoCA:3,Eso-AdenoCa:20	intronic
chr3:18336949-18337414	7.101861	0.00734958929044109	3	2	5	4	24	4	Kidney-tumors,Carcinoma-tumors,Kidney-RCC,Adenocarcinoma-tumors,All-tumors-without-Lymphatic-system-Skin-Melanoma	Liver-HCC:6,Breast-AdenoCa:3,Kidney-RCC:15	intronic
chr3:18990119-18990332	4.93679	0.00736660842209743	2	2	4	4	14	4	Carcinoma-tumors,Adenocarcinoma-tumors,All-tumors-without-Lymphatic-system-Skin-Melanoma	Kidney-ChRCC:6,Stomach-AdenoCA:2,Bladder-TCC:4,Lung-SCC:2	intergenic
chr3:19276054-19276129	5.202645667	0.00148546259121224	3	3	4	4	20	4	Carcinoma-tumors,Adenocarcinoma-tumors,All-tumors-without-Lymphatic-system-Skin-Melanoma	Ovary-AdenoCA:6,Prost-AdenoCA:12,Bladder-TCC:2	intronic
chr3:28895194-28895317	3.6125781667	0.000684106957232908	1	1	3	3	45	4	Adenocarcinoma-tumors,Eso-AdenoCa,Digestive-tract-tumors	Liver-HCC:36,Eso-AdenoCa:9	intergenic
chr3:34500460-34500739	4.748318	0.0113230063015829	1	1	4	4	13	4	Kidney-tumors,Carcinoma-tumors,Kidney-RCC,Adenocarcinoma-tumors,All-tumors-without-Lymphatic-system-Skin-Melanoma	Lung-SCC:2,Kidney-RCC:5,Bone-Leiomyo:3,Eso-AdenoCa:3	intergenic
chr3:36771072-36771143	10.94546	0.000437146387104499	3	3	3	3	20	4	Carcinoma-tumors,Panc-AdenoCA,Eso-AdenoCa,All-tumors-without-Lymphatic-system-Skin-Melanoma,Liver-HCC,Adenocarcinoma-tumors,Digestive-tract-tumors	Liver-HCC:10,Panc-AdenoCA:5,Eso-AdenoCa:5	intronic
chr3:46064600-46064641	10.355495	0.00211962471830013	4	4	4	4	79	4	Carcinoma-tumors,Ovary-AdenoCA,Female-reproductive-system-tumors,All-tumors-without-Lymphatic-system-Skin-Melanoma,Breast-AdenoCa,CNS-tumors,Adenocarcinoma-tumors,CNS-Medullo,Breast-tumors	Ovary-AdenoCA:10,Panc-AdenoCA:15,Breast-AdenoCa:36,CNS-Medullo:18	intronic
[truncated: 4,265 more rows]
