# Supplementary material for: Functional annotation of noncoding mutations in cancer
Source: Life Sci Alliance. 2021 Jul 19;4(9):e201900523. doi: 10.26508/lsa.201900523 (PMC8321657; doi:10.26508/lsa.201900523)
Supplement: Supplementary file 5 [file LSA-2019-00523_TableS5.xls]

## Sheet: TableS5
Table S5	Significanlt mutated regulatory elements from melanoma cohort
Position	Functional Score	Max FDR	Num. Regulatory mutations	Num. Samples with regulatory mutations	Num. Mutations	Num. Samples with mutations	Sig. in Cohorts	Num. Mutations per Cancer Type	Functional type
chr1:43824520-43824529	38.876985001	2.73512044267005e-21	10	9	55	9	Skin-Melanoma	Skin-Melanoma:55	proximal_promoter
chr20:32580927-32581033	41.80872	3.68058445188463e-16	10	9	13	9	Skin-Melanoma	Skin-Melanoma:13	proximal_promoter
chr19:58978311-58978431	26.054836833	9.49101252877113e-16	7	7	31	8	Skin-Melanoma	Skin-Melanoma:31	proximal_promoter
chr21:33765358-33765426	25.679212223	2.15244847022266e-15	7	7	46	8	Skin-Melanoma	Skin-Melanoma:46	proximal_promoter
chr3:101280670-101280683	12.012929286	2.15694038175763e-16	3	3	24	7	Skin-Melanoma	Skin-Melanoma:24	proximal_promoter
chr7:66461640-66461706	20.62967	1.95293976923949e-15	6	6	18	7	Skin-Melanoma	Skin-Melanoma:18	proximal_promoter
chr16:67260923-67260974	19.869716	5.921763716188e-14	5	5	19	6	Skin-Melanoma	Skin-Melanoma:19	proximal_promoter
chr19:50269896-50270044	24.458596667	2.44707495570318e-09	6	5	16	6	Skin-Melanoma	Skin-Melanoma:16	proximal_promoter
chr20:34129795-34129809	26.862365	1.8088849676515e-14	6	6	12	6	Skin-Melanoma	Skin-Melanoma:12	UTR
chr11:118992187-118992188	20.860829999	1.30925473521187e-14	5	5	16	5	Skin-Melanoma	Skin-Melanoma:16	proximal_promoter
chr12:34175266-34175273	15.472591332	9.47273624763245e-15	5	5	32	5	Skin-Melanoma	Skin-Melanoma:32	UTR
chr12:54718801-54718863	14.303536666	1.76034281465106e-11	4	4	53	5	Skin-Melanoma	Skin-Melanoma:53	intronic
chr16:2510082-2510096	18.785389697	2.39855906843212e-12	5	5	45	5	Skin-Melanoma	Skin-Melanoma:45	UTR
chr18:37420653-37420890	10.056793333	7.02334651015231e-05	5	1	15	5	Skin-Melanoma	Skin-Melanoma:15	intergenic
chr19:17970439-17970682	14.07587	7.66192871502717e-07	4	4	6	5	Skin-Melanoma	Skin-Melanoma:6	proximal_promoter
chr2:32390862-32390943	19.09764	2.09389757410237e-09	5	5	28	5	Skin-Melanoma	Skin-Melanoma:28	proximal_promoter
chr22:46431606-46431695	10.823215	4.0894237108868e-05	3	3	31	5	Skin-Melanoma	Skin-Melanoma:31	intergenic
chr6:39693257-39693304	12.396860001	4.03044769787649e-10	5	5	27	5	Skin-Melanoma	Skin-Melanoma:27	proximal_promoter
chr7:27779715-27779718	4.64702	0.000319249241237611	1	1	5	5	Skin-Melanoma	Skin-Melanoma:5	UTR
chr7:102105380-102105381	3.593313333	2.87947373943891e-16	1	1	25	5	Skin-Melanoma	Skin-Melanoma:25	proximal_promoter
chr1:894650-894717	11.272941342	1.20772508551552e-05	3	3	34	4	Skin-Melanoma	Skin-Melanoma:34	proximal_promoter
chr1:100598498-100598556	11.849014999	9.07993409063559e-09	4	4	13	4	Skin-Melanoma	Skin-Melanoma:13	proximal_promoter
chr10:36515314-36515573	3.32659	0.000107022381263571	3	1	6	4	Skin-Melanoma	Skin-Melanoma:6	intergenic
chr13:41837721-41837733	13.502942	1.49756437692033e-10	4	4	20	4	Skin-Melanoma	Skin-Melanoma:20	UTR
chr14:77923935-77924100	13.616236667	7.66192871502717e-07	4	4	6	4	Skin-Melanoma	Skin-Melanoma:6	proximal_promoter
chr15:66161762-66161786	3.937211	0.000488112365987139	1	1	14	4	Skin-Melanoma	Skin-Melanoma:14	intronic
chr17:49873616-49873759	3.213774	1.56518459807134e-05	2	1	6	4	Skin-Melanoma	Skin-Melanoma:6	intronic
chr17:79212951-79213115	15.14479	1.51569748696761e-06	4	4	16	4	Skin-Melanoma	Skin-Melanoma:16	proximal_promoter
chr17:79849512-79849580	4.16267	0.000487794114601185	1	1	7	4	Skin-Melanoma	Skin-Melanoma:7	proximal_promoter
chr18:54980662-54980753	7.429785	0.000319249241237611	3	3	19	4	Skin-Melanoma	Skin-Melanoma:19	intergenic
chr19:2269309-2269468	7.093546	3.82093249486366e-06	2	2	24	4	Skin-Melanoma	Skin-Melanoma:24	proximal_promoter
chr19:46498439-46498621	13.346841999	3.8133725456789e-06	4	4	49	4	Skin-Melanoma	Skin-Melanoma:49	intronic
chr2:26101489-26101492	13.654463	8.12487531623173e-12	4	4	58	4	Skin-Melanoma	Skin-Melanoma:58	proximal_promoter
chr2:91811871-91812044	8.404036667	0.000272208928583297	4	1	7	4	Skin-Melanoma	Skin-Melanoma:7	intergenic
chr2:104856905-104856970	7.908080571	3.44131698170811e-05	4	4	28	4	Skin-Melanoma	Skin-Melanoma:28	intergenic
chr21:46707804-46707847	10.769325333	2.99455128155395e-08	3	3	44	4	Skin-Melanoma	Skin-Melanoma:44	UTR
chr22:30988175-30988179	4.64702	0.000557101806073392	1	1	4	4	Skin-Melanoma	Skin-Melanoma:4	UTR
chr7:39605969-39605970	6.861993334	1.91381147503912e-11	2	2	20	4	Skin-Melanoma	Skin-Melanoma:20	proximal_promoter
chr8:30601668-30601676	12.86481	4.59730950284837e-12	3	3	12	4	Skin-Melanoma	Skin-Melanoma:12	intronic
chr8:67837826-67837826	13.82984	2.63650931456979e-11	4	4	32	4	Skin-Melanoma	Skin-Melanoma:32	intronic
chr1:1167437-1167437	14.53071	1.87296441131437e-08	3	3	9	3	Skin-Melanoma	Skin-Melanoma:9	proximal_promoter
chr1:25559063-25559081	11.144915667	2.41970262649322e-06	3	3	31	3	Skin-Melanoma	Skin-Melanoma:31	proximal_promoter
chr1:39339208-39339214	11.93131	3.51738956168019e-07	3	3	9	3	Skin-Melanoma	Skin-Melanoma:9	UTR
chr1:43855557-43855677	11.25232	0.000160061862096574	3	3	9	3	Skin-Melanoma	Skin-Melanoma:9	proximal_promoter
chr1:47184786-47184851	11.257074	8.11888805503681e-05	3	3	13	3	Skin-Melanoma	Skin-Melanoma:13	proximal_promoter
chr1:51655282-51655283	10.75255	5.54671685826197e-08	3	3	3	3	Skin-Melanoma	Skin-Melanoma:3	intergenic
chr1:153963194-153963227	7.8994625	7.66192871502717e-07	2	2	7	3	Skin-Melanoma	Skin-Melanoma:7	proximal_promoter
chr1:164443029-164443363	3.639554	0.000885980322311046	3	1	4	3	Skin-Melanoma	Skin-Melanoma:4	intergenic
chr1:211752708-211752708	11.43471	3.20691510904548e-08	3	3	27	3	Skin-Melanoma	Skin-Melanoma:27	proximal_promoter
chr1:221162586-221162800	6.130517333	0.000319249241237611	4	3	11	3	Skin-Melanoma	Skin-Melanoma:11	intergenic
chr1:231473746-231473746	14.45562	1.74485725870559e-08	3	3	3	3	Skin-Melanoma	Skin-Melanoma:3	proximal_promoter
chr10:19996065-19996180	6.203656333	0.000157823843126659	3	3	13	3	Skin-Melanoma	Skin-Melanoma:13	intronic
chr11:3400457-3400499	11.130109773	1.65062478889273e-05	3	3	21	3	Skin-Melanoma	Skin-Melanoma:21	proximal_promoter
chr11:62521393-62521393	12.066128571	1.73050297105275e-09	3	3	21	3	Skin-Melanoma	Skin-Melanoma:21	intronic
chr11:66234300-66234326	14.541632501	1.41749247909407e-06	4	3	14	3	Skin-Melanoma	Skin-Melanoma:14	proximal_promoter
chr11:67275679-67275680	4.41696	0.00057548699141445	1	1	3	3	Skin-Melanoma	Skin-Melanoma:3	proximal_promoter
chr11:68025038-68025038	13.84803	3.59428390892543e-07	3	3	3	3	Skin-Melanoma	Skin-Melanoma:3	intergenic
chr11:80751087-80751190	4.08805	0.00152306900126937	2	1	8	3	Skin-Melanoma	Skin-Melanoma:8	intergenic
chr11:91252126-91252356	3.9762205	0.00148160047074982	3	1	14	3	Skin-Melanoma	Skin-Melanoma:14	intergenic
chr12:4936314-4936452	5.829977096	0.000441070954267534	3	3	13	3	Skin-Melanoma	Skin-Melanoma:13	intronic
chr12:17169054-17169258	3.5336355	0.00050385660276161	3	2	8	3	Skin-Melanoma	Skin-Melanoma:8	intergenic
chr12:54121367-54121413	12.493873333	1.27649769395708e-05	3	3	6	3	Skin-Melanoma	Skin-Melanoma:6	UTR
chr12:54582863-54582869	11.559365555	1.73559137283961e-08	3	3	23	3	Skin-Melanoma	Skin-Melanoma:23	proximal_promoter
chr12:59447196-59447278	2.25875	0.00107150475506078	1	1	7	3	Skin-Melanoma	Skin-Melanoma:7	intergenic
chr12:75784719-75784795	8.667503333	7.54824855251892e-05	3	3	10	3	Skin-Melanoma	Skin-Melanoma:10	proximal_promoter
chr12:117759897-117760080	6.70872875	0.000786151680291633	3	3	19	3	Skin-Melanoma	Skin-Melanoma:19	intronic
chr12:117855943-117855988	7.030393256	0.000194031175971053	3	3	24	3	Skin-Melanoma	Skin-Melanoma:24	intronic
chr12:120315130-120315215	6.69522	3.72384038236141e-05	2	2	3	3	Skin-Melanoma	Skin-Melanoma:3	proximal_promoter
chr13:37633848-37633874	6.562273334	0.000194031175971053	2	2	11	3	Skin-Melanoma	Skin-Melanoma:11	proximal_promoter
chr13:81281701-81281869	3.472502	0.000487794114601185	3	1	4	3	Skin-Melanoma	Skin-Melanoma:4	intergenic
chr13:85259129-85259226	1.49324	0.00199466463381713	1	1	5	3	Skin-Melanoma	Skin-Melanoma:5	intergenic
chr14:101649499-101649781	3.49327	0.00089659825742965	3	1	7	3	Skin-Melanoma	Skin-Melanoma:7	intergenic
chr15:67547107-67547108	9.31707	4.54010709135894e-08	3	3	3	3	Skin-Melanoma	Skin-Melanoma:3	proximal_promoter
chr15:90931383-90931383	10.48362	5.96462322465657e-10	3	3	12	3	Skin-Melanoma	Skin-Melanoma:12	proximal_promoter
chr16:15982556-15982556	12.728184	2.18208734438517e-08	3	3	18	3	Skin-Melanoma	Skin-Melanoma:18	proximal_promoter
chr16:25042922-25042924	13.6286175	2.31310075631818e-08	4	3	32	3	Skin-Melanoma	Skin-Melanoma:32	intergenic
chr16:67515127-67515296	9.955407857	3.31779231547954e-05	3	3	17	3	Skin-Melanoma	Skin-Melanoma:17	UTR
chr16:72698981-72699023	6.701161429	0.000320482869518373	2	2	11	3	Skin-Melanoma	Skin-Melanoma:11	intergenic
chr16:88923346-88923396	7.470366429	5.33541098141504e-06	2	2	10	3	Skin-Melanoma	Skin-Melanoma:10	proximal_promoter
chr17:883056-883176	10.967025555	5.16748156107585e-05	3	3	19	3	Skin-Melanoma	Skin-Melanoma:19	proximal_promoter
chr17:6554934-6554937	12.26102	7.740302259406e-09	3	3	18	3	Skin-Melanoma	Skin-Melanoma:18	UTR
chr17:7893662-7893662	11.02617	7.66192871502717e-07	3	3	9	3	Skin-Melanoma	Skin-Melanoma:9	intergenic
chr17:12921485-12921589	3.80853	0.000480428791865117	1	1	3	3	Skin-Melanoma	Skin-Melanoma:3	proximal_promoter
chr17:31771606-31771608	1.78006	0.000641938549489422	1	1	6	3	Skin-Melanoma	Skin-Melanoma:6	intronic
chr17:42977028-42977049	3.793905714	0.00055713568915593	1	1	11	3	Skin-Melanoma	Skin-Melanoma:11	proximal_promoter
chr17:44302753-44302832	9.88614	1.28195141760704e-05	3	3	4	3	Skin-Melanoma	Skin-Melanoma:4	proximal_promoter
chr17:79935419-79935419	11.428816668	3.01068543001015e-08	3	3	57	3	Skin-Melanoma	Skin-Melanoma:57	intronic
chr18:39261463-39261706	5.432454	0.000622061816878814	3	1	4	3	Skin-Melanoma	Skin-Melanoma:4	intergenic
chr18:54305954-54305955	8.36657	1.53223371484628e-08	3	3	16	3	Skin-Melanoma	Skin-Melanoma:16	UTR
chr19:3094236-3094261	10.723441071	1.21546859883337e-06	3	3	17	3	Skin-Melanoma	Skin-Melanoma:17	proximal_promoter
chr19:18315129-18315143	4.27952	0.000636197954800508	1	1	4	3	Skin-Melanoma	Skin-Melanoma:4	proximal_promoter
chr19:33864509-33864509	13.208205	8.13452465262812e-08	3	3	6	3	Skin-Melanoma	Skin-Melanoma:6	UTR
chr19:35626461-35626461	13.37802	4.19884009383671e-08	3	3	6	3	Skin-Melanoma	Skin-Melanoma:6	intronic
chr19:45394192-45394435	15.3206025	8.10028492708003e-05	4	3	11	3	Skin-Melanoma	Skin-Melanoma:11	intronic
chr19:49178825-49178825	13.90221	5.16350504484835e-08	3	3	3	3	Skin-Melanoma	Skin-Melanoma:3	intergenic
chr19:50180020-50180102	11.555223636	8.10028492708003e-05	3	3	16	3	Skin-Melanoma	Skin-Melanoma:16	intronic
chr19:53445890-53445928	1273754	2.42740243883036e-06	2	2	5	3	Skin-Melanoma	Skin-Melanoma:5	intronic
chr2:10830114-10830148	10.206676667	4.70822191558383e-06	3	3	11	3	Skin-Melanoma	Skin-Melanoma:11	proximal_promoter
chr2:42588720-42588732	9.585526667	2.05929431137487e-06	3	3	11	3	Skin-Melanoma	Skin-Melanoma:11	UTR
chr2:70056671-70056752	10.061473182	2.4813084951659e-06	3	3	23	3	Skin-Melanoma	Skin-Melanoma:23	proximal_promoter
chr2:88991086-88991099	3.12444	0.000769361916814759	1	1	3	3	Skin-Melanoma	Skin-Melanoma:3	proximal_promoter
chr2:119426365-119426377	3.269	0.000164584430040686	2	2	3	3	Skin-Melanoma	Skin-Melanoma:3	intergenic
chr2:128615743-128615744	10.501921428	7.740302259406e-09	3	3	21	3	Skin-Melanoma	Skin-Melanoma:21	proximal_promoter
chr2:220462790-220462799	11.8186725	5.14033122654354e-08	3	3	6	3	Skin-Melanoma	Skin-Melanoma:6	intronic
chr2:241500538-241500593	7.088627777	7.58583643720402e-06	2	2	26	3	Skin-Melanoma	Skin-Melanoma:26	intronic
chr20:7328344-7328645	3.4602585	0.000319249241237611	3	1	5	3	Skin-Melanoma	Skin-Melanoma:5	intergenic
chr20:24642092-24642266	5.3017666667	0.000485785663168319	3	2	12	3	Skin-Melanoma	Skin-Melanoma:12	intronic
chr20:53263579-53263582	5.1776	6.90589993419244e-09	3	3	3	3	Skin-Melanoma	Skin-Melanoma:3	intronic
chr21:37757580-37757676	11.426458429	1.95782932048176e-05	3	3	31	3	Skin-Melanoma	Skin-Melanoma:31	proximal_promoter
chr22:36877714-36877848	11.011033888	3.31779231547954e-05	3	3	37	3	Skin-Melanoma	Skin-Melanoma:37	UTR
chr22:47158535-47158536	11.668263334	4.92618100952134e-08	3	3	21	3	Skin-Melanoma	Skin-Melanoma:21	UTR
chr3:16306504-16306505	4.43593	1.7083107127915e-08	1	1	3	3	Skin-Melanoma	Skin-Melanoma:3	proximal_promoter
chr3:21730896-21730897	7.51186	4.28547894863278e-06	3	3	3	3	Skin-Melanoma	Skin-Melanoma:3	intronic
chr3:106084044-106084215	3.305085	0.000118776189572579	3	1	8	3	Skin-Melanoma	Skin-Melanoma:8	intergenic
chr3:122135048-122135048	11.7469275	1.3419725986189e-09	3	3	38	3	Skin-Melanoma	Skin-Melanoma:38	proximal_promoter
chr3:128880191-128880221	7.45590625	1.8615612156204e-06	2	2	22	3	Skin-Melanoma	Skin-Melanoma:22	proximal_promoter
chr3:191956246-191956315	4.3401175	0.000319249241237611	3	1	9	3	Skin-Melanoma	Skin-Melanoma:9	intronic
chr4:6576892-6576902	9.976770947	5.61540027762514e-07	3	3	47	3	Skin-Melanoma	Skin-Melanoma:47	proximal_promoter
chr4:21389274-21389464	3.5487110007	0.000319249241237611	3	2	10	3	Skin-Melanoma	Skin-Melanoma:10	intronic
chr4:70324348-70324376	6.06445	3.00094857509613e-05	3	1	6	3	Skin-Melanoma	Skin-Melanoma:6	intergenic
chr4:109541732-109541735	13.276146666	1.50004167026397e-08	4	3	12	3	Skin-Melanoma	Skin-Melanoma:12	UTR
chr4:190861947-190861982	6.131784444	6.93116558643539e-06	2	2	39	3	Skin-Melanoma	Skin-Melanoma:39	UTR
chr5:57755954-57755991	8.980862	1.14494726193435e-05	3	3	16	3	Skin-Melanoma	Skin-Melanoma:16	UTR
chr5:76070576-76070586	8.81271	0.000231183948139035	2	2	3	3	Skin-Melanoma	Skin-Melanoma:3	intergenic
chr5:110074661-110074679	10.08781	1.95542121222645e-07	3	3	25	3	Skin-Melanoma	Skin-Melanoma:25	proximal_promoter
chr5:133702909-133702910	10.319036667	5.16350504484835e-08	3	3	18	3	Skin-Melanoma	Skin-Melanoma:18	intronic
chr6:30585200-30585292	12.59345	1.64339362588054e-05	3	3	7	3	Skin-Melanoma	Skin-Melanoma:7	proximal_promoter
chr6:31707592-31707592	13.566260001	1.40529495216884e-07	3	3	9	3	Skin-Melanoma	Skin-Melanoma:9	proximal_promoter
chr6:49143562-49143601	7.539960083	0.000319249241237611	3	3	22	3	Skin-Melanoma	Skin-Melanoma:22	intergenic
chr6:63007634-63007680	1650258	5.13260561722645e-05	3	2	7	3	Skin-Melanoma	Skin-Melanoma:7	intergenic
chr6:88707645-88707660	3.446205	2.45015888065934e-06	2	1	6	3	Skin-Melanoma	Skin-Melanoma:6	intergenic
chr6:124358137-124358296	3.6132225	0.000319249241237611	3	1	8	3	Skin-Melanoma	Skin-Melanoma:8	intronic
chr7:5553439-5553462	11.035684191	3.82227830713191e-06	3	3	31	3	Skin-Melanoma	Skin-Melanoma:31	proximal_promoter
chr7:23053834-23053838	6.42491	2.17377221439197e-06	2	2	3	3	Skin-Melanoma	Skin-Melanoma:3	proximal_promoter
chr7:56174183-56174197	3.1639675	0.000364464433872275	1	1	8	3	Skin-Melanoma	Skin-Melanoma:8	UTR
chr7:132937718-132937747	11.098108	3.73051981381684e-06	3	3	11	3	Skin-Melanoma	Skin-Melanoma:11	proximal_promoter
chr7:156742381-156742396	12.1882075	2.64416980583324e-06	3	3	13	3	Skin-Melanoma	Skin-Melanoma:13	proximal_promoter
chr8:40057338-40057350	7.69157	0.000149657632967105	2	2	3	3	Skin-Melanoma	Skin-Melanoma:3	intergenic
chr8:57124123-57124164	9.604603333	1.20772508551552e-05	3	3	18	3	Skin-Melanoma	Skin-Melanoma:18	proximal_promoter
chr8:62757100-62757259	3.425233	0.000111594489692313	2	1	3	3	Skin-Melanoma	Skin-Melanoma:3	intergenic
chr8:101162772-101162805	7.266392	1.64719745453823e-05	2	2	13	3	Skin-Melanoma	Skin-Melanoma:13	proximal_promoter
chr8:124054557-124054558	7.66103	3.39580898231782e-08	2	2	6	3	Skin-Melanoma	Skin-Melanoma:6	UTR
chr8:124428733-124428733	11.2082325	2.04586854525958e-08	3	3	27	3	Skin-Melanoma	Skin-Melanoma:27	proximal_promoter
chr8:125551344-125551345	8.85289	3.20691510904548e-08	2	2	3	3	Skin-Melanoma	Skin-Melanoma:3	UTR
chr9:78481369-78481382	5.85993	9.86221675866229e-05	2	2	3	3	Skin-Melanoma	Skin-Melanoma:3	intergenic
chr9:135905886-135905986	12.308261818	6.81050424630897e-06	4	3	26	3	Skin-Melanoma	Skin-Melanoma:26	proximal_promoter
chrX:604973-605112	4.29172	0.000319249241237611	3	1	3	3	Skin-Melanoma	Skin-Melanoma:3	intronic
chrX:1399854-1400239	6.180486667	0.00154503683908033	3	3	15	3	Skin-Melanoma	Skin-Melanoma:15	intronic
chrX:1854062-1854273	4.8825448333	0.000934863886256111	3	2	19	3	Skin-Melanoma	Skin-Melanoma:19	intergenic
chrX:97104120-97104222	3.504374	0.000306375925824825	3	1	10	3	Skin-Melanoma	Skin-Melanoma:10	intergenic
chrX:124474627-124474750	3.693948	0.000319249241237611	3	1	4	3	Skin-Melanoma	Skin-Melanoma:4	intergenic
