# Supplementary material for: Functional annotation of noncoding mutations in cancer
Source: Life Sci Alliance. 2021 Jul 19;4(9):e201900523. doi: 10.26508/lsa.201900523 (PMC8321657; doi:10.26508/lsa.201900523)
Supplement: Supplementary file 6 [file LSA-2019-00523_TableS6.xls]

## Sheet: TableS6
Table S6	Genes associated with mutated regulatory elements from all cohorts except lymphoma and melanoma cohorts
Gene Symbol	Gene ID	Num. regulatory mutations	Num. Samples with regulatory mutations	Num. mutations	Num. Samples	Mutated regulatory elements
BRINP3	ENSG00000162670.8	42	40	645	94	chr1:189190075-189190075,chr1:189258623-189258689,chr1:189305276-189305513,chr1:189398830-189398918,chr1:189565466-189565597,chr1:189684923-189685295,chr1:189819336-189819407,chr1:189969200-189969255,chr1:190109977-190110104,chr1:190148161-190148354,chr1:190279904-190280082,chr1:190289804-190289945,chr1:190365956-190366111,chr1:190413616-190413923,chr1:190482590-190482778,chr1:190529544-190529632…
CNTNAP2	ENSG00000174469.13	33	32	716	89	chr7:145221103-145221149,chr7:145282267-145282672,chr7:145341401-145341690,chr7:145607539-145607909,chr7:145787266-145787348,chr7:145883017-145883134,chr7:145927258-145927326,chr7:146312646-146312843,chr7:146621124-146621129,chr7:146658325-146658400,chr7:146705788-146705811,chr7:146894420-146894448,chr7:147001496-147001754,chr7:147058635-147058925,chr7:147064454-147064493,chr7:147150000-147150133…
CDH9	ENSG00000113100.5	30	29	530	84	chr5:25781080-25781092,chr5:25908175-25908416,chr5:25956775-25956884,chr5:26295830-26295929,chr5:26578264-26578284,chr5:26701055-26701079,chr5:26847268-26847415,chr5:26902389-26902503,chr5:27274660-27274929,chr5:27523724-27524243,chr5:27580403-27580406,chr5:27628994-27629231,chr5:27682872-27682929,chr5:28014948-28015187,chr5:28086644-28086791,chr5:28366669-28366875,chr5:28397670-28397880,chr5:284…
CSMD3	ENSG00000164796.13	29	29	753	81	chr8:112475734-112475900,chr8:112551493-112551606,chr8:112674538-112674558,chr8:113230705-113230891,chr8:113350593-113350734,chr8:113620261-113620354,chr8:113623887-113623945,chr8:113753279-113753388,chr8:113813509-113813521,chr8:113968543-113968549,chr8:113982553-113982558,chr8:114239924-114240011,chr8:114319837-114319931,chr8:114384772-114385485,chr8:114389164-114389428,chr8:114444790-114444859…
BAI3	ENSG00000135298.9	34	34	675	80	chr6:67908697-67908818,chr6:67962651-67962784,chr6:68010332-68010379,chr6:68068679-68068915,chr6:68273582-68273718,chr6:68298357-68298549,chr6:68393952-68394260,chr6:68433029-68433083,chr6:68446343-68446508,chr6:68723840-68724088,chr6:68752136-68752205,chr6:68780161-68780468,chr6:68874781-68874839,chr6:69047304-69047386,chr6:69178615-69178620,chr6:69269852-69269997,chr6:69282490-69282801,chr6:695…
KLHL1	ENSG00000150361.7	24	23	533	74	chr13:69123451-69123526,chr13:69162788-69162984,chr13:69163668-69163762,chr13:69171949-69171963,chr13:69493702-69494021,chr13:69558980-69559195,chr13:69579944-69580345,chr13:69682825-69683138,chr13:69707857-69708105,chr13:69732188-69732230,chr13:69796463-69796734,chr13:69797005-69797062,chr13:69896469-69896682,chr13:69898777-69898830,chr13:70043532-70043746,chr13:70111785-70111799,chr13:70139826-…
NOVA1	ENSG00000139910.15	29	29	658	72	chr14:26350479-26350482,chr14:26389050-26389140,chr14:26392226-26392341,chr14:26703296-26703388,chr14:26763063-26763409,chr14:26788868-26788950,chr14:26855577-26855643,chr14:26914042-26914076,chr14:27066854-27067100,chr14:27214035-27214058,chr14:27245608-27245749,chr14:27453816-27453955,chr14:27488358-27488424,chr14:27617208-27617279,chr14:27644708-27645047,chr14:27825348-27825408,chr14:27840616-…
GALNTL6	ENSG00000174473.11	31	31	347	70	chr4:172102446-172102653,chr4:172210481-172210535,chr4:172353874-172353952,chr4:172422737-172422737,chr4:172608170-172608422,chr4:172639400-172639593,chr4:172963788-172964060,chr4:172994641-172994683,chr4:173064861-173065011,chr4:173436613-173436857,chr4:173468338-173468487,chr4:173578473-173578510,chr4:173609928-173610041,chr4:173751468-173751612,chr4:173934652-173934794
LINC00273	ENSG00000256642.1	34	33	578	70	chr16:33619095-33619307,chr16:33713669-33713678,chr16:33821386-33821396,chr16:34337236-34337439,chr16:34377989-34378153,chr16:34617159-34617330,chr16:34644034-34644085,chr16:34666567-34666855,chr16:34667850-34667895,chr16:34740930-34740979,chr16:34760780-34760874,chr16:34768035-34768493,chr16:34809966-34810099,chr16:34825438-34825768,chr16:34988467-34988604,chr16:35029983-35030021
SLITRK5	ENSG00000165300.6	32	32	791	66	chr13:87363195-87363304,chr13:87409004-87409006,chr13:87410182-87410361,chr13:87585071-87585243,chr13:87781992-87782083,chr13:87902150-87902295,chr13:88456518-88457123,chr13:88652573-88652848,chr13:88835681-88835888,chr13:88836089-88836283,chr13:88902612-88902763,chr13:89029276-89029486,chr13:89082134-89082237,chr13:89084173-89084191,chr13:89115784-89116037,chr13:89598245-89598245,chr13:90002921-…
CADM2	ENSG00000175161.9	31	31	471	65	chr3:83545757-83545810,chr3:83940031-83940180,chr3:83977780-83977957,chr3:84026550-84026730,chr3:84181127-84181377,chr3:84319461-84319571,chr3:84356688-84356856,chr3:84734701-84734867,chr3:84741538-84741545,chr3:84774595-84774819,chr3:85364464-85364501,chr3:85390045-85390139,chr3:85488386-85488581,chr3:85505611-85505781,chr3:85551632-85551716,chr3:85625418-85625434,chr3:85971576-85971839,chr3:862…
LSAMP	ENSG00000185565.7	33	32	653	64	chr3:115533808-115533816,chr3:115911464-115911523,chr3:116476341-116476512,chr3:116582947-116583028,chr3:116592196-116592200,chr3:116655450-116655472,chr3:116701929-116702123,chr3:116936312-116936435,chr3:117026152-117026360,chr3:117306910-117307214,chr3:117479292-117479606,chr3:117480961-117481316,chr3:117556764-117556885,chr3:117673937-117674021,chr3:117715361-117715558,chr3:117799951-117799982…
PCDH9	ENSG00000184226.10	29	29	411	63	chr13:65827989-65828055,chr13:65859447-65859517,chr13:65969290-65969488,chr13:65971812-65971914,chr13:66035594-66035917,chr13:66114265-66114343,chr13:66500986-66501120,chr13:66847542-66847855,chr13:66917527-66917832,chr13:67033366-67033466,chr13:67339158-67339272,chr13:67517836-67517870,chr13:67687772-67687828,chr13:67812455-67812694,chr13:67873931-67874022
AUTS2	ENSG00000158321.11	32	32	591	62	chr7:67935535-67936138,chr7:68000409-68000534,chr7:68002633-68002890,chr7:68010721-68010879,chr7:68012940-68013051,chr7:68027315-68027433,chr7:68047334-68047504,chr7:68157397-68157480,chr7:68264628-68264649,chr7:68832886-68832949,chr7:68838266-68838403,chr7:69161267-69161282,chr7:69203617-69203655,chr7:69401864-69401971,chr7:70322086-70322098,chr7:70358373-70358539
CDH8	ENSG00000150394.9	22	21	484	62	chr16:60237400-60237661,chr16:60324029-60324091,chr16:60352561-60352578,chr16:60366331-60366349,chr16:60426549-60426731,chr16:60605913-60606102,chr16:61007076-61007447,chr16:61217146-61217322,chr16:61246550-61246561,chr16:61281736-61282283,chr16:61357522-61357739,chr16:61850839-61851036,chr16:62112098-62112129,chr16:62259663-62259666,chr16:62292927-62292940,chr16:62759492-62759497,chr16:62855645-…
CTNNA2	ENSG00000066032.14	26	26	543	62	chr2:79446518-79446709,chr2:79616698-79616910,chr2:80483597-80483770,chr2:80591325-80591624,chr2:80597151-80597195,chr2:80603074-80603247,chr2:80726417-80726728,chr2:80861915-80862046,chr2:80995178-80995277,chr2:81080069-81080098,chr2:81486550-81486743,chr2:81493416-81493530,chr2:81551019-81551414,chr2:81708849-81708951,chr2:81885439-81885570,chr2:82006828-82007021,chr2:82634221-82634318
RBFOX1	ENSG00000078328.15	27	25	433	62	chr16:5811484-5811785,chr16:6131476-6131538,chr16:6385388-6385506,chr16:6599496-6599703,chr16:6693278-6693455,chr16:6695612-6695782,chr16:6902753-6903029,chr16:6995120-6995258,chr16:7124756-7124850,chr16:7188023-7188168,chr16:7232559-7232775,chr16:7268034-7268058,chr16:7363411-7363457,chr16:7506610-7506641,chr16:7605478-7605699,chr16:7664339-7664419,chr16:7872723-7872821,chr16:7998513-7998656,chr…
SLITRK1	ENSG00000178235.6	23	22	485	60	chr13:82798637-82799051,chr13:82832049-82832335,chr13:83011969-83012446,chr13:83188411-83188755,chr13:83245614-83245801,chr13:83291434-83291570,chr13:83537946-83538010,chr13:83599688-83599867,chr13:83871903-83872044,chr13:83882329-83882503,chr13:84004844-84004847,chr13:84194879-84195063,chr13:84660040-84660097,chr13:84660413-84661008,chr13:85029404-85029572
CNTN5	ENSG00000149972.6	27	26	560	59	chr11:97570922-97570930,chr11:97588636-97588707,chr11:97718925-97719062,chr11:97877826-97878056,chr11:98008228-98008372,chr11:98055613-98055706,chr11:98078322-98078341,chr11:98486910-98487150,chr11:98699721-98699929,chr11:98701091-98701155,chr11:98886755-98886789,chr11:99333025-99333054,chr11:99686631-99687037,chr11:100123584-100123682
LRFN5	ENSG00000165379.9	31	30	745	59	chr14:41099086-41099159,chr14:41308007-41308008,chr14:41452995-41453171,chr14:41521128-41521275,chr14:41930124-41930136,chr14:41930777-41930785,chr14:42153447-42153738,chr14:42191994-42192082,chr14:42255085-42255175,chr14:42279768-42279769,chr14:42323954-42324140,chr14:42582550-42582891,chr14:42655040-42655135,chr14:42765280-42765313,chr14:42968474-42968587,chr14:43470931-43471133
LINC00308	ENSG00000184856.6	26	26	447	56	chr21:23369291-23369408,chr21:23564005-23564143,chr21:23572779-23572894,chr21:23811175-23811353,chr21:23849438-23849589,chr21:23909102-23909193,chr21:23935130-23935476,chr21:24056362-24056425,chr21:24223009-24223126,chr21:24272845-24273053,chr21:24389156-24389344,chr21:24617708-24617768,chr21:24681293-24681313,chr21:24853116-24853149,chr21:24867685-24867763,chr21:24985540-24985623
IRX1	ENSG00000170549.3	19	19	365	55	chr5:3417725-3417953,chr5:3536005-3536222,chr5:3595670-3595875,chr5:3770203-3770460,chr5:3835798-3835875,chr5:3886655-3886698,chr5:4002359-4002422,chr5:4019422-4019718,chr5:4138129-4138170,chr5:4164373-4164629,chr5:4217291-4217306,chr5:4232328-4232560
GRM8	ENSG00000179603.13	18	17	248	54	chr7:125421237-125421280,chr7:125440570-125440632,chr7:125518655-125518859,chr7:125548888-125549009,chr7:126084091-126084275,chr7:126099848-126099992,chr7:126214324-126214467,chr7:126577088-126577640,chr7:126581212-126581611,chr7:126622704-126622713,chr7:126698074-126698184,chr7:126787302-126787497,chr7:126893281-126893523
CDH18	ENSG00000145526.7	27	27	436	53	chr5:18394271-18394490,chr5:18892944-18893057,chr5:18969220-18969307,chr5:19047586-19047633,chr5:19142470-19142530,chr5:19277111-19277357,chr5:19352426-19352574,chr5:19393137-19393259,chr5:19496363-19496497,chr5:19531937-19531985,chr5:19608515-19608818,chr5:19777178-19777293,chr5:19855286-19855357,chr5:20024925-20025112,chr5:20286664-20286837,chr5:20421301-20421359
LINC00158	ENSG00000185433.4	20	19	380	52	chr21:25125911-25125927,chr21:25229287-25229319,chr21:25259147-25259208,chr21:25335370-25335550,chr21:25438865-25439238,chr21:25601196-25601306,chr21:25604240-25604598,chr21:25644679-25645027,chr21:25767768-25767857,chr21:25828979-25829101,chr21:26313761-26314078,chr21:26679781-26679960,chr21:26758386-26758396
CDH6	ENSG00000113361.8	20	19	285	49	chr5:29338060-29338364,chr5:29344441-29344537,chr5:29375902-29375983,chr5:29650902-29651262,chr5:29670319-29670365,chr5:29681141-29681311,chr5:29759324-29759442,chr5:29982899-29982944,chr5:29996471-29996574,chr5:30179133-30179377,chr5:30216910-30217107,chr5:30260267-30260401,chr5:30539287-30539604
ADAMTS16	ENSG00000145536.11	23	23	245	48	chr5:4419974-4420541,chr5:4652497-4652545,chr5:4677180-4677240,chr5:4729936-4730027,chr5:4879998-4880005,chr5:5090234-5090282,chr5:5140427-5140595,chr5:5523498-5523523,chr5:5598800-5598973,chr5:5640995-5641142,chr5:5760689-5760695
KCNT2	ENSG00000162687.12	22	22	533	48	chr1:194858459-194858585,chr1:195028986-195029170,chr1:195110789-195110957,chr1:195121794-195121854,chr1:195122157-195122468,chr1:195297334-195297414,chr1:195383034-195383052,chr1:195429304-195429406,chr1:195447752-195447850,chr1:195488208-195488273,chr1:195817710-195817785,chr1:195940925-195941086,chr1:196102185-196102467,chr1:196172299-196172409
PCDH15	ENSG00000150275.13	22	22	478	48	chr10:55204779-55205068,chr10:55424658-55424726,chr10:55662812-55662946,chr10:55683036-55683203,chr10:55750555-55750849,chr10:55820313-55820531,chr10:55893138-55893205,chr10:56321028-56321069,chr10:56626926-56627088,chr10:56934099-56934217,chr10:57001849-57002041,chr10:57014478-57014547,chr10:57227448-57227592,chr10:57311555-57311569,chr10:57390977-57391029
EYS	ENSG00000188107.9	18	17	487	46	chr6:65265714-65265885,chr6:65395336-65395603,chr6:65437168-65437168,chr6:65446073-65446656,chr6:65606021-65606237,chr6:66359327-66359546,chr6:66470372-66470537,chr6:67017461-67017592,chr6:67199230-67199275,chr6:67414503-67414710,chr6:67482798-67482906,chr6:67680537-67680587
NRG3	ENSG00000185737.8	18	18	490	46	chr10:83704940-83705064,chr10:83713388-83713558,chr10:83836218-83836421,chr10:84241298-84241504,chr10:84348122-84348172,chr10:84810136-84810316,chr10:84982853-84983047,chr10:85011373-85011482,chr10:85012983-85013018,chr10:85185083-85185239,chr10:85207976-85208165
GABRB3	ENSG00000166206.9	22	22	327	44	chr15:26585511-26585757,chr15:26720027-26720126,chr15:26763919-26764038,chr15:26971217-26971342,chr15:27035467-27035658,chr15:27134555-27134655,chr15:27136554-27136683,chr15:27175995-27176470
SORCS1	ENSG00000108018.11	21	21	325	44	chr10:107803266-107803286,chr10:108223495-108223562,chr10:108234901-108234904,chr10:108384779-108384805,chr10:108465525-108465740,chr10:109157403-109157469,chr10:109305808-109306052,chr10:109371040-109371078,chr10:109447615-109447826,chr10:109574108-109574605,chr10:109648980-109649061,chr10:110163949-110164112
KCNV1	ENSG00000164794.4	17	17	361	43	chr8:110887124-110887226,chr8:110914960-110915175,chr8:110960082-110960414,chr8:111354017-111354033,chr8:111497212-111497378,chr8:111571987-111572094,chr8:111658583-111658594,chr8:111684967-111685166,chr8:111705486-111705519,chr8:111741395-111741688,chr8:111806402-111806548,chr8:111842892-111842902
RALYL	ENSG00000184672.7	21	21	410	43	chr8:83934857-83934896,chr8:84046238-84046693,chr8:84155040-84155246,chr8:84257473-84257534,chr8:84457982-84458024,chr8:84573920-84574009,chr8:85050890-85050965,chr8:85094809-85095012,chr8:85095312-85095490,chr8:85132320-85132320,chr8:85419481-85419865,chr8:85771253-85771302
UQCRFS1	ENSG00000169021.4	20	20	223	43	chr19:28780384-28780658,chr19:28816441-28816901,chr19:28899125-28899217,chr19:28957207-28957431,chr19:29124829-29125042,chr19:29192633-29192762,chr19:29201386-29201418,chr19:29228073-29228418,chr19:29471211-29471435,chr19:29507311-29507424,chr19:29511520-29511549
CDH10	ENSG00000040731.6	18	18	356	42	chr5:24445792-24445907,chr5:24477994-24478268,chr5:24561601-24561660,chr5:24634020-24634038,chr5:24691379-24691558,chr5:24799671-24799808,chr5:24831853-24832267,chr5:24851067-24851078,chr5:24905432-24905630,chr5:25006968-25007049,chr5:25191007-25191049
ERVMER61-1	ENSG00000230426.1	17	16	343	42	chr1:187319051-187319348,chr1:187552379-187552534,chr1:187604375-187604468,chr1:187685427-187685551,chr1:187846045-187846174,chr1:187955651-187955748,chr1:187965085-187965120,chr1:188049063-188049232,chr1:188157573-188157903,chr1:188226743-188226930,chr1:188706681-188706882
EPHA3	ENSG00000044524.6	17	17	262	41	chr3:88690274-88690613,chr3:88915577-88915649,chr3:89195508-89195668,chr3:89254140-89254175,chr3:89361506-89361605,chr3:89363841-89363907,chr3:89379720-89380063,chr3:89449444-89449769,chr3:89555320-89555374,chr3:89743807-89743935,chr3:89796567-89796755,chr3:89844813-89844912
FOXG1	ENSG00000176165.7	23	23	261	41	chr14:28314850-28314986,chr14:28587202-28587430,chr14:28687114-28687193,chr14:28731627-28731855,chr14:28735150-28735252,chr14:28840240-28840331,chr14:29078625-29078627,chr14:29104809-29104820,chr14:29145786-29145951,chr14:29234817-29234831,chr14:29235806-29235837
MMP16	ENSG00000156103.11	16	16	187	41	chr8:88984201-88984225,chr8:89091775-89091889,chr8:89112028-89112114,chr8:89128303-89128450,chr8:89207552-89207840,chr8:89243084-89243353,chr8:89259543-89259680,chr8:89293437-89293642,chr8:89312634-89312762,chr8:89437239-89437330,chr8:89566689-89566890,chr8:89697736-89697797,chr8:89739651-89739866
CTNNA3	ENSG00000183230.12	19	17	227	40	chr10:66877699-66877921,chr10:67054321-67054440,chr10:67271811-67272043,chr10:67291465-67291497,chr10:67304690-67304865,chr10:67330133-67330328,chr10:67758820-67758844,chr10:68032216-68032324,chr10:68264722-68264928,chr10:68424078-68424488,chr10:68627827-68628142,chr10:69066555-69066634
CTNND2	ENSG00000169862.14	20	20	311	40	chr5:11150375-11150380,chr5:11450352-11450499,chr5:11786077-11786164,chr5:12163172-12163531,chr5:12245822-12246223,chr5:12320659-12320794,chr5:12468456-12468731,chr5:12573767-12574105,chr5:12574771-12574797,chr5:12662696-12662817
LRRC4C	ENSG00000148948.3	17	16	387	40	chr11:38670228-38670281,chr11:39647124-39647244,chr11:39700690-39700783,chr11:39743436-39743522,chr11:39753658-39753749,chr11:40315820-40315841,chr11:40624732-40624742,chr11:41144742-41144797,chr11:41807790-41807810,chr11:41870141-41870346,chr11:41947741-41947873,chr11:42120667-42120902
TYW1	ENSG00000198874.8	25	25	559	39	chr7:66836963-66836965,chr7:67479563-67479590,chr7:67503640-67503742,chr7:67530522-67530579,chr7:67601198-67601537,chr7:67629275-67629338,chr7:67719763-67720640,chr7:67730288-67730459
ALG10	ENSG00000139133.2	27	27	191	38	chr12:33947800-33947853,chr12:34175125-34175141,chr12:34276228-34276245,chr12:34371469-34371541,chr12:34498946-34499275,chr12:34509791-34509967,chr12:34515933-34516061,chr12:34753882-34754030
DSC3	ENSG00000134762.12	13	13	246	38	chr18:27190734-27190860,chr18:27526136-27526156,chr18:27550946-27551216,chr18:27717736-27717933,chr18:27770994-27771248,chr18:27965620-27965855,chr18:28040561-28040643,chr18:28125456-28125562,chr18:28191166-28191253
LPHN3	ENSG00000150471.11	21	21	378	38	chr4:60561559-60561579,chr4:60808623-60808675,chr4:61584704-61584781,chr4:61813914-61814209,chr4:61857984-61858024,chr4:61876978-61876982,chr4:62066214-62066382,chr4:62889539-62889556,chr4:62996478-62996613,chr4:63001289-63001604,chr4:63297658-63297823,chr4:63575514-63575572
ROBO1	ENSG00000169855.15	23	22	305	38	chr3:78270574-78270644,chr3:78394022-78394207,chr3:78708729-78708744,chr3:79165441-79165584,chr3:79570571-79570572,chr3:79587807-79588147,chr3:80207562-80207682,chr3:80282082-80282181,chr3:80376440-80376509,chr3:80635684-80635685
SI	ENSG00000090402.3	14	14	229	38	chr3:163083631-163083703,chr3:163266621-163266670,chr3:163831429-163831544,chr3:163945842-163945971,chr3:164134609-164134726,chr3:164276161-164276432,chr3:164468076-164468234,chr3:164530464-164530681,chr3:164570840-164570865,chr3:164756980-164757268
TERT	ENSG00000164362.14	36	36	220	38	chr5:1292480-1292623,chr5:1295133-1295228
NXPH1	ENSG00000122584.8	14	14	291	37	chr7:8393787-8393818,chr7:8803666-8803779,chr7:8847185-8847281,chr7:8857497-8857641,chr7:8904483-8904578,chr7:8953138-8953561,chr7:8972132-8972143,chr7:9055152-9055336,chr7:9131113-9131159,chr7:9638086-9638310
POM121L12	ENSG00000221900.4	14	14	153	37	chr7:52327733-52327872,chr7:52391043-52391081,chr7:52759098-52759206,chr7:53105841-53105844,chr7:53286908-53286918,chr7:53499796-53499817,chr7:53588702-53588858,chr7:53668197-53668207,chr7:53811981-53812294
PTPRD	ENSG00000153707.11	14	14	329	37	chr9:8978482-8978650,chr9:9299293-9299301,chr9:9649018-9649083,chr9:9942981-9942995,chr9:10321106-10321267,chr9:10372035-10372406,chr9:10393493-10393592,chr9:10403206-10403482,chr9:10843305-10843323,chr9:11093052-11093299,chr9:11463342-11463462
RP11-389E17.1	ENSG00000231171.3	15	14	272	37	chr4:178649881-178650141,chr4:178728932-178729028,chr4:178936110-178936410,chr4:179083571-179083716,chr4:179532396-179532397,chr4:180031521-180031931,chr4:180228903-180228904,chr4:180336453-180336515,chr4:180718302-180718472,chr4:180725849-180725987
SHOX	ENSG00000185960.8	31	31	641	37	chrX:544824-544879,chrX:545086-545887,chrX:592041-592075,chrX:596251-596412,chrX:721617-722167
AL445989.1	ENSG00000226974.2	19	18	390	36	chr13:63286380-63286536,chr13:63630764-63630959,chr13:64200172-64200243,chr13:64311545-64311794,chr13:64418264-64418361,chr13:64822295-64822459,chr13:65181261-65181361,chr13:65214195-65214352,chr13:65249591-65249911,chr13:65367404-65367461
FSHR	ENSG00000170820.7	24	24	282	36	chr2:49113053-49113188,chr2:49129686-49129900,chr2:49173790-49173814,chr2:49692478-49692593,chr2:49718103-49718268
LRP1B	ENSG00000168702.12	14	14	256	36	chr2:140348111-140348269,chr2:140402958-140403192,chr2:140501652-140501688,chr2:140915500-140915720,chr2:140920359-140920617,chr2:141180774-141180830,chr2:141467013-141467212,chr2:141621159-141621503,chr2:142499326-142499419,chr2:142608722-142608894,chr2:142747292-142747408
MTRNR2L12	ENSG00000269028.2	13	13	326	36	chr3:95179359-95179657,chr3:95305754-95305977,chr3:95440835-95440989,chr3:95450824-95450962,chr3:95642534-95642591,chr3:95680084-95680200,chr3:95901812-95902062,chr3:96089623-96089633,chr3:96267001-96267090,chr3:96364973-96365189
COBL	ENSG00000106078.13	25	24	442	35	chr7:51498352-51498362,chr7:51589802-51589830,chr7:51674704-51675115,chr7:51913349-51913388,chr7:51974243-51974367,chr7:52029709-52029709,chr7:52041691-52041925,chr7:52204599-52205085
LINGO2	ENSG00000174482.6	17	16	277	35	chr9:27763999-27764024,chr9:28189748-28189853,chr9:28512145-28512146,chr9:28559110-28559161,chr9:28647682-28647712,chr9:28662887-28663003,chr9:29006814-29007054,chr9:29212306-29212485,chr9:29417524-29417666,chr9:30279068-30279428,chr9:30300122-30300186
CDH4	ENSG00000179242.11	15	15	150	34	chr20:59343372-59343672,chr20:59547848-59547919,chr20:59552195-59552372,chr20:59646447-59646584,chr20:59700817-59701116,chr20:59921331-59921372,chr20:60039463-60039593,chr20:60097204-60097313,chr20:60156449-60156633
EPHA7	ENSG00000135333.9	13	13	180	34	chr6:92833861-92834001,chr6:92842400-92842491,chr6:93354122-93354498,chr6:93422630-93422639,chr6:93799041-93799048,chr6:94164455-94164957,chr6:94334244-94334315,chr6:94677913-94678030,chr6:94680950-94681049,chr6:94702859-94702969
LINC00320	ENSG00000224924.2	11	11	150	34	chr21:21287709-21288075,chr21:21294893-21295173,chr21:21503946-21503995,chr21:21725792-21725915,chr21:21761185-21761316,chr21:21793637-21793901,chr21:21919240-21919423,chr21:21997728-21997781,chr21:22154549-22154616,chr21:22271178-22271379
LINC00364	ENSG00000230040.1	15	15	285	34	chr13:68008814-68008887,chr13:68026824-68026862,chr13:68082051-68082122,chr13:68343803-68344038,chr13:68440469-68440779,chr13:68598380-68598524,chr13:68643487-68643493,chr13:68698389-68698683,chr13:68806509-68806583,chr13:69076226-69076396
MYT1L	ENSG00000186487.13	16	15	201	34	chr2:1841259-1841390,chr2:2061002-2061100,chr2:2157124-2157230,chr2:2189722-2189816,chr2:2276059-2276163,chr2:2324580-2324713,chr2:2332814-2333088,chr2:2577752-2578143,chr2:2720816-2720904,chr2:2749750-2749854
PIK3C3	ENSG00000078142.7	17	17	203	34	chr18:37538957-37539158,chr18:37759899-37760047,chr18:38342833-38342918,chr18:38404461-38404648,chr18:38471731-38471795,chr18:38701647-38701830,chr18:38850571-38850647,chr18:39228017-39228203,chr18:39426100-39426406,chr18:39633335-39633340
GBE1	ENSG00000114480.8	16	16	303	33	chr3:81351065-81351453,chr3:82784935-82785205,chr3:82865443-82865524,chr3:82976788-82977040,chr3:82987976-82988095,chr3:83238897-83238986,chr3:83266906-83267340,chr3:83364713-83364934
PRMT6	ENSG00000198890.6	13	13	210	33	chr1:106087057-106087385,chr1:106436669-106436884,chr1:106598662-106598919,chr1:106736029-106736161,chr1:106749396-106749460,chr1:106979700-106979804,chr1:107034993-107035050,chr1:107511413-107511754,chr1:107593918-107594087,chr1:107641394-107641618
PTPRT	ENSG00000196090.8	19	17	278	33	chr20:40627512-40627645,chr20:41083827-41083877,chr20:41112486-41112550,chr20:41251832-41252071,chr20:41418890-41418965,chr20:41473308-41473487,chr20:41530927-41531225,chr20:41816569-41816576
TPTE	ENSG00000166157.12	14	14	167	33	chr21:10895670-10895740,chr21:10950590-10950850,chr21:10990007-10990307,chr21:11028569-11028798,chr21:11032456-11032583,chr21:11170028-11170108,chr21:11181312-11181361
DPP6	ENSG00000130226.12	19	19	319	32	chr7:153225745-153225907,chr7:153379900-153380227,chr7:153829857-153829906,chr7:154067288-154067464,chr7:154111776-154111864,chr7:154200537-154200676,chr7:154250828-154251007,chr7:154432332-154432505,chr7:154469863-154469907,chr7:154609037-154609076
GOLGA6L6	ENSG00000215405.3	21	19	161	32	chr15:20485362-20485472,chr15:20487091-20487216,chr15:20487773-20488259,chr15:20556208-20556333,chr15:20561740-20561968,chr15:20851385-20851482,chr15:20864767-20864951
MAT2B	ENSG00000038274.12	14	13	189	32	chr5:162993083-162993182,chr5:163633383-163633440,chr5:163728621-163728920,chr5:163750802-163750903,chr5:163832969-163833292,chr5:164211383-164211438,chr5:164482540-164482651,chr5:164535310-164535350,chr5:164653126-164653267,chr5:164657984-164658146
NRXN1	ENSG00000179915.16	14	13	217	32	chr2:49885464-49885614,chr2:49944421-49944584,chr2:50540037-50540047,chr2:50719792-50719805,chr2:50824440-50824717,chr2:51459363-51459481,chr2:51706772-51706920,chr2:51715378-51715583,chr2:52022718-52022847,chr2:52272225-52272252
PCDH10	ENSG00000138650.7	18	16	204	32	chr4:132237212-132237388,chr4:132351624-132351701,chr4:133165881-133166006,chr4:133188168-133188355,chr4:133730925-133730993,chr4:133765097-133765109,chr4:134068066-134068180,chr4:134361161-134361174,chr4:134415529-134415646,chr4:134465302-134465468
PKIA	ENSG00000171033.8	17	17	267	32	chr8:78881387-78881475,chr8:78921640-78921896,chr8:79028300-79028752,chr8:79069677-79069825,chr8:79123370-79123418,chr8:79305851-79305862,chr8:79419957-79419966
TENM3	ENSG00000218336.3	20	19	309	32	chr4:181039958-181039995,chr4:181130404-181130598,chr4:182064589-182064600,chr4:182153576-182153588,chr4:182591817-182591820,chr4:182935503-182935504,chr4:182986603-182986909,chr4:183211048-183211177
UNC5D	ENSG00000156687.6	17	17	368	32	chr8:34296219-34296316,chr8:34495863-34495989,chr8:34871513-34871698,chr8:35185148-35185398,chr8:35242384-35242586,chr8:35321801-35321802,chr8:35633893-35633979,chr8:35643430-35643505
ZNF536	ENSG00000198597.4	14	14	129	32	chr19:30803799-30804038,chr19:30852733-30853165,chr19:30988070-30988167,chr19:31010459-31010562,chr19:31042311-31042378,chr19:31054798-31054903,chr19:31153672-31153675,chr19:31174033-31174058,chr19:31366400-31366737
CDH11	ENSG00000140937.9	10	10	158	31	chr16:64124417-64124423,chr16:64373737-64373753,chr16:64523312-64523551,chr16:64744435-64744503,chr16:64945880-64945912,chr16:65210734-65210735,chr16:65409569-65409922,chr16:65761647-65762091
MED10	ENSG00000133398.3	17	17	191	31	chr5:5887198-5887310,chr5:5905901-5905931,chr5:5955119-5955312,chr5:5963454-5963464,chr5:6180945-6181398,chr5:6188627-6188655,chr5:6220550-6220599,chr5:6275011-6275061,chr5:6378594-6378740
MIR17HG	ENSG00000215417.6	15	15	310	31	chr13:90348067-90348099,chr13:90401448-90401504,chr13:91001620-91001623,chr13:91026389-91026683,chr13:91048953-91049258,chr13:91170946-91171090,chr13:91208759-91208919,chr13:91247110-91247167,chr13:91869683-91869772,chr13:91965351-91965512
TMEM132B	ENSG00000139364.6	21	21	213	31	chr12:125667728-125667877,chr12:125887742-125887944,chr12:125978618-125978735,chr12:126289386-126289388,chr12:127030177-127030265,chr12:127211846-127211896,chr12:127212295-127212378,chr12:127292063-127292137
CA8	ENSG00000178538.5	15	15	216	30	chr8:60607658-60607737,chr8:60626105-60626297,chr8:60802755-60802922,chr8:60964833-60964865,chr8:61086216-61086474,chr8:61145964-61146033,chr8:61273477-61273477
DGKB	ENSG00000136267.9	12	12	312	30	chr7:14144292-14144427,chr7:14333589-14333746,chr7:14561056-14561185,chr7:14736226-14736548,chr7:14835280-14835386,chr7:14898038-14898217,chr7:14936234-14936276,chr7:14942416-14942618,chr7:15056506-15056714
RIMS1	ENSG00000079841.14	24	23	265	30	chr6:72631423-72631671,chr6:72842260-72842333,chr6:73122096-73122113
TMPRSS15	ENSG00000154646.4	15	14	135	30	chr21:19667490-19667729,chr21:19771194-19771362,chr21:19959343-19959356,chr21:20050485-20050551,chr21:20131990-20132148,chr21:20277747-20277927,chr21:20456716-20456770,chr21:20866426-20866647,chr21:20914176-20914277
TRPS1	ENSG00000104447.7	18	18	189	30	chr8:115855565-115855566,chr8:115874084-115874114,chr8:115874382-115874670,chr8:115968875-115969036,chr8:116111664-116111750,chr8:116275747-116275878,chr8:116339316-116339462,chr8:116376292-116376409,chr8:116791618-116791714
ZPLD1	ENSG00000170044.4	18	17	183	30	chr3:101948082-101948100,chr3:101983627-101983822,chr3:102411700-102411810,chr3:102476945-102476946,chr3:103060122-103060247,chr3:103308813-103308923,chr3:103440741-103440786,chr3:103505124-103505294
CHORDC1	ENSG00000110172.7	14	12	257	29	chr11:90021562-90021639,chr11:90287881-90288209,chr11:90480332-90480341,chr11:90486670-90486993,chr11:90551798-90551863,chr11:90687494-90687837,chr11:90692506-90692507,chr11:90896843-90897112,chr11:90906892-90907107
IGKV3D-7	ENSG00000235896.2	19	19	73	29	chr2:91761656-91762508,chr2:91799430-91799528,chr2:91812045-91812225,chr2:91816632-91816806
LPHN2	ENSG00000117114.15	13	13	211	29	chr1:80714667-80714769,chr1:80858381-80858630,chr1:81941865-81941892,chr1:82572413-82572764,chr1:82839609-82839797,chr1:82981347-82981551,chr1:83055267-83055461,chr1:83070192-83070328
MANEA	ENSG00000172469.10	12	12	151	29	chr6:95098706-95098946,chr6:95219797-95219798,chr6:95220559-95220996,chr6:95346905-95347000,chr6:95461808-95461865,chr6:95467502-95467770,chr6:95967672-95967714
OLFM4	ENSG00000102837.6	10	10	151	29	chr13:54758739-54759067,chr13:54892033-54892427,chr13:55125637-55125765,chr13:55501947-55502244,chr13:55536599-55536644,chr13:55658967-55658968
SGCZ	ENSG00000185053.8	10	10	292	29	chr8:13755230-13755474,chr8:14273404-14273650,chr8:14514187-14514285,chr8:14897627-14897969,chr8:14954941-14955040,chr8:15021967-15021972,chr8:15052109-15052160
CDH7	ENSG00000081138.9	9	9	243	28	chr18:62641848-62641954,chr18:62657794-62657877,chr18:62741546-62741580,chr18:62748784-62748920,chr18:62960140-62960313,chr18:63047983-63048072,chr18:63113864-63113948,chr18:63232377-63232470,chr18:63760067-63760081
DMD	ENSG00000198947.10	18	18	395	28	chrX:32030220-32030282,chrX:32470421-32470481,chrX:32889727-32889795,chrX:33041007-33041068,chrX:33059325-33059493,chrX:33197041-33197140,chrX:33452811-33452819
GRIK2	ENSG00000164418.15	10	10	195	28	chr6:101636460-101636626,chr6:101750509-101750680,chr6:102335617-102335887,chr6:102877554-102877641,chr6:103119978-103120043,chr6:103158835-103158944,chr6:103209839-103210029,chr6:103440339-103440466,chr6:103581010-103581081
PRR20A	ENSG00000204919.1	11	10	149	28	chr13:55819624-55819822,chr13:56026007-56026120,chr13:56195638-56195823,chr13:57232625-57232798,chr13:57309801-57309933,chr13:57312047-57312206,chr13:57313838-57313934,chr13:57348095-57348196,chr13:57467745-57467907
TMEM132C	ENSG00000181234.8	13	12	142	28	chr12:127642303-127642348,chr12:127839711-127839831,chr12:127896628-127896749,chr12:128437629-128437855,chr12:128468629-128468632,chr12:128527064-128527270,chr12:128744166-128744220,chr12:128770439-128770505,chr12:129023744-129024033
TRHDE	ENSG00000072657.4	11	11	237	28	chr12:72572101-72572223,chr12:72736474-72736651,chr12:72738682-72738818,chr12:73184010-73184209,chr12:73356714-73356749,chr12:73451257-73451644,chr12:73843691-73843833,chr12:73908722-73908774
TRPA1	ENSG00000104321.6	11	11	107	28	chr8:72887643-72887651,chr8:72947327-72947432,chr8:73020263-73020348,chr8:73067604-73067670,chr8:73201243-73201412
ZNF716	ENSG00000182111.8	17	17	206	28	chr7:57437935-57437967,chr7:57472200-57472458,chr7:57540147-57540326,chr7:57710751-57711102,chr7:57829816-57829910,chr7:57853884-57854016,chr7:57928169-57928478
ASIC2	ENSG00000108684.10	17	17	232	27	chr17:31763567-31763647,chr17:31768559-31768708,chr17:31930156-31930258,chr17:31937216-31937469,chr17:32078324-32078332,chr17:32106304-32106318,chr17:32199102-32199143,chr17:32269614-32269639
IL1RAPL1	ENSG00000169306.5	6	6	117	27	chrX:29450158-29450176,chrX:29469233-29469234,chrX:29505464-29505535,chrX:29573040-29573486,chrX:29891496-29891646
ZWINT	ENSG00000122952.12	9	9	117	27	chr10:57896870-57896896,chr10:57914905-57915032,chr10:58039136-58039223,chr10:58077514-58077556,chr10:58484851-58485077,chr10:58768038-58768216,chr10:59006789-59006895
AMPH	ENSG00000078053.12	10	10	135	26	chr7:38438748-38438823,chr7:38471864-38471873,chr7:38520332-38520366,chr7:38560239-38560603,chr7:38586615-38586673,chr7:38625613-38625684,chr7:38668394-38668565,chr7:38670634-38670699
C11orf74	ENSG00000166352.11	12	11	250	26	chr11:37132453-37132613,chr11:37199192-37199578,chr11:37277032-37277219,chr11:37430896-37431291,chr11:37698264-37698466,chr11:37970098-37970173,chr11:38041068-38041262,chr11:38295630-38295660
LCORL	ENSG00000178177.10	16	16	123	26	chr4:18023324-18023632,chr4:18392357-18392499,chr4:18640774-18640881,chr4:18691128-18691233,chr4:18816902-18816954,chr4:18888815-18888924,chr4:18993805-18993916
NDUFA4	ENSG00000189043.5	9	9	212	26	chr7:10161397-10161758,chr7:10161995-10162003,chr7:10168578-10168681,chr7:10299764-10299848,chr7:10306592-10306861,chr7:10452183-10452579
PCDH7	ENSG00000169851.11	13	13	217	26	chr4:29087588-29087588,chr4:29263312-29263441,chr4:31304319-31304334,chr4:31372678-31372686,chr4:31406536-31406583,chr4:31694155-31694315,chr4:31750188-31750354,chr4:33228016-33228103
PCGEM1	ENSG00000227418.2	11	11	180	26	chr2:193817185-193817185,chr2:193957752-193958188,chr2:194303742-194303809,chr2:194361775-194361934,chr2:194475689-194475725,chr2:194952532-194952609,chr2:195013612-195013884
SEMA3D	ENSG00000153993.9	12	12	170	26	chr7:84451700-84451889,chr7:84478572-84478573,chr7:84671106-84671106,chr7:85045279-85045453,chr7:85055844-85056169,chr7:85098859-85099091,chr7:85138892-85139066,chr7:85206690-85206711
AMY1C	ENSG00000187733.6	8	7	233	25	chr1:104615621-104615785,chr1:104807079-104807368,chr1:105474864-105474917,chr1:105509897-105509918,chr1:105843280-105843807,chr1:105895853-105896136
DCC	ENSG00000187323.7	9	9	175	25	chr18:49329425-49330143,chr18:49415526-49415560,chr18:50163122-50163190,chr18:50269922-50270077,chr18:50460625-50460635,chr18:50644243-50644408
FAM135B	ENSG00000147724.7	7	7	178	25	chr8:137986766-137986938,chr8:138419561-138419790,chr8:138512871-138512930,chr8:138524826-138524942,chr8:138645513-138645564,chr8:138705836-138705904,chr8:139360859-139361364
FAM78B	ENSG00000188859.5	9	9	117	25	chr1:166207316-166207501,chr1:166266225-166266718,chr1:166311582-166311768,chr1:166448458-166448477,chr1:166459329-166459545
FLJ30594	ENSG00000272268.1	10	10	143	25	chr2:6009742-6009863,chr2:6086384-6086417,chr2:6131969-6132112,chr2:6354462-6354720,chr2:6430837-6430900,chr2:6450060-6450462,chr2:6482291-6482593
GALC	ENSG00000054983.12	12	11	119	25	chr14:87369977-87370042,chr14:87481252-87481384,chr14:87621436-87621618,chr14:87652500-87652730,chr14:87664714-87664831,chr14:88113843-88114175,chr14:88313610-88313971
GRM7	ENSG00000196277.11	10	10	267	25	chr3:6130082-6130250,chr3:6467116-6467119,chr3:6549438-6549566,chr3:6619171-6619503,chr3:6869900-6869989,chr3:6979508-6979673,chr3:7604678-7604786
KHDRBS3	ENSG00000131773.9	10	10	210	25	chr8:136105348-136105509,chr8:136408484-136408643,chr8:136478282-136478292,chr8:136820135-136820417,chr8:136855189-136855440,chr8:137250607-137250715,chr8:137592524-137592775,chr8:137759694-137759747
MDGA2	ENSG00000139915.14	11	11	182	25	chr14:47784923-47785138,chr14:47801392-47801534,chr14:47911243-47911564,chr14:48060085-48060193,chr14:48065626-48065700,chr14:48095768-48095826,chr14:48407775-48407847
MKI67	ENSG00000148773.8	12	12	222	25	chr10:130166184-130166309,chr10:130297154-130297197,chr10:130321317-130321378,chr10:130372986-130373088,chr10:130404420-130404503,chr10:130471727-130471882,chr10:130522112-130522182
NTM	ENSG00000182667.10	11	11	129	25	chr11:131180780-131180812,chr11:131438397-131438444,chr11:131449835-131449905,chr11:131544027-131544048,chr11:131932010-131932170,chr11:132047187-132047275,chr11:132118129-132118227
PCDH20	ENSG00000197991.10	12	11	235	25	chr13:61672916-61673090,chr13:62484770-62484820,chr13:62564314-62564314,chr13:62620241-62620326,chr13:62684410-62684545,chr13:62867047-62867419,chr13:62911366-62911378,chr13:63084944-63085242
RP11-490M8.1	ENSG00000260025.1	11	11	267	25	chr2:35393500-35393634,chr2:35417862-35418024,chr2:35430100-35430120,chr2:35653773-35653803,chr2:35913370-35913585,chr2:36214678-36214786,chr2:36504494-36504757
SLIT2	ENSG00000145147.15	8	8	145	25	chr4:19417158-19417350,chr4:19515012-19515096,chr4:19680900-19681103,chr4:19852501-19852794,chr4:20194325-20194329,chr4:20314956-20315442
SLITRK3	ENSG00000121871.3	12	9	25	25	chr3:164903532-164903710
TCERG1L	ENSG00000176769.9	17	17	172	25	chr10:132728659-132728970,chr10:132813220-132813369,chr10:133183863-133184123,chr10:133184464-133184852
CNTNAP5	ENSG00000155052.14	9	8	138	24	chr2:123663341-123663406,chr2:124364431-124364526,chr2:124938214-124938429,chr2:125804854-125804956,chr2:126236012-126236394,chr2:126236973-126237275
EPHA6	ENSG00000080224.13	10	10	185	24	chr3:96789573-96789752,chr3:96794775-96794897,chr3:96821635-96821695,chr3:96923942-96923946,chr3:97200396-97200620,chr3:97430563-97430855
FGF12	ENSG00000114279.9	19	19	138	24	chr3:191956258-191956263,chr3:192162395-192162491,chr3:192231933-192232158,chr3:192232717-192232768
IGHV4OR15-8	ENSG00000259261.2	13	13	76	24	chr15:22461126-22461423,chr15:22461656-22461744,chr15:22518166-22518270,chr15:22527089-22527349,chr15:22545308-22545450,chr15:22551685-22551855
MMS22L	ENSG00000146263.7	13	12	159	24	chr6:97731135-97731184,chr6:97861979-97862098,chr6:98117283-98117436,chr6:98393078-98393150,chr6:98475833-98475872,chr6:98488697-98488745,chr6:98489119-98489448
NPHP4	ENSG00000131697.13	14	13	193	24	chr1:5393611-5393618,chr1:5570109-5570184,chr1:5611983-5612149,chr1:5805969-5806156,chr1:5873829-5873847
PI15	ENSG00000137558.3	12	12	190	24	chr8:75610550-75610599,chr8:75673655-75673823,chr8:75765784-75765839,chr8:75792705-75792741
PRKD1	ENSG00000184304.10	9	9	155	24	chr14:29819890-29819987,chr14:29886149-29886269,chr14:29927799-29928000,chr14:29966137-29966549,chr14:30106652-30106960,chr14:30844551-30844704
ROBO2	ENSG00000185008.13	16	15	418	24	chr3:75955852-75956109,chr3:76238216-76238303,chr3:76784359-76784590,chr3:76990700-76990883,chr3:77236019-77236294,chr3:77459822-77459942,chr3:77720600-77720727
RUNX1T1	ENSG00000079102.12	13	13	251	24	chr8:92773894-92773976,chr8:93107519-93107926,chr8:93188911-93188986,chr8:93191640-93191774,chr8:93263702-93263737,chr8:93495386-93495421
SLITRK6	ENSG00000184564.8	16	15	209	24	chr13:85470450-85470458,chr13:85628810-85628909,chr13:85769132-85769289,chr13:86380893-86380905,chr13:86485162-86485239,chr13:86921281-86921345,chr13:87094006-87094064,chr13:87285586-87285772
SPIDR	ENSG00000164808.12	14	14	103	24	chr8:47097946-47097957,chr8:47115380-47115454,chr8:47125302-47125381,chr8:47168689-47168866,chr8:47186767-47187048,chr8:47579865-47580129
AGMO	ENSG00000187546.9	8	8	114	23	chr7:15145654-15145688,chr7:15226442-15226703,chr7:15265243-15265340,chr7:15315424-15315516,chr7:15348464-15348574,chr7:15397933-15397990,chr7:15469184-15469257
CNTN4	ENSG00000144619.10	7	7	122	23	chr3:1793758-1793977,chr3:2029644-2029661,chr3:2140316-2140326,chr3:2316196-2316540,chr3:2510687-2510725,chr3:2750350-2750406
COL11A1	ENSG00000060718.14	10	10	127	23	chr1:103028103-103028286,chr1:103061779-103061920,chr1:103240365-103240693,chr1:103436248-103436568,chr1:103535018-103535160
KCNH8	ENSG00000183960.4	12	12	126	23	chr3:18883472-18883655,chr3:18990119-18990332,chr3:19094492-19094552,chr3:19255183-19255326,chr3:19276054-19276129,chr3:19390616-19390627,chr3:19418170-19418304
MTRNR2L11	ENSG00000270188.1	7	7	193	23	chr1:238107327-238107604,chr1:238126309-238126525,chr1:238143137-238143297,chr1:238225917-238226379,chr1:238286054-238286278,chr1:238303122-238303246,chr1:238657528-238657614
MUT	ENSG00000146085.7	8	8	66	23	chr6:48803106-48803442,chr6:48849312-48849456,chr6:48919745-48919912,chr6:48962479-48962583,chr6:49022000-49022169,chr6:49149475-49149767,chr6:49377826-49377827
BCHE	ENSG00000114200.5	11	11	166	22	chr3:165360759-165360930,chr3:165367152-165367252,chr3:165601865-165601868,chr3:165792376-165792583,chr3:165818723-165818881,chr3:166025182-166025371,chr3:166141727-166141914
CDH12	ENSG00000154162.9	11	11	186	22	chr5:21802984-21803145,chr5:22344192-22344306,chr5:22352499-22352500,chr5:22363330-22363545,chr5:22596506-22596678,chr5:22977727-22977819,chr5:23085063-23085106
FAT4	ENSG00000196159.7	10	10	138	22	chr4:126145927-126145934,chr4:126702991-126703071,chr4:126973304-126973574,chr4:127145145-127145173,chr4:127275750-127276040,chr4:127468504-127468854
FLRT2	ENSG00000185070.6	12	12	174	22	chr14:84283231-84283300,chr14:85363279-85363562,chr14:85404324-85404513,chr14:86118644-86118809,chr14:86149605-86149717,chr14:86400914-86401125
MEF2C	ENSG00000081189.9	7	7	126	22	chr5:88081839-88082040,chr5:88299583-88299758,chr5:88330550-88330669,chr5:88568182-88568325,chr5:88699953-88700054,chr5:88883893-88884048
OTOL1	ENSG00000182447.4	9	9	114	22	chr3:161399890-161400093,chr3:161660249-161660427,chr3:161729985-161730180,chr3:162021140-162021187,chr3:162062543-162062824,chr3:162857517-162857526,chr3:162886451-162886506
POU3F3	ENSG00000198914.2	9	9	196	22	chr2:104579922-104580050,chr2:104856839-104856982,chr2:105266878-105267218,chr2:105361502-105361574,chr2:105420737-105420808
TFAP2B	ENSG00000008196.8	11	11	266	22	chr6:50692215-50692479,chr6:50783982-50783991,chr6:50818215-50818402,chr6:50984508-50984680
ZNF385D	ENSG00000151789.5	9	8	143	22	chr3:20990064-20990150,chr3:21225475-21225485,chr3:21519600-21519774,chr3:21568089-21568187,chr3:21901220-21901379,chr3:22009889-22009960,chr3:22050931-22051019,chr3:22657395-22657423
ARHGAP15	ENSG00000075884.8	13	13	115	21	chr2:143868591-143868616,chr2:144017144-144017147,chr2:144020775-144020868,chr2:144133018-144133264,chr2:144216028-144216138,chr2:144565429-144565600
C17orf112	ENSG00000227011.1	6	6	84	21	chr17:50676770-50676826,chr17:50751345-50751550,chr17:50906126-50906312,chr17:51122757-51122959,chr17:51293905-51294103,chr17:51443119-51443233
C3orf58	ENSG00000181744.4	10	10	103	21	chr3:143694628-143694689,chr3:144043335-144043349,chr3:144094998-144095009,chr3:144156995-144157193,chr3:144266383-144266477,chr3:144465702-144465752,chr3:144623473-144623554
CBLN2	ENSG00000141668.5	9	9	138	21	chr18:69795799-69796206,chr18:69848647-69848780,chr18:69999824-69999825,chr18:70095074-70095141,chr18:70159924-70160146
CDH2	ENSG00000170558.4	10	10	136	21	chr18:25179403-25179492,chr18:25185384-25185389,chr18:25419237-25419315,chr18:25836270-25836443,chr18:26942259-26942377,chr18:27076206-27076463
DAOA	ENSG00000182346.13	6	6	103	21	chr13:104967490-104967547,chr13:105015139-105015311,chr13:105303017-105303140,chr13:105572587-105572873,chr13:106062604-106062829
DOK5	ENSG00000101134.7	15	15	56	21	chr20:53263310-53263566,chr20:53297604-53297711,chr20:53553118-53553298,chr20:53597045-53597191,chr20:53601685-53601880
FGF13	ENSG00000129682.9	12	12	163	21	chrX:137871190-137871391,chrX:138027662-138027668,chrX:138072806-138072970,chrX:138141392-138141593,chrX:138160036-138160081
GOT2	ENSG00000125166.8	11	11	157	21	chr16:59308149-59308327,chr16:59627139-59627409,chr16:59658220-59658480,chr16:60052047-60052178,chr16:60092946-60092958,chr16:60134226-60134271
HACE1	ENSG00000085382.7	6	6	67	21	chr6:104147690-104147839,chr6:104245684-104246114,chr6:104430954-104431194,chr6:104714309-104714339,chr6:104744063-104744115,chr6:104973791-104973799
KCND2	ENSG00000184408.5	8	8	197	21	chr7:118910049-118910205,chr7:118932898-118932993,chr7:119191221-119191393,chr7:119280570-119280625,chr7:119448719-119448845,chr7:119466803-119466899,chr7:119826524-119826602
RIMS2	ENSG00000176406.16	11	11	134	21	chr8:104524453-104524471,chr8:104776708-104776720,chr8:104807993-104808218,chr8:104931277-104931666,chr8:105235444-105235563
SEL1L	ENSG00000071537.9	10	10	77	21	chr14:82456678-82456914,chr14:82475554-82475622,chr14:82626119-82626268,chr14:82658797-82659122,chr14:83108938-83108946,chr14:83379926-83379999
SLC6A15	ENSG00000072041.12	8	8	180	21	chr12:84530658-84530834,chr12:84706899-84707080,chr12:84749390-84749512,chr12:84993536-84993725,chr12:85054093-85054204,chr12:85268445-85268529
SOX11	ENSG00000176887.5	7	7	136	21	chr2:5128589-5128755,chr2:5160830-5160901,chr2:5210636-5210768,chr2:5335753-5335974,chr2:5380810-5380932,chr2:5736768-5736951
TSHZ3	ENSG00000121297.6	15	13	355	21	chr19:31960007-31960112,chr19:32116604-32116910,chr19:32184223-32184227,chr19:32261329-32261374,chr19:32309755-32309943
ZEB2	ENSG00000169554.12	9	9	86	21	chr2:145267002-145267005,chr2:145469310-145469440,chr2:145609294-145609341,chr2:145865930-145866040,chr2:146083021-146083150,chr2:146117973-146118216,chr2:146138396-146138482
AC006455.1	ENSG00000230000.1	9	9	84	20	chr7:61558835-61558939,chr7:62476209-62476215,chr7:62528311-62528500,chr7:62528775-62528858,chr7:62566502-62566592,chr7:62726982-62727044
ACTR3B	ENSG00000133627.13	6	6	113	20	chr7:152607849-152607882,chr7:152774341-152775052,chr7:152895801-152895949,chr7:152984368-152984429,chr7:153027536-153027657
CELF4	ENSG00000101489.14	9	9	126	20	chr18:35145719-35145812,chr18:35159340-35159476,chr18:35220616-35220859,chr18:35249716-35249809,chr18:36125185-36125308,chr18:36247969-36248016
CHL1	ENSG00000134121.5	10	10	112	20	chr3:266536-266616,chr3:291486-291546,chr3:577810-577951,chr3:583623-583881,chr3:587574-587683,chr3:665705-665806
CHRM3	ENSG00000133019.7	9	9	122	20	chr1:238935995-238936169,chr1:239189559-239189567,chr1:239335983-239336214,chr1:239827945-239828019,chr1:240118283-240118352,chr1:240127050-240127062
DAB2	ENSG00000153071.10	10	10	91	20	chr5:39785630-39785878,chr5:39947208-39947441,chr5:39949169-39949179,chr5:39951110-39951371,chr5:40059616-40059685
DCLK1	ENSG00000133083.10	10	10	124	20	chr13:36501152-36501227,chr13:36552833-36552850,chr13:36705511-36705583
DLG2	ENSG00000150672.12	11	11	171	20	chr11:83662810-83662818,chr11:83800721-83800860,chr11:84018371-84018502,chr11:84431651-84431897,chr11:84577266-84577350,chr11:84600823-84600874
ERBB4	ENSG00000178568.9	8	8	115	20	chr2:211958613-211958816,chr2:212022763-212022779,chr2:212455294-212455435,chr2:212872851-212872904,chr2:212886897-212887230,chr2:213256977-213257201
FAM181B	ENSG00000182103.3	10	10	149	20	chr11:81187664-81187673,chr11:81355457-81355474,chr11:81581009-81581171,chr11:82107679-82107975,chr11:82384500-82384502,chr11:82487499-82487688
HS3ST4	ENSG00000182601.6	10	10	92	20	chr16:25503217-25503312,chr16:25644950-25645157,chr16:25850233-25850347,chr16:25961927-25962353,chr16:26247863-26247969,chr16:26418208-26418315
IGHV1OR21-1	ENSG00000169861.8	11	11	72	20	chr21:10597057-10597142,chr21:10597444-10597692,chr21:10719632-10719724,chr21:10788645-10788714
NRXN3	ENSG00000021645.13	9	9	108	20	chr14:78996748-78996838,chr14:79083668-79083798,chr14:79426236-79426278,chr14:80047396-80047459,chr14:80135051-80135161,chr14:80208721-80208769
PCLO	ENSG00000186472.15	9	9	188	20	chr7:82434854-82434972,chr7:82440153-82440299,chr7:82594694-82594719,chr7:82689434-82689719,chr7:82707069-82707444
POT1	ENSG00000128513.10	6	6	96	20	chr7:124596267-124596477,chr7:124607916-124607920,chr7:124938251-124938398,chr7:125145461-125145530,chr7:125245638-125245824
RP11-309M23.1	ENSG00000237531.1	13	13	126	20	chrX:859950-860206,chrX:941596-942243
SLC16A7	ENSG00000118596.7	12	12	192	20	chr12:59964039-59964179,chr12:60237318-60237440,chr12:60361892-60362087,chr12:60454173-60454183,chr12:60762050-60762166,chr12:60917694-60917811
ZNF804A	ENSG00000170396.6	7	7	119	20	chr2:184784092-184784176,chr2:185301494-185301584,chr2:185519883-185519899,chr2:185621838-185622199,chr2:185759441-185759612,chr2:185837797-185838025
ZNF804B	ENSG00000182348.5	7	7	202	20	chr7:88239944-88239976,chr7:88312251-88312516,chr7:88524095-88524266,chr7:88657307-88657405,chr7:88853438-88853491,chr7:89252596-89252689
ANKRD7	ENSG00000106013.8	6	6	72	19	chr7:117854651-117854824,chr7:118201666-118201746,chr7:118629565-118629685,chr7:118640891-118640928,chr7:118776548-118776733
CBLN3	ENSG00000139899.6	27	18	19	19	chr14:24895077-24895141
EDIL3	ENSG00000164176.8	7	7	144	19	chr5:83291314-83291427,chr5:83727059-83727154,chr5:84242345-84242510,chr5:84257795-84257876,chr5:84547449-84547580,chr5:84573944-84574103
EPHA5	ENSG00000145242.9	9	9	129	19	chr4:65749376-65749482,chr4:65845598-65845739,chr4:66182612-66182678,chr4:66465198-66465250,chr4:66960561-66960675
GRM3	ENSG00000198822.6	6	6	83	19	chr7:85771005-85771164,chr7:85803116-85803362,chr7:85832269-85832288,chr7:86099184-86099221,chr7:86240348-86240380,chr7:86403212-86403305
LRRTM4	ENSG00000176204.9	9	8	154	19	chr2:76797274-76797498,chr2:76920060-76920083,chr2:77748272-77748272,chr2:78182176-78182275,chr2:78213431-78213675,chr2:78336557-78336584
MIR205HG	ENSG00000230937.5	10	10	98	19	chr1:209041934-209042116,chr1:209260082-209260230,chr1:209346669-209346792,chr1:209364063-209364170,chr1:209422086-209422212
NAALADL2	ENSG00000177694.10	9	9	72	19	chr3:174331098-174331293,chr3:174577402-174577767,chr3:174904435-174904617,chr3:174958883-174958885,chr3:175609667-175609933
NELL1	ENSG00000165973.13	9	9	134	19	chr11:20693324-20693649,chr11:21126946-21127132,chr11:21131096-21131127,chr11:21311224-21311354,chr11:21493995-21494280
OPCML	ENSG00000183715.9	9	8	75	19	chr11:132282057-132282064,chr11:132550929-132551110,chr11:132580000-132580081,chr11:132691585-132691681,chr11:132948587-132948653,chr11:133153841-133153861
PCDH18	ENSG00000189184.7	8	8	104	19	chr4:137591619-137591710,chr4:137785919-137785930,chr4:138144022-138144165,chr4:138342862-138342929,chr4:138440710-138440915,chr4:138681954-138682271
POU6F2	ENSG00000106536.15	8	8	170	19	chr7:39042330-39042538,chr7:39056153-39056154,chr7:39395302-39395516,chr7:39544516-39544686,chr7:39547008-39547198
SEMA6A	ENSG00000092421.12	9	9	115	19	chr5:116096018-116096111,chr5:116439566-116439678,chr5:116584747-116584900,chr5:116790188-116790685,chr5:116840513-116840600
STIM2	ENSG00000109689.10	11	10	186	19	chr4:26862109-26862179,chr4:27050137-27050152,chr4:28725909-28726280,chr4:28765803-28766003
VRK2	ENSG00000028116.12	9	9	93	19	chr2:57407273-57407447,chr2:57724809-57725129,chr2:57744041-57744250,chr2:57987145-57987152,chr2:58055770-58055789
AC004899.1	ENSG00000267970.1	6	6	114	18	chr7:48812070-48812201,chr7:48820827-48821071,chr7:49211908-49212087,chr7:49226963-49227303
C20orf197	ENSG00000176659.5	7	7	126	18	chr20:58702220-58702337,chr20:58909249-58909402,chr20:59115379-59115841,chr20:59126002-59126012,chr20:59180819-59180933
C5orf38	ENSG00000186493.7	5	5	51	18	chr5:2848430-2848689,chr5:2955377-2955774,chr5:3041864-3041965,chr5:3076623-3076623,chr5:3103190-3103270
CLASP1	ENSG00000074054.13	16	15	79	18	chr2:122367740-122367978,chr2:122368215-122368587,chr2:122369463-122369682,chr2:122407210-122407345
CRISP1	ENSG00000124812.10	11	11	28	18	chr6:49817378-49817478,chr6:49859846-49859966
DACH1	ENSG00000165659.12	8	8	109	18	chr13:71430902-71431050,chr13:71605136-71605288,chr13:72438954-72439087,chr13:72737464-72737960,chr13:72804467-72804491
GYPC	ENSG00000136732.10	10	10	146	18	chr2:126865623-126865659,chr2:127009376-127009543,chr2:127028361-127028452,chr2:127065960-127066112,chr2:127066353-127066362,chr2:127421964-127422009
KCNIP4	ENSG00000185774.10	11	11	79	18	chr4:21005122-21005170,chr4:21154213-21154556,chr4:21452118-21452163,chr4:21792198-21792261
KIF2B	ENSG00000141200.6	7	7	131	18	chr17:51546185-51546372,chr17:51570351-51570368,chr17:51826715-51826763,chr17:51948628-51948897,chr17:52270092-52270246,chr17:52295099-52295109
LINC00317	ENSG00000238265.1	8	8	128	18	chr21:23141702-23141810,chr21:23161631-23161824,chr21:23179235-23179413,chr21:23195952-23195992
NLGN1	ENSG00000169760.13	8	8	120	18	chr3:173113227-173113507,chr3:173302576-173302586,chr3:173391849-173392032,chr3:173638384-173638560,chr3:173688232-173688380,chr3:173926303-173926486
PDCD6IP	ENSG00000170248.9	6	6	97	18	chr3:33925115-33925130,chr3:33957565-33957896,chr3:34500460-34500739,chr3:34545862-34546009,chr3:34613338-34613506
PLD5	ENSG00000180287.12	9	9	107	18	chr1:242719699-242720102,chr1:242733361-242733422,chr1:242853484-242853624,chr1:242896827-242896907,chr1:242937229-242937416
SEMA5A	ENSG00000112902.7	13	13	147	18	chr5:8786420-8786428,chr5:8814875-8814913,chr5:9391381-9391402,chr5:9469986-9470233,chr5:9523440-9523687
SNRPN	ENSG00000128739.16	10	10	82	18	chr15:25038993-25039055,chr15:25102751-25103108,chr15:25123447-25123447,chr15:25199911-25200056
SPANXN1	ENSG00000203923.4	5	5	82	18	chrX:143958159-143958505,chrX:143965107-143965387,chrX:144084497-144084699,chrX:144272529-144272543
TENM1	ENSG00000009694.9	8	8	216	18	chrX:124094100-124094507,chrX:124236977-124237178,chrX:124573247-124573367,chrX:124595822-124596067,chrX:124678167-124678296
TLE4	ENSG00000106829.14	10	10	187	18	chr9:81726780-81727086,chr9:81871416-81871577,chr9:82107672-82107696,chr9:82511483-82511673,chr9:82706637-82706708,chr9:82790360-82790398
TPK1	ENSG00000196511.9	7	7	81	18	chr7:144761421-144761618,chr7:144828495-144828704,chr7:144916608-144916937,chr7:145069972-145070025
ADCY8	ENSG00000155897.5	9	9	96	17	chr8:131808865-131809278,chr8:131823199-131823199,chr8:132258242-132258252,chr8:132262291-132262496
AJAP1	ENSG00000196581.6	7	7	90	17	chr1:4526511-4526633,chr1:4573016-4573019,chr1:4587858-4587948,chr1:5148175-5148606,chr1:5232110-5232295
ALCAM	ENSG00000170017.8	5	5	146	17	chr3:103964741-103964825,chr3:104241403-104241522,chr3:104415506-104415539,chr3:104751541-104751680,chr3:105313020-105313369
ARAP2	ENSG00000047365.7	8	7	50	17	chr4:33748821-33749000,chr4:34120794-34120875,chr4:34952647-34952804,chr4:35527020-35527153,chr4:35543285-35543627
ARPP21	ENSG00000172995.12	7	7	146	17	chr3:34829639-34829746,chr3:34966654-34966688,chr3:35433864-35433906,chr3:35987035-35987308,chr3:36119031-36119032
CA10	ENSG00000154975.9	8	8	134	17	chr17:49903683-49903775,chr17:50077230-50077230,chr17:50184191-50184194,chr17:50301013-50301128,chr17:50311340-50311579
CADM1	ENSG00000182985.12	11	11	292	17	chr11:115093271-115093398,chr11:115375194-115375342,chr11:115494160-115494291,chr11:115846404-115846608,chr11:115950495-115950495
CSF2RA	ENSG00000198223.10	15	15	17	17	chrX:1399815-1400382
CSMD1	ENSG00000183117.13	9	9	73	17	chr8:2481142-2481280,chr8:2498066-2498259,chr8:2500869-2500987,chr8:4854701-4854712,chr8:4921044-4921046
FAM49A	ENSG00000197872.7	9	9	138	17	chr2:16938636-16938645,chr2:17018851-17019020,chr2:17062592-17062725,chr2:17096927-17097135
GHITM	ENSG00000165678.15	9	9	96	17	chr10:85363585-85363712,chr10:85365968-85366008,chr10:85561648-85562024,chr10:85631430-85631439
KCNJ3	ENSG00000162989.3	4	4	62	17	chr2:155615485-155615604,chr2:155922361-155922432,chr2:155979010-155979139,chr2:156214761-156214850
KYNU	ENSG00000115919.10	13	13	55	17	chr2:143277143-143277445,chr2:143344289-143344418,chr2:143632063-143632202,chr2:143792141-143792188
LINC00710	ENSG00000229240.3	7	7	65	17	chr10:10362861-10363106,chr10:10833796-10834182,chr10:10925684-10925855,chr10:11019974-11020073
NEGR1	ENSG00000172260.9	11	11	289	17	chr1:71914322-71914496,chr1:72475069-72475139,chr1:72871965-72872112,chr1:73001356-73001360,chr1:73383811-73383867
NKAIN2	ENSG00000188580.9	10	10	134	17	chr6:124062062-124062320,chr6:124444796-124444955,chr6:124453061-124453337,chr6:124755236-124755271,chr6:124811374-124811458
PLXNA4	ENSG00000221866.5	16	14	149	17	chr7:131563610-131563697,chr7:131630124-131630331,chr7:131822667-131822751,chr7:132104491-132104548,chr7:132247227-132247577
QKI	ENSG00000112531.12	7	7	89	17	chr6:164055624-164055737,chr6:164092327-164092619,chr6:164235673-164235698,chr6:164242394-164242598,chr6:164442954-164443047
SLC26A7	ENSG00000147606.4	7	7	54	17	chr8:92257430-92257773,chr8:92434071-92434099,chr8:92553458-92553612,chr8:92639372-92639530,chr8:92674413-92674713
STXBP6	ENSG00000168952.11	6	6	104	17	chr14:25668777-25668968,chr14:25900811-25900879,chr14:25917813-25917960,chr14:25986043-25986228,chr14:26092150-26092297
SYT4	ENSG00000132872.7	10	10	88	17	chr18:40851975-40851998,chr18:40857268-40857383,chr18:41065691-41065748,chr18:41350956-41351160,chr18:41532188-41532464
TMEM132D	ENSG00000151952.10	6	6	80	17	chr12:129520902-129521010,chr12:130093975-130094042,chr12:130178416-130178481,chr12:130276029-130276204,chr12:130346943-130347077
TOX	ENSG00000198846.5	7	7	138	17	chr8:59943156-59943292,chr8:60099377-60099432,chr8:60255711-60255911,chr8:60497633-60497770,chr8:60543672-60543871
ARRDC3	ENSG00000113369.4	7	7	48	16	chr5:90576404-90576664,chr5:90937754-90937774,chr5:91148147-91148252,chr5:91378240-91378481,chr5:91791009-91791069
CDC73	ENSG00000134371.9	6	6	87	16	chr1:193585707-193585816,chr1:193878593-193878762,chr1:194518374-194518458,chr1:194676501-194676563,chr1:194690780-194690928
ELAVL2	ENSG00000107105.10	10	10	129	16	chr9:23438700-23438818,chr9:23686287-23686478,chr9:23821050-23821075,chr9:23888206-23888292,chr9:23925857-23925994
ELTD1	ENSG00000162618.8	10	10	119	16	chr1:79305397-79305583,chr1:79599759-79599830,chr1:79718430-79718490,chr1:79897427-79897629,chr1:80365608-80365664
FAM86A	ENSG00000118894.10	12	12	235	16	chr16:5257157-5257229,chr16:5472736-5473128,chr16:5509882-5510144
FAT3	ENSG00000165323.11	8	8	106	16	chr11:91033185-91033415,chr11:91252291-91252378,chr11:91855885-91855960,chr11:91986612-91986713,chr11:92621945-92622071
GABRG3	ENSG00000182256.8	6	6	118	16	chr15:27369786-27369839,chr15:27403475-27403805,chr15:27438999-27439108,chr15:27483543-27483546,chr15:27644685-27644936
IMMP2L	ENSG00000184903.5	7	7	97	16	chr7:109604898-109604992,chr7:109844933-109844940,chr7:110122791-110122936,chr7:110730129-110730133,chr7:110825607-110825644
KIRREL3	ENSG00000149571.6	8	8	128	16	chr11:126310902-126310907,chr11:126350808-126350819,chr11:127197545-127197645,chr11:127391572-127391637,chr11:127497920-127498066
MAP3K7	ENSG00000135341.13	8	7	152	16	chr6:91189140-91189235,chr6:92008570-92008699,chr6:92009681-92009960,chr6:92379496-92379602,chr6:92552365-92552542
MGMT	ENSG00000170430.9	7	7	66	16	chr10:130816725-130816842,chr10:130832537-130832538,chr10:130846972-130846998,chr10:130876872-130877036,chr10:131103441-131103542
MYO16	ENSG00000041515.11	8	8	55	16	chr13:109263179-109263296,chr13:109614061-109614068,chr13:109808894-109809023,chr13:109928662-109928718,chr13:110037690-110037695
PLA2G4A	ENSG00000116711.8	5	5	78	16	chr1:186955324-186955367,chr1:187127008-187127136,chr1:187219109-187219155,chr1:187265441-187265813
REEP3	ENSG00000165476.8	7	7	59	16	chr10:65389272-65389379,chr10:65801091-65801112,chr10:66190713-66190918,chr10:66361160-66361162,chr10:66463720-66463914
RP11-638L3.1	ENSG00000265533.1	6	6	75	16	chr18:65250997-65251121,chr18:65444318-65444371,chr18:65782423-65782853,chr18:65896510-65896536
RP5-964N17.1	ENSG00000241743.2	8	8	68	16	chrX:112756013-112756410,chrX:112790064-112790107,chrX:112922952-112923285,chrX:113280828-113281059,chrX:113284451-113284672
SUCLG1	ENSG00000163541.7	8	8	73	16	chr2:83282731-83282784,chr2:83745432-83745489,chr2:83893282-83893326,chr2:84355061-84355176
ZIC1	ENSG00000152977.5	7	7	130	16	chr3:147297675-147298056,chr3:147664017-147664209,chr3:147754433-147754754
ZNF727	ENSG00000257482.3	8	8	42	16	chr7:63209156-63209256,chr7:63250568-63250647,chr7:63386737-63387093,chr7:63560493-63560566
ADARB2	ENSG00000185736.11	7	7	75	15	chr10:2122094-2122297,chr10:2123812-2123826,chr10:2263603-2263784,chr10:2357364-2357444,chr10:2393859-2393954
CALN1	ENSG00000183166.6	8	8	164	15	chr7:71217257-71217325,chr7:71360240-71360356,chr7:71446669-71446826,chr7:71604318-71604390
DGKI	ENSG00000157680.11	14	14	115	15	chr7:137139145-137139145,chr7:137459640-137459640,chr7:137530745-137530870
EBF1	ENSG00000164330.12	8	8	184	15	chr5:157863803-157863859,chr5:157888456-157888538,chr5:158122713-158122723,chr5:158527348-158527403
FAM98A	ENSG00000119812.14	6	6	53	15	chr2:34321835-34321844,chr2:34877854-34877892,chr2:34930580-34930684,chr2:35144320-35144366
GPR37	ENSG00000170775.2	7	7	55	15	chr7:124037403-124037679,chr7:124087080-124087088,chr7:124157607-124157764,chr7:124175943-124176112,chr7:124243110-124243460
GRIA1	ENSG00000155511.13	5	5	109	15	chr5:152592255-152592269,chr5:152732173-152732395,chr5:152782335-152782520,chr5:153126274-153126379,chr5:153178514-153178679
HCN1	ENSG00000164588.4	9	8	71	15	chr5:45225752-45225863,chr5:45312383-45312400,chr5:45570208-45570399,chr5:45696338-45696390,chr5:46370814-46370867
IGHV3-43	ENSG00000232216.1	7	7	87	15	chr14:106919055-106919119,chr14:106936385-106936488,chr14:106938336-106938506
JRKL	ENSG00000183340.5	7	7	69	15	chr11:97014463-97014642,chr11:97029651-97029750,chr11:97181322-97181398,chr11:97373135-97373325
LUZP2	ENSG00000187398.7	6	6	75	15	chr11:23702412-23702648,chr11:24010296-24010422,chr11:24100377-24100548,chr11:25141086-25141162,chr11:25287535-25287575
NXPH2	ENSG00000144227.4	10	9	84	15	chr2:139585209-139585211,chr2:139705727-139706058,chr2:139880304-139880536,chr2:140236292-140236444
PDHA2	ENSG00000163114.4	6	5	84	15	chr4:96783890-96783920,chr4:96916171-96916287,chr4:97091435-97091570,chr4:97118685-97119005
PRR16	ENSG00000184838.10	6	6	49	15	chr5:119853649-119854013,chr5:119950232-119950323,chr5:120139046-120139196,chr5:120337807-120337917
PTGER3	ENSG00000050628.16	7	7	90	15	chr1:71179876-71180156,chr1:71183433-71183630,chr1:71184629-71184768,chr1:71217746-71217923,chr1:71403972-71404140
RGS7	ENSG00000182901.11	8	8	96	15	chr1:240894395-240894588,chr1:241051518-241051523,chr1:241100301-241100370,chr1:241162028-241162192,chr1:241520288-241520490
SEMA3A	ENSG00000075213.6	9	9	64	15	chr7:83565432-83565490,chr7:84048908-84049123,chr7:84072771-84072781,chr7:84331011-84331013,chr7:84331345-84331661
SNTG2	ENSG00000172554.7	10	10	64	15	chr2:946475-946773,chr2:1100222-1100230,chr2:1286400-1286483
TLR4	ENSG00000136869.13	7	6	105	15	chr9:120441432-120441489,chr9:120502038-120502202,chr9:120669134-120669240,chr9:120728520-120728906,chr9:120861576-120861698
TMEM182	ENSG00000170417.10	7	7	77	15	chr2:103422886-103422912,chr2:103552125-103552133,chr2:103646153-103646515,chr2:104032808-104032824
TSN	ENSG00000211460.7	7	7	206	15	chr2:122653499-122653749,chr2:122938755-122938755,chr2:123239350-123239503,chr2:123425020-123425062,chr2:123439404-123439476
ZFP64	ENSG00000020256.15	10	10	166	15	chr20:50996301-50996456,chr20:51066214-51066214,chr20:51089626-51089809,chr20:51110051-51110298
AIM2	ENSG00000163568.9	7	7	67	14	chr1:159041912-159041973,chr1:159057598-159057910,chr1:159101997-159102262
ANO3	ENSG00000134343.8	11	11	101	14	chr11:25966329-25966384,chr11:26298557-26298788,chr11:26386340-26386433
C14orf64	ENSG00000246223.4	6	6	116	14	chr14:97927010-97927096,chr14:98441736-98442025,chr14:98578524-98578794,chr14:98600024-98600198
C8orf22	ENSG00000168333.9	8	8	94	14	chr8:49956301-49956371,chr8:49977701-49977793,chr8:50139165-50139176,chr8:50294918-50295008
CBLN1	ENSG00000102924.7	7	7	124	14	chr16:48993703-48993985,chr16:48999248-48999367,chr16:49282076-49282417,chr16:49315818-49315853,chr16:49316077-49316249
CMPK2	ENSG00000134326.7	10	10	70	14	chr2:6665103-6665231,chr2:6697061-6697170,chr2:6913415-6913468
DNAH5	ENSG00000039139.9	6	6	206	14	chr5:12805441-12805469,chr5:12816238-12816349,chr5:12936171-12936456,chr5:13991645-13991680
FAM155A	ENSG00000204442.2	4	4	60	14	chr13:107857838-107857847,chr13:107904723-107905014,chr13:108125394-108125799,chr13:108169345-108169688
FANCL	ENSG00000115392.7	5	5	34	14	chr2:58892021-58892328,chr2:59293995-59294092,chr2:59375446-59375672,chr2:59464054-59464269
FBXO33	ENSG00000165355.7	6	6	78	14	chr14:40579734-40579747,chr14:40687644-40687877,chr14:40837731-40837945,chr14:40863992-40864382
GOLGA8S	ENSG00000261739.2	6	6	22	14	chr15:23482381-23482402,chr15:23617731-23617995,chr15:23621785-23621919
GRIK1	ENSG00000171189.12	3	3	56	14	chr21:31222360-31222376,chr21:31276693-31276958,chr21:31333274-31333274
GRXCR1	ENSG00000215203.2	5	5	107	14	chr4:42909007-42909163,chr4:43121474-43121611,chr4:43253737-43254116,chr4:43401782-43401935
LRRC7	ENSG00000033122.14	7	7	88	14	chr1:69945519-69945692,chr1:69970474-69970642,chr1:70076009-70076337,chr1:70203451-70203462
NAV3	ENSG00000067798.9	5	5	61	14	chr12:78024171-78024283,chr12:78549529-78549627,chr12:78800535-78800701,chr12:78851878-78851946
NSUN3	ENSG00000178694.5	4	4	91	14	chr3:94024725-94025033,chr3:94305443-94305628,chr3:94454441-94454530,chr3:95048656-95048666
RP11-123I22.1	ENSG00000265378.1	9	9	124	14	chr18:75877460-75877515,chr18:76043630-76043663,chr18:76058137-76058170
SOCS6	ENSG00000170677.5	6	6	57	14	chr18:68599650-68599958,chr18:68735840-68736008,chr18:68890862-68890925
STAG2	ENSG00000101972.14	7	7	43	14	chrX:123315563-123315573,chrX:123360408-123360594
TECRL	ENSG00000205678.3	9	9	61	14	chr4:64472584-64472696,chr4:65405086-65405297,chr4:65450846-65450962
TNR	ENSG00000116147.12	8	8	49	14	chr1:175313976-175314019,chr1:175332240-175332537,chr1:175567689-175568056,chr1:175694863-175695118
XPNPEP1	ENSG00000108039.13	5	5	172	14	chr10:110358008-110358275,chr10:110513107-110513339,chr10:110543886-110543908,chr10:110574699-110574734
XRCC6BP1	ENSG00000166896.3	7	7	67	14	chr12:58335230-58335291,chr12:58491741-58491836,chr12:58683463-58683507,chr12:58740008-58740100
ZNF93	ENSG00000184635.9	14	14	14	14	chr19:20021229-20021241
ABCB5	ENSG00000004846.12	7	7	69	13	chr7:20629105-20629295,chr7:20638210-20638340,chr7:20692977-20693488
CCNH	ENSG00000134480.9	8	8	48	13	chr5:86960965-86961175,chr5:87029291-87029484,chr5:87077065-87077145
CPE	ENSG00000109472.9	7	7	68	13	chr4:166386132-166386144,chr4:166458355-166458369,chr4:166576730-166576802
DIAPH3	ENSG00000139734.13	5	4	44	13	chr13:59461871-59461899,chr13:59564009-59564281,chr13:59566502-59566696,chr13:60033144-60033241
DTWD2	ENSG00000169570.5	5	5	82	13	chr5:117543348-117543432,chr5:117543695-117544143,chr5:118324112-118324318
ELAVL4	ENSG00000162374.12	9	9	38	13	chr1:50513762-50514018,chr1:50733786-50734021,chr1:50745889-50745984
FAM84A	ENSG00000162981.12	5	5	68	13	chr2:14212554-14212728,chr2:14328143-14328300,chr2:14377971-14378244,chr2:14712980-14712988
GPR125	ENSG00000152990.9	6	6	58	13	chr4:22205254-22205326,chr4:22780276-22780406,chr4:22897182-22897308
GSDMC	ENSG00000147697.4	4	4	134	13	chr8:130044136-130044267,chr8:130121495-130121501,chr8:130279964-130280008,chr8:130315485-130315808
IRF8	ENSG00000140968.6	9	8	134	13	chr16:86050175-86050204,chr16:86074612-86074661
LINC00470	ENSG00000132204.9	7	7	84	13	chr18:1244584-1244584,chr18:1292312-1292420,chr18:1529272-1529328,chr18:1861770-1861775
LRRIQ3	ENSG00000162620.11	8	8	94	13	chr1:73628279-73628448,chr1:73649527-73649596,chr1:74009447-74009599,chr1:74022084-74022174
MBL2	ENSG00000165471.6	6	6	58	13	chr10:54540051-54540052,chr10:54996689-54996966,chr10:55018151-55018268
MTDH	ENSG00000147649.5	12	12	151	13	chr8:98572377-98572389,chr8:98656331-98656390,chr8:98729751-98729862
MTRR	ENSG00000124275.10	4	4	44	13	chr5:8012902-8013023,chr5:8089900-8090081,chr5:8226883-8226983
MTX2	ENSG00000128654.9	6	6	145	13	chr2:177250655-177250715,chr2:177319830-177319847,chr2:177418557-177418685
MYOM2	ENSG00000036448.5	8	8	31	13	chr8:2075747-2075954,chr8:2230584-2230675,chr8:2434162-2434355
OLFM3	ENSG00000118733.12	4	4	108	13	chr1:102084897-102085076,chr1:102485179-102485402,chr1:102699979-102700107
PEX2	ENSG00000164751.10	5	5	103	13	chr8:78074125-78074128,chr8:78462239-78462574,chr8:78478016-78478103,chr8:78657910-78658109
RAB28	ENSG00000157869.10	3	3	45	13	chr4:12463048-12463355,chr4:12561529-12561708,chr4:13077007-13077078
SPOCK3	ENSG00000196104.6	9	9	86	13	chr4:167782811-167782903,chr4:167903112-167903251,chr4:167942882-167942905
SPRY2	ENSG00000136158.6	6	6	47	13	chr13:80707018-80707062,chr13:81801203-81801225,chr13:81913857-81914023,chr13:82513842-82513868
ST18	ENSG00000147488.7	9	9	63	13	chr8:53320301-53320364,chr8:53408908-53408956
SULF1	ENSG00000137573.9	8	8	58	13	chr8:70090466-70090618,chr8:70576150-70576169
TSNARE1	ENSG00000171045.10	12	11	96	13	chr8:143018740-143019010,chr8:143089805-143089892,chr8:143363850-143364029
VSTM2A	ENSG00000170419.6	6	6	88	13	chr7:53988845-53989019,chr7:54052625-54052794,chr7:54053415-54053513,chr7:54427395-54427679
WBSCR17	ENSG00000185274.7	7	7	34	13	chr7:70596495-70596652,chr7:70889189-70889424,chr7:71042637-71042747
ZFPM2	ENSG00000169946.9	5	5	67	13	chr8:106110068-106110205,chr8:106147115-106147175,chr8:106528931-106529128,chr8:106743293-106743476
ZIC4	ENSG00000174963.13	4	4	104	13	chr3:146919073-146919260,chr3:147034951-147035371
ACVR2A	ENSG00000121989.10	7	7	92	12	chr2:147840629-147840698,chr2:148257563-148257572,chr2:148567325-148567353,chr2:148668964-148668990
AGBL1	ENSG00000166748.8	3	3	61	12	chr15:87138955-87139252,chr15:87630058-87630197,chr15:87812613-87812836
ANKRD20A1	ENSG00000196774.3	10	10	38	12	chr9:68299104-68299110,chr9:68324944-68325076,chr9:68414029-68414184,chr9:68508233-68508363
API5	ENSG00000166181.8	4	4	108	12	chr11:42484416-42484567,chr11:42576917-42577115,chr11:42667097-42667449
ATXN7L3B	ENSG00000253719.2	6	6	76	12	chr12:74542741-74542901,chr12:74564682-74564776,chr12:74711149-74711519
BASP1	ENSG00000176788.7	9	9	39	12	chr5:17717433-17717633,chr5:18093549-18093718,chr5:18314302-18314489
C14orf23	ENSG00000186960.6	4	4	85	12	chr14:29298979-29299021,chr14:29439227-29439425,chr14:29620036-29620095,chr14:29658704-29658813
C3orf55	ENSG00000174899.6	8	8	12	12	chr3:157335965-157336127
C4orf33	ENSG00000151470.8	8	8	86	12	chr4:130596387-130596387,chr4:130893587-130893695,chr4:131484711-131484934,chr4:131562912-131562960
C7orf10	ENSG00000175600.11	10	10	68	12	chr7:40369314-40369355,chr7:40452126-40452127,chr7:40511658-40511659,chr7:41143005-41143162
CDH19	ENSG00000071991.4	4	4	47	12	chr18:63876412-63876492,chr18:63925503-63925610,chr18:64057704-64057883,chr18:64191089-64191333
CHRM2	ENSG00000181072.7	5	5	34	12	chr7:136554223-136554592,chr7:136641619-136641741,chr7:136766058-136766137
DCDC1	ENSG00000170959.10	9	9	90	12	chr11:30774322-30774392,chr11:30939605-30939624,chr11:31128715-31128753
DKFZP547L112	ENSG00000268531.1	5	5	19	12	chr15:21927419-21927426,chr15:21937616-21937691,chr15:21997293-21997363
DLGAP1	ENSG00000170579.10	6	6	112	12	chr18:4208601-4208602,chr18:4547521-4547695,chr18:4732771-4732897
DOCK10	ENSG00000135905.14	8	8	20	12	chr2:225643313-225643351,chr2:225779959-225780052
FERMT1	ENSG00000101311.11	4	4	68	12	chr20:6192134-6192311,chr20:6193638-6193751,chr20:6194098-6194225
FGF14	ENSG00000102466.11	4	4	120	12	chr13:102687362-102687648,chr13:102856142-102856232,chr13:102944344-102944362,chr13:103113938-103114243
MAPT	ENSG00000186868.11	13	12	57	12	chr17:44013382-44013500,chr17:44080041-44080080
NUDT12	ENSG00000112874.5	8	8	54	12	chr5:103265374-103265513,chr5:103514723-103514996,chr5:103559473-103559693
OXCT1	ENSG00000083720.8	7	7	66	12	chr5:41669404-41669534,chr5:41678239-41678312,chr5:41835737-41835924,chr5:41856943-41856948
PDE1C	ENSG00000154678.12	5	5	31	12	chr7:32245070-32245171,chr7:32337779-32338399,chr7:32424941-32425078
PIEZO2	ENSG00000154864.7	8	8	44	12	chr18:10756316-10756641,chr18:10757375-10757590,chr18:11005668-11005766,chr18:11283671-11283671
PPIAL4G	ENSG00000236334.1	7	7	70	12	chr1:142618758-142618991,chr1:143467600-143467652
PPP2R3A	ENSG00000073711.6	7	6	90	12	chr3:135520559-135520895,chr3:135684412-135684498,chr3:135794248-135794256
RGS18	ENSG00000150681.5	5	5	34	12	chr1:191333843-191333911,chr1:191396671-191396898,chr1:191748519-191748807,chr1:192138210-192138478
RP1	ENSG00000104237.6	4	4	42	12	chr8:55678572-55678723,chr8:55754151-55754637,chr8:55755753-55756020
SEMA6D	ENSG00000137872.11	7	7	58	12	chr15:46993742-46993752,chr15:47487159-47487208,chr15:47488365-47488375,chr15:47766002-47766012
SOX2	ENSG00000181449.2	7	7	96	12	chr3:181509346-181509528,chr3:181674149-181674295,chr3:181692161-181692199,chr3:181962445-181962671
THSD7B	ENSG00000144229.7	7	7	105	12	chr2:137250687-137250687,chr2:137643458-137643620,chr2:138193127-138193214,chr2:138417226-138417421
TP53TG3	ENSG00000183632.10	6	5	52	12	chr16:32483076-32483083,chr16:32628306-32628412,chr16:32640320-32640427,chr16:32656033-32656145
WWOX	ENSG00000186153.12	8	8	57	12	chr16:78572973-78572973,chr16:78586639-78586731,chr16:78878127-78878399,chr16:79081335-79081471
ZBBX	ENSG00000169064.8	3	3	45	12	chr3:166775103-166775271,chr3:167008007-167008279,chr3:167036929-167037166
ZNF595	ENSG00000197701.7	8	8	21	12	chr4:53000-53199,chr4:53437-53635
ZNF91	ENSG00000167232.9	5	5	45	12	chr19:23619191-23619461,chr19:23622950-23623088,chr19:23623699-23623889
CAPN13	ENSG00000162949.12	5	5	27	11	chr2:30937124-30937142,chr2:30978996-30979127
CLNK	ENSG00000109684.10	7	7	11	11	chr4:10556226-10556442
EFNB2	ENSG00000125266.6	6	6	93	11	chr13:106902163-106902290,chr13:107028989-107029292,chr13:107081866-107081928
ELMO1	ENSG00000155849.11	8	8	89	11	chr7:37221743-37221794,chr7:37488741-37488885,chr7:37589067-37589204
FAM188A	ENSG00000148481.9	4	4	63	11	chr10:16039328-16039520,chr10:16058880-16059012,chr10:16123069-16123212
FCRL5	ENSG00000143297.14	8	8	52	11	chr1:157339898-157339978,chr1:157459345-157459411,chr1:157466022-157466035
FLJ00325	ENSG00000269185.1	6	6	99	11	chr7:108785095-108785136,chr7:108879093-108879273,chr7:109048733-109048734
GNPDA2	ENSG00000163281.7	7	7	126	11	chr4:44963101-44963332,chr4:44987108-44987451
LINC00587	ENSG00000204250.3	5	4	114	11	chr9:104988468-104988584,chr9:105331945-105331995,chr9:105345144-105345230
LINC00588	ENSG00000215117.5	7	7	27	11	chr8:58256060-58256098,chr8:58333280-58333284
LMX1A	ENSG00000162761.10	8	8	28	11	chr1:165113936-165114234,chr1:165336812-165336819,chr1:165338626-165338684
MACROD2	ENSG00000172264.12	4	4	39	11	chr20:14366169-14366519,chr20:15081492-15081827,chr20:15777762-15777998
NBEA	ENSG00000172915.14	10	10	38	11	chr13:35648670-35648868,chr13:35731489-35731509,chr13:36295261-36295267
NETO1	ENSG00000166342.14	6	6	53	11	chr18:70429946-70429962,chr18:70600671-70600989
NEUROD4	ENSG00000123307.3	7	7	53	11	chr12:55451354-55451405,chr12:55454343-55454496,chr12:55467035-55467036
NR2F2	ENSG00000185551.8	7	7	72	11	chr15:96874788-96874979,chr15:96936105-96936437,chr15:96988281-96988433
PLCL1	ENSG00000115896.11	7	7	51	11	chr2:198669331-198669391,chr2:198773946-198774066,chr2:199174576-199174595
PPP1R3A	ENSG00000154415.3	6	6	18	11	chr7:113350538-113350613,chr7:113464672-113464802
PRDM9	ENSG00000164256.5	6	6	86	11	chr5:23315118-23315487,chr5:23404253-23404254,chr5:23482791-23483003
PSAT1	ENSG00000135069.9	5	5	15	11	chr9:81054558-81054737,chr9:81089528-81089788,chr9:81486440-81486750
RP11-348F1.2	ENSG00000226530.1	5	5	46	11	chrX:51138900-51138974,chrX:51203995-51204085
RP11-357C3.3	ENSG00000235437.3	3	3	45	11	chrX:61810146-61810567,chrX:61946585-61946716,chrX:62219879-62220024
SLC28A3	ENSG00000197506.6	5	5	11	11	chr9:87012151-87012184
SMC2	ENSG00000136824.14	6	6	112	11	chr9:106461434-106461453,chr9:106561063-106561141,chr9:106761869-106761945
SPAG16	ENSG00000144451.14	7	7	49	11	chr2:214116441-214116445,chr2:215175241-215175254,chr2:215249248-215249342
TBC1D12	ENSG00000108239.8	11	11	11	11	chr10:96162368-96162370
TMEM135	ENSG00000166575.12	9	9	11	11	chr11:87063956-87063986
TMEM47	ENSG00000147027.3	4	4	82	11	chrX:34398296-34398643,chrX:34675716-34675826,chrX:34793572-34793775
TPH2	ENSG00000139287.8	6	6	64	11	chr12:72341556-72341646,chr12:72366604-72366633,chr12:72410961-72411034
TRA2B	ENSG00000136527.13	6	6	36	11	chr3:185617881-185618024,chr3:185661452-185661575,chr3:185677629-185677656
TUSC1	ENSG00000198680.3	4	4	149	11	chr9:25510483-25510507,chr9:26190742-26190953,chr9:26216909-26217100
XYLT1	ENSG00000103489.7	4	4	15	11	chr16:17701559-17701981,chr16:17997028-17997137
ZNF728	ENSG00000269067.1	2	2	28	11	chr19:23076715-23076845,chr19:23082709-23083006
AC020952.1	ENSG00000268953.1	3	3	38	10	chr19:31514090-31514164,chr19:31566561-31566870,chr19:31631145-31631169
AGBL4	ENSG00000186094.12	5	5	56	10	chr1:49494248-49494315,chr1:49526142-49526259,chr1:50399936-50399964
ASTN1	ENSG00000152092.11	4	4	26	10	chr1:176850220-176850324,chr1:177052477-177052691
C14orf177	ENSG00000176605.3	3	3	22	10	chr14:99026759-99027224,chr14:99369834-99370008
C18orf42	ENSG00000231824.3	6	6	65	10	chr18:4815802-4815863,chr18:5018997-5019197,chr18:5155921-5156255
C22orf34	ENSG00000188511.8	6	6	41	10	chr22:49604806-49604846,chr22:49702711-49702780,chr22:50021162-50021213
C3orf79	ENSG00000237787.2	4	4	43	10	chr3:153166096-153166229,chr3:153266218-153266299,chr3:153504372-153504392
C4orf32	ENSG00000174749.5	5	5	89	10	chr4:112512777-112512880,chr4:112804849-112804973,chr4:112865106-112865220
C8orf34	ENSG00000165084.11	5	5	44	10	chr8:69242852-69243097,chr8:69497905-69498079,chr8:69983040-69983093
CBLN4	ENSG00000054803.3	4	4	35	10	chr20:54400907-54400979,chr20:54635705-54635757,chr20:54644161-54644268
COX7C	ENSG00000127184.6	8	8	33	10	chr5:84943589-84943746,chr5:85913643-85913716
CTD-2378E21.1	ENSG00000267109.1	3	3	34	10	chr17:68577680-68577735,chr17:68588839-68589038,chr17:68674389-68674544
DCAF8L2	ENSG00000189186.6	7	7	27	10	chrX:27204977-27205001,chrX:27702131-27702131
DCDC2C	ENSG00000214866.3	6	6	57	10	chr2:3907028-3907045,chr2:3912604-3912783,chr2:4007076-4007155
DPP10	ENSG00000175497.12	4	4	59	10	chr2:115503468-115503563,chr2:117204903-117204996,chr2:117477496-117477648
EFNA5	ENSG00000184349.8	7	7	117	10	chr5:104879815-104880035,chr5:105457735-105457914,chr5:106414751-106414904
EXOC4	ENSG00000131558.10	9	7	60	10	chr7:132937539-132937825,chr7:133299945-133300079,chr7:133409055-133409073
FAM129A	ENSG00000135842.12	7	6	42	10	chr1:184761559-184761750,chr1:184774893-184774903,chr1:184943529-184943610
FAM19A5	ENSG00000219438.4	9	7	60	10	chr22:48313508-48313730,chr22:48840165-48840203,chr22:49448203-49448289
FGF10	ENSG00000070193.4	5	5	106	10	chr5:44332594-44332688,chr5:44389597-44389680,chr5:44530971-44531070
GABRG1	ENSG00000163285.7	3	3	32	10	chr4:45522144-45522198,chr4:45887630-45887648,chr4:46018421-46018520
GATA3	ENSG00000107485.11	6	6	39	10	chr10:8585519-8585651,chr10:9070296-9070454,chr10:9373631-9373691
GEMIN8	ENSG00000046647.9	4	4	48	10	chrX:14050707-14050725,chrX:14262114-14262334
GLTSCR1	ENSG00000063169.6	9	9	49	10	chr19:48103664-48104012,chr19:48202447-48202935
GPM6A	ENSG00000150625.12	8	8	55	10	chr4:176452825-176452967,chr4:176458203-176458351,chr4:176461288-176461365
HSF2	ENSG00000025156.8	5	5	99	10	chr6:122304957-122305125,chr6:122720546-122720757
HTR2C	ENSG00000147246.5	5	5	150	10	chrX:113816365-113816548,chrX:113935455-113935536,chrX:113989451-113989526
IGSF11	ENSG00000144847.8	9	8	76	10	chr3:118451643-118451771,chr3:118536715-118536770,chr3:118753775-118753971
IL1RAPL2	ENSG00000189108.8	8	8	43	10	chrX:104167037-104167054,chrX:104435110-104435126
IRX2	ENSG00000170561.8	6	6	28	10	chr5:2431065-2431161,chr5:2452499-2452697,chr5:2577510-2577608
IRX6	ENSG00000159387.7	6	6	97	10	chr16:55189686-55189935,chr16:55313741-55313741,chr16:55358222-55358420
KCNN2	ENSG00000080709.10	7	6	59	10	chr5:113436867-113437118,chr5:113641491-113641695,chr5:113748486-113748633
LINC00052	ENSG00000259527.1	3	3	25	10	chr15:88032880-88033523,chr15:88063999-88064202
LRBA	ENSG00000198589.6	7	7	70	10	chr4:151189700-151189847,chr4:151586196-151586450,chr4:151956408-151956596
MORC1	ENSG00000114487.5	4	4	63	10	chr3:108778411-108778412,chr3:108836861-108837037
NAF1	ENSG00000145414.4	4	4	24	10	chr4:163605266-163605434,chr4:163851981-163852148,chr4:164118013-164118035
NCAM2	ENSG00000154654.10	5	5	62	10	chr21:22708509-22708509,chr21:22713460-22713584,chr21:22919933-22920086
NMBR	ENSG00000135577.4	4	4	40	10	chr6:141884159-141884159,chr6:141919909-141920261,chr6:142237868-142238148
NTRK3	ENSG00000140538.12	5	5	31	10	chr15:88709788-88709801,chr15:88761082-88761240,chr15:88817942-88817995
PARP8	ENSG00000151883.12	4	4	85	10	chr5:50259396-50259610,chr5:50324384-50324559,chr5:50395525-50395585
PDGFD	ENSG00000170962.8	6	6	23	10	chr11:104034912-104034954,chr11:104210032-104210167,chr11:104237361-104237434
PREX1	ENSG00000124126.9	7	7	92	10	chr20:47274432-47274669,chr20:47342140-47342228
PREX2	ENSG00000046889.14	7	7	28	10	chr8:68872584-68872585,chr8:68933238-68933243,chr8:68981881-68981996
PTPRN2	ENSG00000155093.13	10	10	25	10	chr7:157568861-157568978,chr7:157666395-157666399,chr7:158178583-158178776
RAB6C	ENSG00000222014.4	9	9	18	10	chr2:130607326-130607333,chr2:130661321-130661436
RGS21	ENSG00000253148.1	5	5	10	10	chr1:192415089-192415176
RPL10L	ENSG00000165496.3	6	6	95	10	chr14:46522615-46522722,chr14:46777968-46778039,chr14:46874373-46874621
SEMA3E	ENSG00000170381.8	5	5	47	10	chr7:83154181-83154362,chr7:83304002-83304074,chr7:83323492-83323714
SLC30A8	ENSG00000164756.8	5	5	48	10	chr8:118049948-118050308,chr8:118244335-118244526,chr8:118341357-118341365
SLC6A5	ENSG00000165970.7	5	5	46	10	chr11:20618475-20618752,chr11:20669709-20669855
SLC8A1	ENSG00000183023.14	6	6	70	10	chr2:40445888-40446125,chr2:40895611-40895807,chr2:41337111-41337128
SNTG1	ENSG00000147481.9	5	5	113	10	chr8:50729439-50729527,chr8:51052573-51052747,chr8:51098074-51098216
SOX5	ENSG00000134532.11	6	6	10	10	chr12:23358307-23358563
SPATA8	ENSG00000185594.4	4	4	31	10	chr15:97237208-97237520,chr15:97528204-97528297,chr15:97566435-97566516
STPG2	ENSG00000163116.5	4	4	81	10	chr4:97553380-97553682,chr4:97567360-97567470,chr4:97683442-97683562
SYT1	ENSG00000067715.9	3	3	53	10	chr12:78956507-78956574,chr12:79310872-79311184,chr12:79413610-79413616
TBC1D30	ENSG00000111490.8	5	5	10	10	chr12:65284841-65284856
TENM2	ENSG00000145934.11	5	5	67	10	chr5:164884997-164885040,chr5:166562729-166562784,chr5:166570966-166571131
TENM4	ENSG00000149256.10	4	4	49	10	chr11:79651030-79651119,chr11:79807948-79808152,chr11:80634751-80634862
THSD7A	ENSG00000005108.11	6	6	28	10	chr7:11383644-11383651,chr7:11825927-11826055,chr7:11871781-11871924
TMEM105	ENSG00000185332.2	7	7	27	10	chr17:79303581-79303601,chr17:79367677-79367982,chr17:79377212-79377349
TP53TG3B	ENSG00000261509.2	7	7	36	10	chr16:33374028-33374190,chr16:33569089-33569209,chr16:33569567-33569606
TTLL7	ENSG00000137941.12	6	5	18	10	chr1:83533923-83533977,chr1:83556378-83556412,chr1:84097225-84097403
UNC5B	ENSG00000107731.8	4	4	29	10	chr10:72886913-72887255,chr10:72972162-72972245
VAT1L	ENSG00000171724.2	5	5	42	10	chr16:77858706-77858858,chr16:78005649-78005662
VRK1	ENSG00000100749.3	7	7	38	10	chr14:97235060-97235219,chr14:97572799-97572935,chr14:97782249-97782375
ZNF676	ENSG00000196109.6	9	9	10	10	chr19:22320745-22321009
ACO1	ENSG00000122729.14	3	3	63	9	chr9:30996280-30996527,chr9:31303973-31304199
AKT3	ENSG00000117020.12	5	5	39	9	chr1:243780990-243781004,chr1:244012516-244012740,chr1:244107581-244107645
ARHGAP28	ENSG00000088756.8	5	5	49	9	chr18:6683174-6683412,chr18:6795582-6795588,chr18:6886433-6886433
ATXN3L	ENSG00000123594.3	4	4	54	9	chrX:13309371-13309495,chrX:13358955-13359265
BCL9	ENSG00000116128.5	6	6	38	9	chr1:147013127-147013188,chr1:147071524-147071581,chr1:147071792-147071912
BRINP1	ENSG00000078725.8	3	3	27	9	chr9:121707712-121707712,chr9:122440071-122440416
C16orf82	ENSG00000234186.2	3	3	117	9	chr16:26620820-26620912,chr16:26660302-26660302,chr16:27036184-27036185
C16orf97	ENSG00000261190.1	4	4	29	9	chr16:51852393-51852541,chr16:52016832-52016922,chr16:52225641-52225645
C5orf17	ENSG00000248874.1	4	4	26	9	chr5:23893812-23893863,chr5:24135787-24135817,chr5:24282812-24282826
C7orf31	ENSG00000153790.7	7	7	37	9	chr7:25199706-25199814,chr7:25219763-25220070
CAMTA1	ENSG00000171735.14	2	2	28	9	chr1:7178130-7178179,chr1:7727766-7727782
CAPZA2	ENSG00000198898.8	6	6	35	9	chr7:116449653-116449972,chr7:116570653-116570822
CCL1	ENSG00000108702.3	7	7	32	9	chr17:32728286-32728419,chr17:32747482-32747500
CCSER2	ENSG00000107771.11	6	6	35	9	chr10:86425723-86425860,chr10:86525550-86525560,chr10:86543654-86543834
CDH13	ENSG00000140945.11	6	6	22	9	chr16:82637343-82637455,chr16:83177472-83177569,chr16:83436653-83436881
CENPC	ENSG00000145241.6	4	4	35	9	chr4:68141311-68141457,chr4:68158550-68158576,chr4:68193108-68193173
CLMP	ENSG00000166250.7	5	5	17	9	chr11:123066376-123066428,chr11:123147128-123147129,chr11:123229190-123229341
CNTN6	ENSG00000134115.8	7	7	33	9	chr3:892969-893232,chr3:944046-944046
COMMD7	ENSG00000149600.7	6	6	9	9	chr20:31240868-31240916
CREB3L1	ENSG00000157613.6	7	7	36	9	chr11:46231708-46231914,chr11:46264832-46265001
DAB1	ENSG00000173406.11	6	6	37	9	chr1:58103105-58103168,chr1:58158948-58159101,chr1:58326666-58326730
DKK2	ENSG00000155011.4	5	5	40	9	chr4:107731512-107731572,chr4:107751164-107751360,chr4:108204694-108205021
DUSP10	ENSG00000143507.13	6	6	90	9	chr1:221547225-221547390,chr1:221613486-221613664,chr1:221915439-221915585
DUSP22	ENSG00000112679.10	8	8	9	9	chr6:291917-292436
DYNC2H1	ENSG00000187240.9	7	7	143	9	chr11:103370920-103370997,chr11:103553158-103553234
E2F7	ENSG00000165891.11	6	6	93	9	chr12:77544980-77545119,chr12:77561757-77561768,chr12:77643694-77643868
FIGN	ENSG00000182263.9	4	4	80	9	chr2:164205814-164205965,chr2:164258166-164258253,chr2:164865446-164865454
FOXC1	ENSG00000054598.5	6	6	29	9	chr6:1555535-1555618,chr6:1596668-1596679
FSCB	ENSG00000189139.5	3	3	46	9	chr14:43759047-43759298,chr14:44437698-44437910,chr14:44442789-44442793
GCG	ENSG00000115263.10	5	5	9	9	chr2:162980506-162980532
GCSAML	ENSG00000169224.8	4	4	9	9	chr1:247681429-247681743
GJA1	ENSG00000152661.7	5	5	66	9	chr6:121726061-121726122,chr6:121915389-121915391,chr6:122234331-122234459
GLI2	ENSG00000074047.16	7	7	24	9	chr2:121828660-121828744,chr2:121833424-121833578
GLI3	ENSG00000106571.8	5	5	70	9	chr7:41905211-41905428,chr7:42562074-42562074,chr7:42584856-42584946
GLRX3	ENSG00000108010.7	5	5	62	9	chr10:132098862-132099075,chr10:132278312-132278421,chr10:132361090-132361151
GPC6	ENSG00000183098.6	5	5	62	9	chr13:94255534-94255599,chr13:94616225-94616308,chr13:94825800-94825913
GPR126	ENSG00000112414.10	6	6	52	9	chr6:142796046-142796057,chr6:142804245-142804299,chr6:142810996-142811225
GPR158	ENSG00000151025.9	3	2	44	9	chr10:25670340-25670469,chr10:25671009-25671190,chr10:25940667-25941075
GRK6	ENSG00000198055.6	7	7	76	9	chr5:176853497-176853618,chr5:176854074-176854119
HIST1H2BL	ENSG00000185130.4	5	5	31	9	chr6:27661734-27661818,chr6:27706232-27706320,chr6:27763758-27763831
HS6ST1	ENSG00000136720.6	9	8	157	9	chr2:129381904-129382146,chr2:129448050-129448393,chr2:129566951-129566951
IGFBP7	ENSG00000163453.7	3	3	43	9	chr4:58754370-58754594,chr4:59674400-59674672,chr4:59911795-59911931
IGHV2OR16-5	ENSG00000259303.4	7	7	22	9	chr16:32876837-32876951,chr16:32909246-32909315
MAGI2	ENSG00000187391.13	5	5	12	9	chr7:77793983-77793984,chr7:78661771-78661784
MAPKAPK2	ENSG00000162889.6	9	9	9	9	chr1:206859213-206859376
MC4R	ENSG00000166603.3	7	7	13	9	chr18:58053115-58053116,chr18:58501511-58501555
MCTP2	ENSG00000140563.10	4	4	49	9	chr15:94867628-94867638,chr15:95128248-95128298,chr15:95508891-95509079
MFSD1	ENSG00000118855.14	7	7	33	9	chr3:158509187-158509289,chr3:158563726-158563742
MME	ENSG00000196549.6	3	3	40	9	chr3:154475616-154475770,chr3:154716877-154717031,chr3:154744384-154744419
NCAM1	ENSG00000149294.12	8	8	37	9	chr11:112577791-112577791,chr11:112884250-112884338,chr11:113160419-113160449
NDN	ENSG00000182636.4	6	6	20	9	chr15:23932509-23932558,chr15:24218002-24218192
NOL4	ENSG00000101746.11	4	4	52	9	chr18:31507591-31507759,chr18:31581501-31581672,chr18:31739153-31739272
NXNL2	ENSG00000130045.11	3	3	32	9	chr9:91193574-91193587,chr9:91220693-91220808,chr9:91239388-91239475
OCA2	ENSG00000104044.11	4	4	45	9	chr15:28010166-28010402,chr15:28016735-28016793,chr15:28272353-28272416
PABPC4L	ENSG00000254535.2	5	5	24	9	chr4:134726302-134726381,chr4:135827760-135827790,chr4:135868733-135868769
PENK	ENSG00000181195.6	3	3	72	9	chr8:57566334-57566604,chr8:57594416-57594594
PFKP	ENSG00000067057.12	4	4	90	9	chr10:2465636-2465736,chr10:2517980-2518043,chr10:2718847-2718860
PHEX	ENSG00000102174.7	5	5	165	9	chrX:22115693-22115944,chrX:22227810-22227810
POGK	ENSG00000143157.7	3	3	59	9	chr1:166644996-166645301,chr1:166697455-166697591
PPP2R2C	ENSG00000074211.9	6	6	107	9	chr4:6329179-6329193,chr4:6472844-6472879,chr4:6540574-6540722
PTPRC	ENSG00000081237.14	5	5	23	9	chr1:198767830-198768054,chr1:198964556-198964600,chr1:199215069-199215310
PTPRZ1	ENSG00000106278.7	6	6	92	9	chr7:121306505-121306528,chr7:121353054-121353249,chr7:121686584-121686585
PVT1	ENSG00000249859.3	8	8	45	9	chr8:128806716-128806812,chr8:129481993-129482112,chr8:129871536-129871607
RFWD2	ENSG00000143207.15	6	6	35	9	chr1:175814212-175814228,chr1:175842633-175842656,chr1:176147626-176147634
RP13-15E13.1	ENSG00000236423.1	6	6	59	9	chr1:3999612-3999703,chr1:4067216-4067322,chr1:4143317-4143449
RP5-1010E17.2	ENSG00000224008.1	6	6	110	9	chr20:53709005-53709015,chr20:53867814-53867941,chr20:53982462-53982464
RPS29	ENSG00000213741.4	5	5	34	9	chr14:49256208-49256209,chr14:49640686-49640735,chr14:49685582-49685720
RSPO2	ENSG00000147655.6	5	5	25	9	chr8:108920743-108920750,chr8:109016387-109016561,chr8:109095131-109095139
SGCD	ENSG00000170624.9	4	4	37	9	chr5:155536841-155536995,chr5:155547943-155548056,chr5:155775268-155775314
SGOL1	ENSG00000129810.10	5	5	66	9	chr3:20321514-20321605,chr3:20649745-20649862,chr3:20801614-20801671
SLC24A3	ENSG00000185052.7	6	6	83	9	chr20:19363135-19363293,chr20:19643227-19643236
SLC39A10	ENSG00000196950.9	6	6	144	9	chr2:195068790-195068985,chr2:195667519-195667651,chr2:196522021-196522089
SLC6A19	ENSG00000174358.11	8	6	113	9	chr5:1181657-1181973,chr5:1200137-1200449
SLC7A11	ENSG00000151012.9	5	5	9	9	chr4:139011816-139011831
SMOC2	ENSG00000112562.14	9	8	86	9	chr6:168849056-168849177,chr6:169115920-169116106,chr6:169166111-169166236
SNX16	ENSG00000104497.9	5	5	42	9	chr8:83003549-83003637,chr8:83462904-83463117,chr8:83490913-83491037
SORCS3	ENSG00000156395.8	5	5	60	9	chr10:106921006-106921007,chr10:106970513-106970582,chr10:107587012-107587145
SPR	ENSG00000116096.5	8	8	30	9	chr2:73087046-73087073,chr2:73089800-73089913,chr2:73115149-73115237
SYN3	ENSG00000185666.10	7	7	31	9	chr22:33096466-33096624,chr22:33150717-33150935,chr22:33172208-33172209
TBL1XR1	ENSG00000177565.11	3	3	31	9	chr3:176165518-176165826,chr3:176656962-176657014,chr3:176814710-176814885
TMEFF2	ENSG00000144339.7	4	4	44	9	chr2:192792810-192792912,chr2:193180110-193180159,chr2:193246030-193246129
TMEM196	ENSG00000173452.9	3	3	17	9	chr7:19794326-19794420,chr7:19939096-19939465
TNKS	ENSG00000173273.11	2	2	30	9	chr8:9324231-9324313,chr8:9687127-9687139
TOX2	ENSG00000124191.13	7	7	9	9	chr20:42709570-42709585
TRDN	ENSG00000186439.8	4	4	81	9	chr6:123552490-123552560,chr6:123705028-123705139,chr6:123969333-123969368
TRIB2	ENSG00000071575.7	6	5	56	9	chr2:12674571-12674673,chr2:12997311-12997333,chr2:13147215-13147235
TYRP1	ENSG00000107165.8	5	5	145	9	chr9:12063118-12063265,chr9:12298511-12298710,chr9:12329090-12329092
VGLL3	ENSG00000206538.3	2	2	18	9	chr3:86781849-86782145,chr3:86782516-86782733
XKR4	ENSG00000206579.7	3	3	29	9	chr8:56106303-56106539,chr8:56118805-56118924,chr8:56279004-56279066
ZCWPW2	ENSG00000206559.3	2	2	22	9	chr3:28895194-28895317,chr3:28901719-28902021
ZFHX4	ENSG00000091656.11	4	4	30	9	chr8:77127732-77127800,chr8:77280215-77280269,chr8:77494723-77494859
ZMAT4	ENSG00000165061.10	3	3	20	9	chr8:40548903-40548945,chr8:40602463-40602525,chr8:40686233-40686520
ZNF143	ENSG00000166478.5	4	4	9	9	chr11:9482672-9482706
ZNF462	ENSG00000148143.8	6	6	61	9	chr9:109191159-109191199,chr9:109561663-109561807,chr9:109625182-109625378
ARHGEF26	ENSG00000114790.8	6	5	87	8	chr3:153770693-153770835,chr3:153839135-153839183
ATP10A	ENSG00000206190.7	2	2	14	8	chr15:26092268-26092434,chr15:26284224-26284623
C10orf112	ENSG00000204740.5	6	6	77	8	chr10:19812594-19812769,chr10:19995904-19996124
CCT6B	ENSG00000132141.9	4	4	38	8	chr17:33117780-33117939,chr17:33183901-33184214
CNTN1	ENSG00000018236.10	5	5	30	8	chr12:41315555-41315568,chr12:41340611-41340623
DACH2	ENSG00000126733.16	4	4	79	8	chrX:85854343-85854447,chrX:86042635-86042652
DCLK2	ENSG00000170390.10	8	8	74	8	chr4:150185514-150185554,chr4:150187018-150187018
DCN	ENSG00000011465.12	7	7	38	8	chr12:91705053-91705146,chr12:91720405-91720417
DIRC3	ENSG00000231672.2	4	4	19	8	chr2:218154723-218154988,chr2:218578397-218578404
E2F3	ENSG00000112242.10	4	4	12	8	chr6:20321218-20321294,chr6:20368535-20368912
EFR3A	ENSG00000132294.9	5	5	55	8	chr8:132869231-132869333,chr8:132928915-132929006
ETV3L	ENSG00000253831.1	4	4	15	8	chr1:157060097-157060304,chr1:157065427-157065474
FAM92A1	ENSG00000188343.8	5	5	23	8	chr8:94455941-94456094,chr8:94577849-94577849
FAT1	ENSG00000083857.9	6	6	10	8	chr4:187526477-187526812,chr4:188050272-188050566
FHIT	ENSG00000189283.5	5	5	46	8	chr3:59561335-59561345,chr3:60574791-60574990
FRG1	ENSG00000109536.7	4	4	8	8	chr4:190714351-190714367
FTCDNL1	ENSG00000226124.2	6	6	8	8	chr2:200604677-200604735
GALNT13	ENSG00000144278.10	2	2	11	8	chr2:155085648-155085929,chr2:155096989-155097122
GMPR	ENSG00000137198.5	7	7	8	8	chr6:16206961-16206972
GPR141	ENSG00000187037.4	7	6	44	8	chr7:37608026-37608033,chr7:37856989-37857027
GRM4	ENSG00000124493.9	4	4	47	8	chr6:33989769-33989838,chr6:34131748-34131777
GUCY1A2	ENSG00000152402.6	6	6	56	8	chr11:106426451-106426547,chr11:106914811-106914898
IFLTD1	ENSG00000152936.6	3	3	45	8	chr12:25801776-25801845,chr12:25870805-25871013
IQGAP1	ENSG00000140575.8	7	7	8	8	chr15:90931349-90931470
JUP	ENSG00000173801.12	8	8	44	8	chr17:39844900-39845178,chr17:39894423-39894428
KIAA1024L	ENSG00000186367.5	6	6	28	8	chr5:129081902-129081903,chr5:129103762-129103798
KLF14	ENSG00000174595.4	7	7	8	8	chr7:130516815-130516831
LMOD3	ENSG00000163380.11	7	7	8	8	chr3:69170212-69170226
MAGEB5	ENSG00000188408.4	4	4	26	8	chrX:26577209-26577454,chrX:26667848-26667858
MAPRE3	ENSG00000084764.6	6	5	8	8	chr2:27184763-27184839
MARCH1	ENSG00000145416.9	3	3	52	8	chr4:164737078-164737406,chr4:165304712-165304715
MCOLN2	ENSG00000153898.8	3	3	8	8	chr1:85402007-85402100
MEX3C	ENSG00000176624.9	6	5	8	8	chr18:49194669-49194862
MPHOSPH6	ENSG00000135698.5	7	7	25	8	chr16:82203723-82203923,chr16:82297300-82297444
MTRNR2L13	ENSG00000270394.1	6	6	109	8	chr4:117101432-117101536,chr4:117423260-117423359
NALCN	ENSG00000102452.11	3	3	13	8	chr13:101797356-101797366,chr13:101838244-101838245
NAV2	ENSG00000166833.15	5	5	12	8	chr11:19332815-19333078,chr11:19514934-19514936
NUDT7	ENSG00000140876.7	8	8	28	8	chr16:77618318-77618326,chr16:77709810-77709816
OPTC	ENSG00000188770.5	6	6	21	8	chr1:203473984-203474027,chr1:203483301-203483464
OR13G1	ENSG00000197437.2	5	5	8	8	chr1:247802767-247803202,chr1:247803703-247803706
PACRG	ENSG00000112530.7	6	6	12	8	chr6:163148924-163149053,chr6:163540467-163540496
PRR5	ENSG00000186654.16	4	4	8	8	chr22:45022201-45022295
PXDNL	ENSG00000147485.8	4	4	23	8	chr8:52004366-52004546,chr8:52438803-52438806
RCAN1	ENSG00000159200.13	7	7	8	8	chr21:35916404-35916479
REG3G	ENSG00000143954.8	6	6	31	8	chr2:78769066-78769193,chr2:79220095-79220148
SCYL3	ENSG00000000457.9	7	7	8	8	chr1:169863208-169863480
SHISA9	ENSG00000237515.6	4	4	18	8	chr16:12963633-12963907,chr16:13385884-13386009
SLITRK4	ENSG00000179542.11	3	3	52	8	chrX:142721835-142722017,chrX:142722360-142722565
SORBS2	ENSG00000154556.13	6	6	20	8	chr4:186664983-186665289,chr4:186703847-186703961
ST6GALNAC3	ENSG00000184005.9	5	5	18	8	chr1:76540111-76540317,chr1:76619982-76619991
STEAP1B	ENSG00000105889.10	6	6	8	8	chr7:22528562-22528684
TESPA1	ENSG00000135426.10	8	8	54	8	chr12:55352009-55352038,chr12:55387196-55387212
TOP1	ENSG00000198900.5	5	5	20	8	chr20:39591809-39591817,chr20:39597537-39597702
TYW3	ENSG00000162623.11	6	6	31	8	chr1:75206235-75206367,chr1:75290119-75290355
ZNF181	ENSG00000197841.10	6	5	8	8	chr19:35203772-35203788
ZNF385B	ENSG00000144331.14	7	6	58	8	chr2:180589320-180589339,chr2:180616112-180616123
AKR1E2	ENSG00000165568.13	2	2	9	7	chr10:4375629-4375970,chr10:4425290-4425347
ALG10B	ENSG00000175548.4	5	5	14	7	chr12:37941622-37941751,chr12:38518361-38518447
ANGPT1	ENSG00000154188.5	2	2	17	7	chr8:108135088-108135244,chr8:108287537-108287928
APLP1	ENSG00000105290.7	6	6	7	7	chr19:36359296-36359465
APOBEC1	ENSG00000111701.6	2	2	7	7	chr12:7791359-7791560
ARL5B	ENSG00000165997.4	5	5	82	7	chr10:19164532-19164621,chr10:19169496-19169501
ASMT	ENSG00000196433.7	3	3	7	7	chrX:1780160-1780428
ATP10B	ENSG00000118322.8	4	4	12	7	chr5:159935962-159936034,chr5:160002870-160003122
ATP6V1B2	ENSG00000147416.6	5	5	7	7	chr8:20089287-20089454
BCAS1	ENSG00000064787.8	4	4	13	7	chr20:52535659-52535766,chr20:52720048-52720223
BCL11A	ENSG00000119866.16	3	3	55	7	chr2:59908114-59908309,chr2:60869454-60869568
BHLHE22	ENSG00000180828.1	5	5	19	7	chr8:65311999-65312079,chr8:65341662-65341666
BLVRB	ENSG00000090013.5	4	4	7	7	chr19:40971640-40971870
BMPER	ENSG00000164619.4	4	4	19	7	chr7:33972655-33972665,chr7:34140434-34140514
C21orf37	ENSG00000232560.2	4	4	7	7	chr21:18759529-18759539
CALM2	ENSG00000143933.12	5	5	55	7	chr2:47403657-47403674,chr2:47452646-47452773
CAMK2B	ENSG00000058404.15	4	4	11	7	chr7:44346607-44346806,chr7:44349548-44349660
CAMK4	ENSG00000152495.6	3	3	7	7	chr5:110559921-110560045,chr5:110614655-110614732
CCNE1	ENSG00000105173.9	5	5	23	7	chr19:30363872-30363987,chr19:30364576-30364793
CD99L2	ENSG00000102181.15	5	5	16	7	chrX:149992613-149992667,chrX:150010171-150010292
CDCA7L	ENSG00000164649.15	5	5	19	7	chr7:22011686-22011969,chr7:22041213-22041215
CDH20	ENSG00000101542.5	2	2	9	7	chr18:58561509-58561645,chr18:58575238-58575353
CDH5	ENSG00000179776.13	3	3	41	7	chr16:66169580-66169655,chr16:66416481-66416741
CFHR2	ENSG00000080910.7	2	2	86	7	chr1:196902850-196903054,chr1:196910677-196910822
CLVS2	ENSG00000146352.8	4	4	20	7	chr6:123317942-123318232,chr6:123351194-123351215
CNTNAP4	ENSG00000152910.14	4	4	24	7	chr16:76266635-76266830,chr16:76668844-76669118
CPED1	ENSG00000106034.13	4	4	20	7	chr7:120721573-120721603,chr7:120742764-120742817
CRH	ENSG00000147571.3	1	1	7	7	chr8:67161826-67162264
CRYZ	ENSG00000116791.9	1	1	7	7	chr1:75155677-75155735
CSMD2	ENSG00000121904.13	2	2	79	7	chr1:34494519-34494584,chr1:34568319-34568374
DAZL	ENSG00000092345.9	6	6	36	7	chr3:16592453-16592462,chr3:16642946-16642954
DCBLD2	ENSG00000057019.11	6	6	48	7	chr3:98620807-98620989,chr3:98742622-98742738
DEFB112	ENSG00000180872.4	3	3	33	7	chr6:50346813-50346836,chr6:50374562-50374582
DHX35	ENSG00000101452.10	2	2	65	7	chr20:37958453-37958482,chr20:38082539-38082626
DPYD	ENSG00000188641.8	5	5	49	7	chr1:97432298-97432308,chr1:97955415-97955597
EPB41	ENSG00000159023.14	5	5	25	7	chr1:29203873-29203891,chr1:29360483-29360562
EZH2	ENSG00000106462.6	6	6	7	7	chr7:148638105-148638704
FAM43A	ENSG00000185112.4	6	6	13	7	chr3:194592048-194592370,chr3:194592897-194593192
FAM47A	ENSG00000185448.9	2	2	22	7	chrX:33988466-33988834,chrX:34294589-34294632
FAM83B	ENSG00000168143.8	4	4	59	7	chr6:54641663-54641900,chr6:54666618-54666726
FBXO11	ENSG00000138081.15	1	1	7	7	chr2:48333865-48333889
FMO4	ENSG00000076258.5	5	5	62	7	chr1:171335363-171335416,chr1:171350421-171350539
FOXA2	ENSG00000125798.10	7	7	7	7	chr20:22672439-22672601
GAP43	ENSG00000172020.8	5	5	32	7	chr3:115265725-115265922,chr3:115411864-115411976
GPC5	ENSG00000179399.9	5	5	23	7	chr13:92709551-92709585,chr13:92839833-92839833
GPR75-ASB3	ENSG00000115239.17	3	3	24	7	chr2:52963424-52963476,chr2:53540785-53540979
HDAC9	ENSG00000048052.17	6	6	117	7	chr7:18733157-18733381,chr7:19017875-19017884
HLA-DPB1	ENSG00000223865.6	3	3	7	7	chr6:33086497-33086507
HTR2A	ENSG00000102468.6	5	5	32	7	chr13:47508991-47509088,chr13:47548214-47548249
IL16	ENSG00000172349.12	5	5	25	7	chr15:81452898-81453153,chr15:81567563-81567571
INHBA	ENSG00000122641.9	4	4	13	7	chr7:41356116-41356165,chr7:41619647-41620015
KCNH7	ENSG00000184611.7	3	3	55	7	chr2:163544937-163545254,chr2:164011849-164012026
KHDRBS2	ENSG00000112232.8	2	2	23	7	chr6:62812972-62813159,chr6:63100504-63100683
KIAA1217	ENSG00000120549.11	3	3	34	7	chr10:23983770-23983947,chr10:24545075-24545258
LEPR	ENSG00000116678.14	3	3	78	7	chr1:65991229-65991306,chr1:66153456-66153547
LINC00511	ENSG00000227036.2	5	5	21	7	chr17:70462468-70462665,chr17:70536650-70536653
LINC00632	ENSG00000203930.6	4	4	22	7	chrX:139816107-139816123,chrX:139848371-139848386
LRIF1	ENSG00000121931.11	4	4	23	7	chr1:111506630-111506648,chr1:111575100-111575114
LRP12	ENSG00000147650.7	5	5	10	7	chr8:105772083-105772117,chr8:105800250-105800250
LRRFIP2	ENSG00000093167.13	4	4	7	7	chr3:37254664-37254682
MATN1	ENSG00000162510.5	4	4	86	7	chr1:30702770-30702989,chr1:30852793-30853032
MIMT1	ENSG00000268654.1	5	5	33	7	chr19:57387216-57387228,chr19:57478573-57478864
MINA	ENSG00000170854.13	4	4	27	7	chr3:97732380-97732590,chr3:97742256-97742293
MITF	ENSG00000187098.10	4	4	16	7	chr3:69696897-69697209,chr3:70307734-70307746
MRGBP	ENSG00000101189.5	6	6	7	7	chr20:61425669-61426105
NKAIN3	ENSG00000185942.7	3	3	28	7	chr8:63261351-63261557,chr8:63482161-63482226
NOS1	ENSG00000089250.14	6	6	7	7	chr12:117805002-117805042
NRCAM	ENSG00000091129.15	6	6	7	7	chr7:107821673-107821687
NUP35	ENSG00000163002.8	4	4	18	7	chr2:184377599-184377685,chr2:184530498-184530886
ONECUT1	ENSG00000169856.7	5	5	7	7	chr15:53027862-53027882
OR10G7	ENSG00000182634.7	6	6	7	7	chr11:123942241-123942277
OR5AP2	ENSG00000172464.2	3	3	13	7	chr11:56397520-56397636,chr11:56419679-56419934
PGBD5	ENSG00000177614.5	8	7	7	7	chr1:230530201-230530866
POLR2M	ENSG00000255529.3	5	5	7	7	chr15:58153417-58153436
POTEB	ENSG00000233917.4	2	2	7	7	chr15:22095253-22095457
POU3F4	ENSG00000196767.4	1	1	7	7	chrX:82767023-82767480
PPFIA2	ENSG00000139220.12	3	3	98	7	chr12:81862181-81862191,chr12:81951886-81952097
PPP5D1	ENSG00000230510.2	6	6	7	7	chr19:47046124-47046137
PRR20E	ENSG00000234278.2	3	3	7	7	chr13:57860798-57861160
RARA	ENSG00000131759.13	5	5	7	7	chr17:38474233-38474667
RCN1	ENSG00000049449.4	6	5	27	7	chr11:32113577-32113620,chr11:32197929-32197942
RGS6	ENSG00000182732.12	4	4	37	7	chr14:72490908-72490918,chr14:72868516-72868810
RP1L1	ENSG00000183638.5	5	5	32	7	chr8:10489386-10489564,chr8:10568841-10568954
RPS6KA3	ENSG00000177189.8	6	6	23	7	chrX:20284101-20284144,chrX:20548612-20548612
RWDD3	ENSG00000122481.12	4	4	39	7	chr1:96124920-96125096,chr1:96182266-96182378
SH3RF3	ENSG00000172985.8	6	6	15	7	chr2:110037581-110037826,chr2:110053729-110054084
SHISA3	ENSG00000178343.4	3	3	30	7	chr4:42280935-42281194,chr4:42282333-42282554
SIGLEC6	ENSG00000105492.11	4	4	18	7	chr19:52018334-52018442,chr19:52054104-52054405
SLC27A6	ENSG00000113396.8	6	6	38	7	chr5:128010636-128010746,chr5:128241334-128241402
SLC35B3	ENSG00000124786.8	6	6	45	7	chr6:8283281-8283399,chr6:8435598-8435820
SP3	ENSG00000172845.9	7	7	7	7	chr2:174828658-174829059
SP7	ENSG00000170374.4	3	3	7	7	chr12:53746555-53746573
SP8	ENSG00000164651.12	5	5	31	7	chr7:20826613-20826714,chr7:21021199-21021405
SSX2IP	ENSG00000117155.12	3	3	41	7	chr1:85155952-85156146,chr1:85156407-85156416
SYPL1	ENSG00000008282.3	6	6	42	7	chr7:105794447-105794490,chr7:105817165-105817369
TBC1D4	ENSG00000136111.8	5	5	28	7	chr13:75504674-75504807,chr13:75794039-75794049
TBC1D5	ENSG00000131374.10	5	4	27	7	chr3:18320698-18321041,chr3:18336949-18337414
TBX18	ENSG00000112837.12	6	6	24	7	chr6:85474402-85474504,chr6:85725309-85725404
TEKT4	ENSG00000163060.6	2	2	7	7	chr2:95590838-95591243
TFAP2A	ENSG00000137203.6	5	5	35	7	chr6:10314895-10315025,chr6:10415101-10415450
TMEM217	ENSG00000172738.7	5	5	41	7	chr6:37178396-37178409,chr6:37212596-37212903
TMEM229A	ENSG00000234224.1	4	4	16	7	chr7:123725485-123725601,chr7:124028535-124028648
TMX3	ENSG00000166479.5	3	3	17	7	chr18:66162056-66162319,chr18:66290784-66290844
TSHZ2	ENSG00000182463.11	6	6	37	7	chr20:51366667-51366680,chr20:51778935-51779088
TWIST1	ENSG00000122691.8	2	2	7	7	chr7:19119871-19119950,chr7:19161693-19162147
TWISTNB	ENSG00000105849.5	4	4	23	7	chr7:19589382-19589533,chr7:19600189-19600311
UBE2U	ENSG00000177414.9	6	6	7	7	chr1:64734918-64735061
VWC2	ENSG00000188730.4	3	3	14	7	chr7:49363809-49363908,chr7:49740545-49740694
WFS1	ENSG00000109501.9	7	7	7	7	chr4:6252624-6252637
WNT8B	ENSG00000075290.7	3	3	7	7	chr10:102193671-102193689
XPR1	ENSG00000143324.9	3	3	34	7	chr1:180543707-180543856,chr1:180832509-180832522
ZNF157	ENSG00000147117.7	7	7	7	7	chrX:47240224-47240504
ZNF667	ENSG00000198046.7	5	5	7	7	chr19:56988672-56988935
ZNF732	ENSG00000186777.7	3	3	24	7	chr4:236218-236413,chr4:299526-299553
ZNF823	ENSG00000197933.8	6	6	60	7	chr19:11804910-11805027,chr19:11849877-11849879
ZNRF3	ENSG00000183579.11	6	6	7	7	chr22:29319956-29320006,chr22:29436846-29436915
A2ML1	ENSG00000166535.15	5	5	6	6	chr12:9043163-9043349
AADAT	ENSG00000109576.9	2	2	15	6	chr4:171501996-171502106,chr4:171664901-171664921
ABCD2	ENSG00000173208.3	5	5	40	6	chr12:39917503-39917509,chr12:39999965-39999973
AC112693.2	ENSG00000269360.1	3	3	11	6	chr15:94109881-94110071,chr15:94246759-94246908
ACAP2	ENSG00000114331.8	5	5	27	6	chr3:195163004-195163277,chr3:195163921-195163941
ADCY2	ENSG00000078295.11	2	2	12	6	chr5:7391356-7391630,chr5:7623901-7624017
AFF2	ENSG00000155966.9	2	2	10	6	chrX:147611972-147612218,chrX:147739177-147739331
AGTPBP1	ENSG00000135049.11	4	4	34	6	chr9:87937550-87937707,chr9:88356951-88357077
AKAP6	ENSG00000151320.6	2	2	44	6	chr14:33171624-33171825,chr14:33309957-33310038
ANKFN1	ENSG00000153930.6	2	2	10	6	chr17:54112524-54112601,chr17:54332066-54332230
ANKS1B	ENSG00000185046.14	2	2	15	6	chr12:99179273-99179517,chr12:99551878-99551898
AOAH	ENSG00000136250.7	4	4	6	6	chr7:36710624-36710927
APOB	ENSG00000084674.9	5	5	6	6	chr2:21185881-21186032
ARG1	ENSG00000118520.9	3	3	50	6	chr6:131807144-131807248,chr6:131894839-131895085
ATP6AP1L	ENSG00000205464.7	3	2	6	6	chr5:81647802-81647849
ATP8A2	ENSG00000132932.12	3	3	11	6	chr13:26479878-26479885,chr13:26520023-26520051
BANK1	ENSG00000153064.7	3	3	23	6	chr4:102449695-102449769,chr4:102696138-102696162
BCR	ENSG00000186716.15	6	5	6	6	chr22:23728155-23728276
BLCAP	ENSG00000166619.8	6	5	6	6	chr20:36162935-36163114
BMP2	ENSG00000125845.6	4	4	26	6	chr20:7266744-7266767,chr20:7284209-7284318
C12orf50	ENSG00000165805.5	3	3	14	6	chr12:88242211-88242221,chr12:88325478-88325611
C16orf45	ENSG00000166780.6	3	3	10	6	chr16:15614596-15614860,chr16:15670238-15670279
C16orf72	ENSG00000182831.7	3	3	24	6	chr16:9229768-9229879,chr16:9326184-9326222
C16orf74	ENSG00000154102.6	7	6	6	6	chr16:85749884-85750265
C1orf112	ENSG00000000460.12	7	6	6	6	chr1:169680892-169681123
C1orf143	ENSG00000228208.2	2	2	8	6	chr1:218709857-218709916,chr1:218847451-218847815
C3orf17	ENSG00000163608.10	5	5	6	6	chr3:112770230-112770245
C6orf15	ENSG00000204542.2	6	6	6	6	chr6:31055491-31055499
C7orf62	ENSG00000164645.2	2	2	6	6	chr7:88424985-88425271
CA2	ENSG00000104267.5	5	5	64	6	chr8:86375485-86375761,chr8:86459279-86459329
CAAP1	ENSG00000120159.7	2	2	39	6	chr9:26324007-26324170,chr9:26510277-26510355
CCDC140	ENSG00000163081.2	5	5	33	6	chr2:223170789-223170941,chr2:223184955-223185172
CD248	ENSG00000174807.3	5	5	56	6	chr11:66080208-66080321,chr11:66080907-66081147
CD69	ENSG00000110848.4	3	3	21	6	chr12:9901445-9901448,chr12:9903514-9903687
CDC20B	ENSG00000164287.8	5	5	6	6	chr5:54468057-54468064
CDKL5	ENSG00000008086.6	6	6	6	6	chrX:18409264-18409266
CEBPB	ENSG00000172216.4	4	4	60	6	chr20:48802949-48802966,chr20:48807088-48807148
CETN3	ENSG00000153140.4	5	5	21	6	chr5:89226725-89226749,chr5:89316857-89317066
CHD6	ENSG00000124177.10	3	3	43	6	chr20:40021593-40021821,chr20:40401129-40401234
CHN2	ENSG00000106069.16	5	5	6	6	chr7:29448557-29448764
CHST1	ENSG00000175264.3	2	2	10	6	chr11:45551921-45552183,chr11:45615715-45615767
CHSY3	ENSG00000198108.3	4	4	21	6	chr5:129175245-129175252,chr5:129188626-129188652
CIDEA	ENSG00000176194.13	5	5	19	6	chr18:12237287-12237398,chr18:12288209-12288286
CLEC6A	ENSG00000205846.3	3	3	22	6	chr12:8543247-8543257,chr12:8549399-8549441
CMBL	ENSG00000164237.4	6	6	6	6	chr5:10308010-10308162
CNTLN	ENSG00000044459.10	4	4	33	6	chr9:17076658-17076770,chr9:17529042-17529042
COL22A1	ENSG00000169436.12	5	5	46	6	chr8:139698903-139698936,chr8:139780019-139780137
COL4A1	ENSG00000187498.10	3	3	8	6	chr13:110874758-110874764,chr13:110911440-110911535
CPEB2	ENSG00000137449.11	2	2	16	6	chr4:14517273-14517390,chr4:14604734-14604761
CPNE4	ENSG00000196353.7	3	3	13	6	chr3:131432776-131432911,chr3:131596193-131596416
CREB5	ENSG00000146592.12	5	5	37	6	chr7:28336710-28336822,chr7:28448578-28448937
CTAGE5	ENSG00000150527.12	5	5	15	6	chr14:39735721-39735840,chr14:39736333-39736338
CTBP2	ENSG00000175029.12	5	5	64	6	chr10:126736654-126736823,chr10:126952335-126952574
CYLC2	ENSG00000155833.10	3	3	23	6	chr9:105800264-105800265,chr9:106104555-106104651
DCAF4L2	ENSG00000176566.3	4	4	34	6	chr8:88886289-88886317,chr8:88928992-88929018
DDX1	ENSG00000079785.10	4	4	66	6	chr2:15775521-15775534,chr2:15870748-15870856
DDX18	ENSG00000088205.8	4	4	15	6	chr2:118280996-118281043,chr2:118438407-118438428
DHRSX	ENSG00000169084.8	5	5	6	6	chrX:2067014-2067386
DIP2C	ENSG00000151240.11	4	4	24	6	chr10:587910-588105,chr10:671431-671469
DLGAP2	ENSG00000198010.7	4	4	10	6	chr8:1312280-1312363,chr8:1505465-1505551
DNMT3A	ENSG00000119772.12	3	3	6	6	chr2:25438813-25439129
DPH3	ENSG00000154813.5	2	2	6	6	chr3:16288985-16288992
DPPA4	ENSG00000121570.8	4	4	11	6	chr3:109128843-109129037,chr3:109452924-109452958
DSCAM	ENSG00000171587.10	3	3	22	6	chr21:41538706-41538755,chr21:41966466-41966687
DSEL	ENSG00000171451.13	5	5	82	6	chr18:64867668-64867673,chr18:65184045-65184061
DTHD1	ENSG00000197057.4	3	3	9	6	chr4:36364704-36364892,chr4:36600173-36600258
DYNLRB2	ENSG00000168589.10	5	5	19	6	chr16:80500441-80500490,chr16:80521947-80522116
EDEM1	ENSG00000134109.6	3	3	14	6	chr3:5236556-5236650,chr3:5700945-5701003
EGFLAM	ENSG00000164318.13	5	5	17	6	chr5:38189356-38189373,chr5:38193402-38193405
EIF1B	ENSG00000114784.3	4	4	6	6	chr3:40369292-40369317
ELL2	ENSG00000118985.10	4	4	63	6	chr5:95324186-95324249,chr5:95493734-95493756
EPHB1	ENSG00000154928.12	3	3	25	6	chr3:134394728-134394915,chr3:134761607-134761675
ERN1	ENSG00000178607.11	4	4	34	6	chr17:62159498-62159675,chr17:62207574-62207623
ERO1LB	ENSG00000086619.9	2	2	6	6	chr1:236445220-236445468
ETS1	ENSG00000134954.10	5	5	32	6	chr11:127811804-127811866,chr11:128042386-128042508
FAM110A	ENSG00000125898.8	4	4	14	6	chr20:796848-796851,chr20:799785-799817
FAM114A2	ENSG00000055147.13	4	4	20	6	chr5:153339514-153339672,chr5:153354137-153354137
FAM19A4	ENSG00000163377.10	2	2	16	6	chr3:68785524-68785614,chr3:68848948-68849221
FAM20C	ENSG00000177706.8	4	4	9	6	chr7:142447-142447,chr7:287117-287225
FAM46A	ENSG00000112773.11	4	4	42	6	chr6:81924618-81924731,chr6:82462514-82462632
FAM84B	ENSG00000168672.3	5	5	93	6	chr8:127111652-127111847,chr8:127155524-127155726
FASLG	ENSG00000117560.6	2	2	37	6	chr1:172741146-172741167,chr1:172750827-172750849
FBXO4	ENSG00000151876.8	2	2	20	6	chr5:42074609-42074771,chr5:42117263-42117533
FKBP1C	ENSG00000198225.4	3	3	30	6	chr6:63618613-63618782,chr6:63709319-63709468
FMNL1	ENSG00000184922.9	6	6	29	6	chr17:43274955-43275016,chr17:43303560-43303697
FOXP1	ENSG00000114861.14	6	6	29	6	chr3:71076213-71076418,chr3:71632111-71632389
FSTL5	ENSG00000168843.9	3	3	12	6	chr4:161770460-161770683,chr4:162625316-162625426
FUT10	ENSG00000172728.11	5	5	14	6	chr8:32998283-32998371,chr8:33192401-33192447
FXYD2	ENSG00000137731.9	4	4	6	6	chr11:117688623-117688790
FZD8	ENSG00000177283.4	5	5	17	6	chr10:35932573-35932649,chr10:36262866-36263162
GAB2	ENSG00000033327.8	5	5	85	6	chr11:77939615-77939758,chr11:78128132-78128310
GABRG2	ENSG00000113327.10	3	3	19	6	chr5:161495545-161495718,chr5:161749601-161749641
GACAT1	ENSG00000232991.1	5	3	42	6	chr2:107953950-107954145,chr2:108377273-108377373
GAREM	ENSG00000141441.11	5	5	31	6	chr18:29952619-29952799,chr18:29958726-29958736
GDF6	ENSG00000156466.8	2	2	40	6	chr8:96851795-96851810,chr8:97201515-97201533
GHRHR	ENSG00000106128.14	6	4	72	6	chr7:30978543-30978606,chr7:31033357-31033485
GMDS	ENSG00000112699.6	3	3	21	6	chr6:1835256-1835391,chr6:1895487-1895504
GNAO1	ENSG00000087258.9	4	4	37	6	chr16:56154926-56154961,chr16:56225136-56225335
GPR133	ENSG00000111452.8	4	4	35	6	chr12:131651873-131652030,chr12:131678861-131678948
GPR50	ENSG00000102195.7	5	5	6	6	chrX:150320318-150320327
GPR85	ENSG00000164604.8	3	3	11	6	chr7:112726894-112726909,chr7:112727333-112727544
GREB1L	ENSG00000141449.10	4	4	24	6	chr18:18783472-18783657,chr18:19024567-19024605
GRIA4	ENSG00000152578.8	2	2	8	6	chr11:105593936-105594033,chr11:105627558-105627730
GRID1	ENSG00000182771.13	2	2	8	6	chr10:87252593-87252663,chr10:87981452-87981527
GRID2	ENSG00000152208.7	5	5	49	6	chr4:93730743-93730743,chr4:94318687-94318799
GUCA1C	ENSG00000138472.6	6	6	6	6	chr3:108634059-108634070
GXYLT1	ENSG00000151233.6	4	4	31	6	chr12:42373456-42373646,chr12:42538548-42538618
HAPLN1	ENSG00000145681.6	4	4	18	6	chr5:82970079-82970080,chr5:83008001-83008006
HECW1	ENSG00000002746.10	3	3	18	6	chr7:43393657-43393724,chr7:43500446-43500572
HEY1	ENSG00000164683.12	6	6	6	6	chr8:80680006-80680398
HHIPL2	ENSG00000143512.8	4	4	38	6	chr1:222628381-222628418,chr1:222638833-222638852
HMCN1	ENSG00000143341.7	5	5	23	6	chr1:185529177-185529305,chr1:185702867-185703078
HMGN4	ENSG00000182952.4	5	5	37	6	chr6:26537872-26537953,chr6:26569071-26569080
HNF4G	ENSG00000164749.7	3	3	19	6	chr8:76723289-76723308,chr8:76864446-76864622
HOXD9	ENSG00000128709.10	5	5	6	6	chr2:176991929-176991942
HPSE2	ENSG00000172987.8	4	4	89	6	chr10:100424398-100424404,chr10:100438311-100438339
HS6ST3	ENSG00000185352.7	4	4	107	6	chr13:97239614-97239850,chr13:97500663-97500754
ICOS	ENSG00000163600.8	4	4	27	6	chr2:204778778-204778869,chr2:204901627-204901628
IFI16	ENSG00000163565.14	3	3	6	6	chr1:158968654-158968691
IMPG1	ENSG00000112706.7	4	4	12	6	chr6:76643412-76643546,chr6:77303604-77303611
IPMK	ENSG00000151151.5	2	2	94	6	chr10:59238829-59239129,chr10:59339590-59339856
IQUB	ENSG00000164675.6	3	3	19	6	chr7:123038293-123038346,chr7:123050829-123050902
IRX4	ENSG00000113430.5	2	2	13	6	chr5:1882602-1882793,chr5:2266975-2267077
IZUMO3	ENSG00000205442.8	2	2	19	6	chr9:24521400-24521502,chr9:24738769-24738821
KCND3	ENSG00000171385.5	4	4	59	6	chr1:112356811-112356969,chr1:112364927-112364931
KCNH5	ENSG00000140015.15	2	2	34	6	chr14:63128681-63128703,chr14:63512022-63512212
KCNJ1	ENSG00000151704.11	5	5	6	6	chr11:128701084-128701249
KCNK9	ENSG00000169427.2	5	5	33	6	chr8:140353252-140353314,chr8:140602431-140602608
KCNMB2	ENSG00000197584.7	3	3	13	6	chr3:177494913-177495062,chr3:178336176-178336417
KCNQ5	ENSG00000185760.11	2	2	45	6	chr6:73264895-73265042,chr6:73332369-73332446
KCTD15	ENSG00000153885.10	5	5	43	6	chr19:34370120-34370145,chr19:34397007-34397196
KLHL29	ENSG00000119771.10	4	4	14	6	chr2:23292910-23292981,chr2:23634836-23634855
KLHL4	ENSG00000102271.9	1	1	6	6	chrX:87279224-87279427
KSR2	ENSG00000171435.9	4	4	54	6	chr12:117971623-117971831,chr12:118123576-118123610
L3MBTL4	ENSG00000154655.10	3	3	24	6	chr18:6509671-6509899,chr18:6526293-6526383
LDLRAD4	ENSG00000168675.14	6	6	16	6	chr18:13192079-13192156,chr18:13452789-13452883
LIG4	ENSG00000174405.9	3	3	38	6	chr13:108765679-108765723,chr13:108806757-108806921
LINC00998	ENSG00000214194.4	1	1	6	6	chr7:112813655-112813780
LIPI	ENSG00000188992.7	3	3	21	6	chr21:15385339-15385475,chr21:15436275-15436309
LPA	ENSG00000198670.7	7	6	17	6	chr6:160955414-160955414,chr6:161089088-161089126
LRP2	ENSG00000081479.8	6	6	6	6	chr2:169988618-169988636
LRRC52	ENSG00000162763.3	5	5	6	6	chr1:165562210-165562374
MACC1	ENSG00000183742.8	6	6	29	6	chr7:20009864-20009915,chr7:20259230-20259343
MAD2L1	ENSG00000164109.9	3	3	14	6	chr4:120987992-120988108,chr4:121077461-121077480
MAGEL2	ENSG00000254585.1	2	2	34	6	chr15:23887736-23887753,chr15:23892907-23892964
MBOAT1	ENSG00000172197.9	3	3	11	6	chr6:19996249-19996496,chr6:20127149-20127168
MC3R	ENSG00000124089.4	2	2	68	6	chr20:54744075-54744084,chr20:54821050-54821094
MEG9	ENSG00000223403.3	3	3	14	6	chr14:101649780-101649812,chr14:101701667-101701766
MEIS1	ENSG00000143995.15	3	3	16	6	chr2:66312244-66312324,chr2:67096394-67096762
METTL4	ENSG00000101574.10	2	2	21	6	chr18:2230695-2230853,chr18:2479634-2479732
MLLT10	ENSG00000078403.12	4	4	26	6	chr10:22006743-22006744,chr10:22013876-22013989
MSC	ENSG00000178860.8	4	4	18	6	chr8:72553916-72554122,chr8:72740321-72740321
MSI2	ENSG00000153944.6	5	5	11	6	chr17:55450567-55450835,chr17:55700243-55700297
MT1HL1	ENSG00000244020.2	5	5	73	6	chr1:237167624-237167729,chr1:237176413-237176581
MTPN	ENSG00000105887.10	3	3	23	6	chr7:135719627-135719683,chr7:135864643-135864719
MTRNR2L7	ENSG00000256892.1	2	2	15	6	chr10:37814362-37814512,chr10:37926129-37926227
MYCN	ENSG00000134323.10	4	4	38	6	chr2:16030616-16030669,chr2:16079830-16080041
MYO7B	ENSG00000169994.14	4	4	44	6	chr2:128322710-128322778,chr2:128395254-128395608
MYOF	ENSG00000138119.12	5	5	16	6	chr10:95048980-95049188,chr10:95112590-95112702
NDST4	ENSG00000138653.5	2	2	13	6	chr4:116100204-116100286,chr4:116255860-116256058
NDUFB5	ENSG00000136521.8	2	2	6	6	chr3:179322413-179322530
NEU1	ENSG00000204386.6	5	5	54	6	chr6:31820318-31820501,chr6:31830759-31830959
NFATC2	ENSG00000101096.15	5	5	39	6	chr20:49923329-49923497,chr20:50063761-50063872
NMUR2	ENSG00000132911.4	3	3	9	6	chr5:151729978-151730026,chr5:152307548-152307553
NSG2	ENSG00000170091.6	5	5	26	6	chr5:173750979-173751136,chr5:173811662-173811830
NTS	ENSG00000133636.6	6	6	18	6	chr12:86266480-86266480,chr12:86314311-86314319
OFCC1	ENSG00000181355.16	3	3	23	6	chr6:9281574-9281604,chr6:9937316-9937364
OR2C3	ENSG00000196242.6	1	1	6	6	chr1:247694156-247694207
OR2L13	ENSG00000196071.3	4	4	9	6	chr1:248100341-248100367,chr1:248138034-248138250
OR4C12	ENSG00000221954.2	2	2	6	6	chr11:50257437-50257733
OR8A1	ENSG00000196119.5	2	2	34	6	chr11:124448093-124448183,chr11:124456324-124456327
OSBPL10	ENSG00000144645.9	4	4	15	6	chr3:31728666-31728737,chr3:31889831-31889832
OTOS	ENSG00000178602.3	3	3	6	6	chr2:241083369-241083392
PAX3	ENSG00000135903.14	4	4	111	6	chr2:222922125-222922204,chr2:222973877-222973878
PCDH19	ENSG00000165194.10	3	3	12	6	chrX:98439100-98439355,chrX:98627357-98627488
PCSK5	ENSG00000099139.9	2	2	14	6	chr9:78313899-78314067,chr9:78481366-78481378
PDCD10	ENSG00000114209.10	4	4	33	6	chr3:167414391-167414578,chr3:167452798-167452798
PDILT	ENSG00000169340.5	4	4	15	6	chr16:20394838-20394914,chr16:20397247-20397263
PHLDB2	ENSG00000144824.15	5	5	18	6	chr3:111579130-111579230,chr3:111686700-111686713
PITX2	ENSG00000164093.11	4	4	147	6	chr4:112183740-112183855,chr4:112256773-112256847
PKHD1	ENSG00000170927.10	3	3	51	6	chr6:51317327-51317484,chr6:51797931-51797939
PLCXD3	ENSG00000182836.5	3	3	15	6	chr5:41510377-41510472,chr5:41618215-41618542
PLSCR5	ENSG00000231213.2	2	2	15	6	chr3:146438371-146438511,chr3:146484209-146484448
PRDM13	ENSG00000112238.11	1	1	6	6	chr6:100189517-100189951
PRDM2	ENSG00000116731.18	3	3	37	6	chr1:13992275-13992403,chr1:14287064-14287079
PRKAR2B	ENSG00000005249.8	4	4	11	6	chr7:106637368-106637409,chr7:106685254-106685321
PTGFR	ENSG00000122420.5	3	3	13	6	chr1:78769551-78769689,chr1:78985949-78986066
PTK2	ENSG00000169398.15	2	2	7	6	chr8:141715130-141715269,chr8:142048176-142048273
PTP4A3	ENSG00000184489.7	3	3	27	6	chr8:142656565-142656570,chr8:142711968-142712028
PUS7L	ENSG00000129317.10	2	2	21	6	chr12:44070632-44070896,chr12:44112145-44112209
R3HCC1L	ENSG00000166024.9	4	4	6	6	chr10:99894166-99894383
RAB3GAP1	ENSG00000115839.13	4	4	13	6	chr2:135810211-135810268,chr2:135883283-135883360
RBMS3	ENSG00000144642.16	2	2	14	6	chr3:29990688-29990875,chr3:30140697-30140816
RBPJ	ENSG00000168214.16	5	5	33	6	chr4:26143562-26143738,chr4:26322481-26322625
RNF187	ENSG00000168159.9	1	1	6	6	chr1:228742787-228743145
RNF212	ENSG00000178222.8	4	4	6	6	chr4:1124389-1124547
RNGTT	ENSG00000111880.11	2	2	13	6	chr6:89183401-89183496,chr6:89275991-89276079
RP5-1010E17.1	ENSG00000235166.3	5	5	148	6	chr20:54155043-54155057,chr20:54191632-54191632
RPIA	ENSG00000153574.8	4	4	37	6	chr2:88991092-88991113,chr2:89065083-89065258
RRAGC	ENSG00000116954.7	3	3	24	6	chr1:39249585-39249733,chr1:39285689-39285875
RXFP2	ENSG00000133105.3	2	2	17	6	chr13:32273966-32274249,chr13:32316428-32316443
RYR2	ENSG00000198626.11	4	4	29	6	chr1:237430082-237430206,chr1:237550082-237550264
SALL1	ENSG00000103449.7	2	2	19	6	chr16:51321082-51321348,chr16:51603718-51603819
SAMD12	ENSG00000177570.9	2	2	16	6	chr8:119634708-119634899,chr8:119756033-119756040
SAMD3	ENSG00000164483.12	2	2	18	6	chr6:130524066-130524158,chr6:130527688-130527940
SCAND3	ENSG00000232040.2	4	4	26	6	chr6:28641986-28642139,chr6:28697116-28697153
SDK1	ENSG00000146555.14	4	4	15	6	chr7:3522133-3522230,chr7:3937232-3937256
SEP15	ENSG00000183291.11	4	4	6	6	chr1:87380096-87380490
SETBP1	ENSG00000152217.12	5	5	33	6	chr18:41676158-41676349,chr18:42683510-42683546
SH2D4B	ENSG00000178217.9	3	3	35	6	chr10:82684286-82684481,chr10:82983563-82983657
SH3GL2	ENSG00000107295.8	4	4	61	6	chr9:17811186-17811188,chr9:17839924-17840063
SLC10A2	ENSG00000125255.5	2	2	34	6	chr13:104008668-104008686,chr13:104176259-104176329
SLC30A10	ENSG00000196660.6	4	4	48	6	chr1:219669788-219669867,chr1:219932474-219932767
SLC35F1	ENSG00000196376.6	5	5	43	6	chr6:118229305-118229506,chr6:118585112-118585310
SLC9A9	ENSG00000181804.10	2	2	15	6	chr3:143602000-143602140,chr3:143619825-143619910
SLIT3	ENSG00000184347.10	3	3	13	6	chr5:168302194-168302224,chr5:168373699-168373714
SNTB1	ENSG00000172164.9	3	3	14	6	chr8:121926621-121926888,chr8:121963605-121963621
SOGA2	ENSG00000168502.13	4	4	6	6	chr18:8696932-8697015
SOX3	ENSG00000134595.6	2	2	19	6	chrX:139521873-139521958,chrX:139636903-139636945
SPTA1	ENSG00000163554.7	3	3	24	6	chr1:158622851-158622936,chr1:158659240-158659351
SPTSSB	ENSG00000196542.4	7	6	6	6	chr3:161141894-161141914
ST6GAL2	ENSG00000144057.11	2	2	18	6	chr2:107577201-107577333,chr2:107623799-107624013
ST8SIA4	ENSG00000113532.8	3	3	17	6	chr5:100110489-100110700,chr5:100158971-100159053
STMN2	ENSG00000104435.9	3	3	6	6	chr8:80596937-80597024
SYK	ENSG00000165025.10	5	5	6	6	chr9:93677352-93677366
TACR3	ENSG00000169836.4	4	4	6	6	chr4:104855529-104855551
TBC1D1	ENSG00000065882.11	4	4	18	6	chr4:38181446-38181448,chr4:38321624-38321638
TBC1D25	ENSG00000068354.11	5	5	6	6	chrX:48397869-48398261
TBX15	ENSG00000092607.9	2	2	11	6	chr1:119234905-119234983,chr1:119531045-119531050
TCF4	ENSG00000196628.9	4	4	33	6	chr18:52948007-52948197,chr18:53167921-53167928
TET2	ENSG00000168769.8	4	4	60	6	chr4:105781866-105781881,chr4:106227619-106227707
TLK1	ENSG00000198586.9	4	4	16	6	chr2:171945973-171946186,chr2:172017454-172017680
TMEM18	ENSG00000151353.10	3	3	67	6	chr2:486123-486127,chr2:776810-776870
TMEM232	ENSG00000186952.10	3	3	95	6	chr5:109790873-109791139,chr5:109861659-109861666
TMEM260	ENSG00000070269.9	6	6	22	6	chr14:56941339-56941341,chr14:57153315-57153336
TMPRSS11A	ENSG00000187054.10	4	4	6	6	chr4:68776095-68776275
TOX3	ENSG00000103460.12	3	3	17	6	chr16:52299483-52299668,chr16:52330944-52330993
TP53TG3D	ENSG00000205456.7	3	3	15	6	chr16:32452832-32452846,chr16:32473153-32473424
TRAPPC6B	ENSG00000182400.10	1	1	6	6	chr14:39614737-39614745
TRHR	ENSG00000174417.2	5	5	21	6	chr8:109954728-109954951,chr8:110083314-110083424
TRPC6	ENSG00000137672.8	4	4	19	6	chr11:101299817-101299883,chr11:101425000-101425147
TSEN15	ENSG00000198860.7	4	4	25	6	chr1:184121628-184121689,chr1:184191899-184192165
TTC8	ENSG00000165533.14	5	5	7	6	chr14:89378352-89378423,chr14:89445329-89445531
UBAC2	ENSG00000134882.11	7	6	6	6	chr13:100094718-100094738
UFL1	ENSG00000014123.9	4	4	20	6	chr6:96896911-96896919,chr6:96970082-96970136
UGGT2	ENSG00000102595.14	7	6	58	6	chr13:96486558-96486775,chr13:96511033-96511039
UNC13C	ENSG00000137766.12	2	2	20	6	chr15:54886500-54886644,chr15:54973976-54974050
WDR44	ENSG00000131725.9	5	5	29	6	chrX:117388769-117388777,chrX:117604783-117604834
XRCC2	ENSG00000196584.2	3	3	6	6	chr7:152373283-152373434
ZBTB12	ENSG00000204366.3	6	6	6	6	chr6:31869574-31870148
ZFP42	ENSG00000179059.5	3	3	34	6	chr4:188606555-188606611,chr4:188936200-188936314
ZFPM1	ENSG00000179588.4	5	5	22	6	chr16:88519378-88519694,chr16:88572013-88572074
ZHX2	ENSG00000178764.6	4	4	16	6	chr8:123584561-123584735,chr8:123685879-123685885
ZKSCAN2	ENSG00000155592.11	4	4	39	6	chr16:25333354-25333531,chr16:25377661-25377665
ZNF217	ENSG00000171940.9	5	5	10	6	chr20:52199715-52199876,chr20:52238203-52238449
ZNF438	ENSG00000183621.11	3	3	20	6	chr10:31015902-31015945,chr10:31041119-31041210
ZNF706	ENSG00000120963.7	4	4	6	6	chr8:102339268-102339375
ZSWIM2	ENSG00000163012.3	3	3	16	6	chr2:187849543-187849699,chr2:187867937-187868158
ABCC2	ENSG00000023839.6	4	4	5	5	chr10:101605618-101605753
ACTL6A	ENSG00000136518.12	3	3	5	5	chr3:179280495-179280672
AGPAT9	ENSG00000138678.6	5	5	5	5	chr4:84561240-84561249
AHSG	ENSG00000145192.8	4	4	5	5	chr3:186332836-186332976
ANK2	ENSG00000145362.12	2	2	5	5	chr4:114316044-114316062
ANKRD39	ENSG00000213337.4	3	3	5	5	chr2:97523866-97524061
AQP4	ENSG00000171885.9	4	3	5	5	chr18:24351604-24351744
ARAP3	ENSG00000120318.11	5	3	5	5	chr5:141071667-141071813
ARHGAP10	ENSG00000071205.7	1	1	5	5	chr4:148978305-148978366
ATP6V0D2	ENSG00000147614.3	3	3	5	5	chr8:87100967-87101245
ATXN7L1	ENSG00000146776.10	3	3	5	5	chr7:105289234-105289566
BARHL2	ENSG00000143032.7	3	3	5	5	chr1:91044762-91044966
BEND4	ENSG00000188848.11	1	1	5	5	chr4:42247082-42247224
C3orf56	ENSG00000214324.1	4	4	5	5	chr3:127023146-127023303
CALCOCO1	ENSG00000012822.11	4	4	5	5	chr12:54137395-54137577
CAMSAP3	ENSG00000076826.5	4	4	5	5	chr19:7660370-7660691
CD33	ENSG00000105383.10	3	3	5	5	chr19:51697973-51698236
CEACAM21	ENSG00000007129.13	5	5	5	5	chr19:42104102-42104120
CEP170	ENSG00000143702.11	3	3	5	5	chr1:243419208-243419218
CHD1	ENSG00000153922.6	2	2	5	5	chr5:98396232-98396247
CHRNA1	ENSG00000138435.10	1	1	5	5	chr2:175594924-175595198
CLCA1	ENSG00000016490.11	4	4	5	5	chr1:86939915-86939926
CLIC5	ENSG00000112782.11	3	3	5	5	chr6:45898297-45898361
CLSTN2	ENSG00000158258.11	3	3	5	5	chr3:139616825-139617030
CNGB3	ENSG00000170289.8	3	3	5	5	chr8:87715439-87715887
COX7B2	ENSG00000170516.12	1	1	5	5	chr4:46806288-46806677
CSNK1A1L	ENSG00000180138.6	3	3	5	5	chr13:37887641-37887959
CTB-75G16.3	ENSG00000267067.1	3	3	5	5	chr17:35078712-35078864
CTPS1	ENSG00000171793.9	5	5	5	5	chr1:41418341-41418352
CXorf64	ENSG00000183631.4	2	2	5	5	chrX:126538308-126538424
CYLC1	ENSG00000183035.8	2	2	5	5	chrX:83100755-83100756
CYLD	ENSG00000083799.13	4	4	5	5	chr16:50840245-50840457
EIF5A2	ENSG00000163577.3	5	5	5	5	chr3:170626498-170626633
ELMSAN1	ENSG00000156030.8	5	4	5	5	chr14:74239074-74239082
ERCC4	ENSG00000175595.10	1	1	5	5	chr16:13727606-13727808
ETV6	ENSG00000139083.6	5	5	5	5	chr12:11734277-11734294
FAM169B	ENSG00000185087.7	3	3	5	5	chr15:98965013-98965058
FAM47B	ENSG00000189132.5	1	1	5	5	chrX:35168913-35169138
FMR1NB	ENSG00000176988.4	2	2	5	5	chrX:147062695-147062757
FRG2C	ENSG00000172969.3	1	1	5	5	chr3:75241389-75241591
FRMD4B	ENSG00000114541.10	5	5	5	5	chr3:69634818-69634819
GABRA5	ENSG00000186297.7	1	1	5	5	chr15:27189939-27190283
GAS1	ENSG00000180447.5	5	5	5	5	chr9:89409671-89409671
GLYATL1	ENSG00000166840.9	5	5	5	5	chr11:58830729-58830739
GNAI1	ENSG00000127955.11	5	5	5	5	chr7:79648687-79648728
GNG2	ENSG00000186469.4	4	4	5	5	chr14:52246993-52247007
GNL3L	ENSG00000130119.11	5	5	5	5	chrX:54556217-54556647
GPBP1	ENSG00000062194.11	4	4	5	5	chr5:56469422-56469655
GRM5	ENSG00000168959.10	5	5	5	5	chr11:88831230-88831287
HDAC1	ENSG00000116478.7	3	3	5	5	chr1:32757579-32757838
HDGFRP2	ENSG00000167674.10	4	4	5	5	chr19:4472116-4472333
HRH4	ENSG00000134489.6	3	3	5	5	chr18:22343846-22344064
IKZF5	ENSG00000095574.7	3	3	5	5	chr10:124768331-124768629
ITGA3	ENSG00000005884.13	3	3	5	5	chr17:48104376-48104376
ITPR1	ENSG00000150995.13	4	4	5	5	chr3:4753248-4753278
KCNB2	ENSG00000182674.5	1	1	5	5	chr8:73546141-73546215
KCNH1	ENSG00000143473.7	2	2	5	5	chr1:211308873-211309046
KCNQ3	ENSG00000184156.11	3	3	5	5	chr8:133204436-133204762
KCNS3	ENSG00000170745.7	6	5	5	5	chr2:18569014-18569149
KCTD12	ENSG00000178695.4	3	3	5	5	chr13:77047864-77047882
KPNA2	ENSG00000182481.4	5	5	5	5	chr17:66015948-66016145
KRTAP20-2	ENSG00000184032.2	2	2	5	5	chr21:32011063-32011397
LRRC3B	ENSG00000179796.7	1	1	5	5	chr3:26546463-26546464
LRRC8B	ENSG00000197147.8	4	4	5	5	chr1:89990091-89990380
MAP1S	ENSG00000130479.6	3	3	5	5	chr19:17830200-17830443
MAPKAP1	ENSG00000119487.12	3	3	5	5	chr9:128300491-128300710
MARCH11	ENSG00000183654.8	1	1	5	5	chr5:16121365-16121482
MGAT4A	ENSG00000071073.8	5	4	5	5	chr2:99266061-99266072
MOG	ENSG00000204655.7	4	4	5	5	chr6:29617887-29618079
MPP7	ENSG00000150054.14	4	4	5	5	chr10:28530922-28530969
MROH9	ENSG00000117501.10	2	2	5	5	chr1:170936200-170936496
MRPL15	ENSG00000137547.4	4	4	5	5	chr8:55082060-55082072
MSRA	ENSG00000175806.10	2	2	5	5	chr8:10275438-10275461
MUC17	ENSG00000169876.9	5	5	5	5	chr7:100702787-100702918
NLGN4X	ENSG00000146938.10	1	1	5	5	chrX:5759239-5759290
NOD1	ENSG00000106100.6	4	4	5	5	chr7:30485395-30485606
NOD2	ENSG00000167207.7	4	4	5	5	chr16:50729833-50730236
PAMR1	ENSG00000149090.7	4	4	5	5	chr11:35507423-35507443
PBX1	ENSG00000185630.14	1	1	5	5	chr1:164101218-164101396
PCDH17	ENSG00000118946.7	1	1	5	5	chr13:59175132-59175296
PDE4C	ENSG00000105650.17	1	1	5	5	chr19:18362792-18362807
PDE4D	ENSG00000113448.12	4	4	5	5	chr5:59096089-59096104
PDE4DIP	ENSG00000178104.15	5	5	5	5	chr1:144932337-144932471
PDP1	ENSG00000164951.11	4	4	5	5	chr8:94928909-94929067
PHLDA1	ENSG00000139289.9	4	4	5	5	chr12:76256715-76257028
PLCXD2	ENSG00000240891.2	4	4	5	5	chr3:111436560-111436570
PLK2	ENSG00000145632.10	4	4	5	5	chr5:57537373-57537599
POLR3D	ENSG00000168495.8	3	3	5	5	chr8:22102500-22102616
POLR3E	ENSG00000058600.11	4	4	5	5	chr16:22308492-22308693
POU2AF1	ENSG00000110777.7	1	1	5	5	chr11:111231115-111231125
PPAPDC3	ENSG00000160539.4	2	2	5	5	chr9:134211777-134212003
PPM1E	ENSG00000175175.4	2	2	5	5	chr17:56947476-56947537
PPP1R21	ENSG00000162869.11	4	4	5	5	chr2:48667680-48667964
PRKAG1	ENSG00000181929.7	5	5	5	5	chr12:49412614-49412616
PRNP	ENSG00000171867.12	5	5	5	5	chr20:4588061-4588076
PROK1	ENSG00000143125.5	2	2	5	5	chr1:111003056-111003074
PRSS27	ENSG00000172382.5	4	4	5	5	chr16:2771324-2771622
PSMC1	ENSG00000100764.9	3	3	5	5	chr14:90701868-90701882
PTP4A2	ENSG00000184007.13	3	3	5	5	chr1:32429883-32429891
RAB26	ENSG00000167964.8	5	5	5	5	chr16:2205311-2205369
RAB3GAP2	ENSG00000118873.11	1	1	5	5	chr1:220543014-220543370
RAP2B	ENSG00000181467.2	2	2	5	5	chr3:152761001-152761256
RARS2	ENSG00000146282.13	5	5	5	5	chr6:88299707-88299863
RB1	ENSG00000139687.9	4	4	5	5	chr13:48877794-48877847
RBM34	ENSG00000188739.10	5	5	5	5	chr1:235324510-235324652
RDX	ENSG00000137710.10	5	5	5	5	chr11:110072229-110072233
RGS2	ENSG00000116741.6	2	2	5	5	chr1:192720784-192721143
RP6-99M1.2	ENSG00000270069.1	2	2	5	5	chrX:45570016-45570244
RXRG	ENSG00000143171.8	3	3	5	5	chr1:165451463-165451644
S1PR1	ENSG00000170989.8	2	2	5	5	chr1:101972156-101972310
SBSPON	ENSG00000164764.10	2	2	5	5	chr8:74086576-74086735
SDCCAG8	ENSG00000054282.11	3	3	5	5	chr1:243419208-243419218
SEMA4C	ENSG00000168758.6	3	3	5	5	chr2:97523866-97524061
SIGLEC5	ENSG00000105501.7	4	4	5	5	chr19:52160179-52160400
SLC25A24	ENSG00000085491.11	5	5	5	5	chr1:108668350-108668352
SLC25A40	ENSG00000075303.8	5	5	5	5	chr7:87503641-87503642
SLC2A12	ENSG00000146411.5	4	4	5	5	chr6:134385027-134385246
SLC34A1	ENSG00000131183.6	4	4	5	5	chr5:176817671-176817682
SLC35F3	ENSG00000183780.8	5	5	5	5	chr1:234349742-234350049
SLC3A2	ENSG00000168003.12	3	3	5	5	chr11:62623411-62623415
SLCO1B1	ENSG00000134538.2	2	2	5	5	chr12:21271583-21271942
SLCO4C1	ENSG00000173930.8	5	5	5	5	chr5:101014492-101014672
SLMO2	ENSG00000101166.11	2	2	5	5	chr20:57618019-57618060
SMARCC1	ENSG00000173473.6	5	5	5	5	chr3:47830524-47830784
SNHG1	ENSG00000255717.2	3	3	5	5	chr11:62623411-62623415
SOX14	ENSG00000168875.1	1	1	5	5	chr3:137587907-137588133
SPATA17	ENSG00000162814.6	1	1	5	5	chr1:218055228-218055452
SPATA6	ENSG00000132122.7	5	5	5	5	chr1:48963907-48963949
STX7	ENSG00000079950.9	3	3	5	5	chr6:132851635-132851770
SULT1B1	ENSG00000173597.4	4	4	5	5	chr4:70555429-70555437
SYBU	ENSG00000147642.12	3	3	5	5	chr8:110747668-110747678
TAF1B	ENSG00000115750.12	4	4	5	5	chr2:9939899-9940065
TGIF2LY	ENSG00000176679.8	4	4	5	5	chrY:3273807-3273816
TMEM243	ENSG00000135185.7	4	4	5	5	chr7:86866362-86866372
TMPO	ENSG00000120802.9	5	5	5	5	chr12:98909229-98909402
TMX4	ENSG00000125827.4	4	4	5	5	chr20:8024373-8024679
TNFRSF8	ENSG00000120949.10	2	2	5	5	chr1:12185011-12185028
TPT1	ENSG00000133112.12	5	5	5	5	chr13:45915125-45915304
TRAF7	ENSG00000131653.8	5	5	5	5	chr16:2205311-2205369
TRAP1	ENSG00000126602.6	3	3	5	5	chr16:3767560-3767715
TRH	ENSG00000170893.3	2	2	5	5	chr3:129653513-129653552
TRIQK	ENSG00000205133.7	1	1	5	5	chr8:93583467-93583758
TRPM6	ENSG00000119121.17	5	5	5	5	chr9:77388929-77388992
UBE2NL	ENSG00000102069.3	2	2	5	5	chrX:143077562-143077591
UCHL1	ENSG00000154277.8	4	4	5	5	chr4:41283238-41283251
URAD	ENSG00000183463.5	5	5	5	5	chr13:28558588-28558592
UTS2B	ENSG00000188958.5	4	4	5	5	chr3:191046768-191047008
VPS13C	ENSG00000129003.11	1	1	5	5	chr15:62127859-62127893
WASF3	ENSG00000132970.8	4	4	5	5	chr13:27273006-27273018
WDR17	ENSG00000150627.11	3	3	5	5	chr4:176986924-176986996
WNK3	ENSG00000196632.6	3	3	5	5	chrX:54384076-54384330
WT1	ENSG00000184937.8	2	2	5	5	chr11:32345258-32345464
WWC2	ENSG00000151718.11	4	4	5	5	chr4:183994880-183994892
ZDHHC8	ENSG00000099904.11	4	4	5	5	chr22:20144590-20144743
ZNF302	ENSG00000089335.16	5	5	5	5	chr19:35168401-35168798
ZNF32	ENSG00000169740.9	3	3	5	5	chr10:44167266-44167274
ZNF449	ENSG00000173275.8	4	4	5	5	chrX:134478625-134478780
ZNF749	ENSG00000186230.6	3	3	5	5	chr19:57946608-57946617
ZNF99	ENSG00000213973.4	2	2	5	5	chr19:23005281-23005522
AACS	ENSG00000081760.12	4	4	4	4	chr12:125549962-125550333
ABCC12	ENSG00000140798.11	4	4	4	4	chr16:48081265-48081358
ABCG2	ENSG00000118777.6	3	3	4	4	chr4:89133311-89133334
ABHD17B	ENSG00000107362.9	4	4	4	4	chr9:74525380-74525440
ACAD8	ENSG00000151498.7	4	4	4	4	chr11:134123308-134123332
ACTG1	ENSG00000184009.5	3	3	4	4	chr17:79481679-79481798
ADAM29	ENSG00000168594.11	1	1	4	4	chr4:176147393-176147650
ADAMTS8	ENSG00000134917.9	2	2	4	4	chr11:130304961-130305018
ADGB	ENSG00000118492.12	3	3	4	4	chr6:147124809-147124989
AL033381.1	ENSG00000176515.1	4	4	4	4	chr6:1027922-1028047
AL450307.1	ENSG00000189275.3	2	2	4	4	chr10:133368260-133368306
ANKRD32	ENSG00000133302.8	2	2	4	4	chr5:94073468-94073767
AP000479.1	ENSG00000255433.1	3	3	4	4	chr11:56608877-56608877
AP5M1	ENSG00000053770.7	4	4	4	4	chr14:57784148-57784151
APH1A	ENSG00000117362.8	3	3	4	4	chr1:150241363-150241456
APMAP	ENSG00000101474.7	4	4	4	4	chr20:24975595-24975647
ARHGAP22	ENSG00000128805.10	2	2	4	4	chr10:49866297-49866529
ARHGAP25	ENSG00000163219.7	2	2	4	4	chr2:68979044-68979054
ARL6IP1	ENSG00000170540.10	4	4	4	4	chr16:18801706-18801760
ARL6IP6	ENSG00000177917.6	1	1	4	4	chr2:153872425-153872511
ASB9	ENSG00000102048.11	4	4	4	4	chrX:15268329-15268332
ASH1L	ENSG00000116539.6	4	4	4	4	chr1:155532533-155532690
ASTN2	ENSG00000148219.12	2	2	4	4	chr9:119951224-119951592
ASZ1	ENSG00000154438.3	3	3	4	4	chr7:117067495-117067587
ATP6V1G3	ENSG00000151418.7	1	1	4	4	chr1:198489849-198490040
ATXN10	ENSG00000130638.11	4	4	4	4	chr22:46067862-46067908
AVEN	ENSG00000169857.3	3	3	4	4	chr15:34256478-34256706
AZGP1	ENSG00000160862.8	3	3	4	4	chr7:99588674-99588688
BARX1	ENSG00000131668.9	3	3	4	4	chr9:96621725-96622109
BNIP1	ENSG00000113734.13	2	2	4	4	chr5:172571944-172572157
BOD1	ENSG00000145919.6	3	3	4	4	chr5:173000264-173000403
BSPH1	ENSG00000188334.3	2	2	4	4	chr19:48466590-48466606
C10orf90	ENSG00000154493.13	2	2	4	4	chr10:128227460-128227607
C11orf44	ENSG00000175728.2	1	1	4	4	chr11:130468552-130468671
C18orf54	ENSG00000166845.9	4	4	4	4	chr18:51918948-51919114
C19orf40	ENSG00000131944.5	2	2	4	4	chr19:33462959-33463054
C22orf26	ENSG00000182257.5	3	3	4	4	chr22:46431672-46431873
C5orf64	ENSG00000178722.8	3	3	4	4	chr5:60954530-60954548
C6orf100	ENSG00000204709.4	3	3	4	4	chr6:28911289-28911507
C8orf48	ENSG00000164743.4	2	2	4	4	chr8:13670430-13670472
C9orf152	ENSG00000188959.9	3	3	4	4	chr9:112951445-112951567
CACNA2D1	ENSG00000153956.11	2	2	4	4	chr7:81797314-81797626
CACNA2D3	ENSG00000157445.10	3	3	4	4	chr3:54518502-54518532
CACNG2	ENSG00000166862.6	1	1	4	4	chr22:37056587-37056692
CAMK1D	ENSG00000183049.8	1	1	4	4	chr10:12647502-12647548
CAND1	ENSG00000111530.8	3	3	4	4	chr12:67549839-67550030
CAPN11	ENSG00000137225.8	3	3	4	4	chr6:44140367-44140616
CARD11	ENSG00000198286.5	4	4	4	4	chr7:3109888-3109889
CASKIN2	ENSG00000177303.5	4	4	4	4	chr17:73511544-73511801
CBLB	ENSG00000114423.14	3	3	4	4	chr3:106083923-106084170
CCDC147	ENSG00000120051.10	1	1	4	4	chr10:106280593-106280864
CCDC149	ENSG00000181982.13	2	2	4	4	chr4:24981899-24982082
CCDC53	ENSG00000120860.6	4	4	4	4	chr12:102455799-102455978
CCDC66	ENSG00000180376.12	1	1	4	4	chr3:56564123-56564215
CCDC74A	ENSG00000163040.10	1	1	4	4	chr2:132347169-132347270
CDK20	ENSG00000156345.13	4	4	4	4	chr9:90565860-90565874
CEACAM4	ENSG00000105352.6	3	3	4	4	chr19:42150725-42150732
CENPF	ENSG00000117724.8	4	4	4	4	chr1:214851119-214851188
CENPQ	ENSG00000031691.6	2	2	4	4	chr6:49431066-49431277
CEP89	ENSG00000121289.13	2	2	4	4	chr19:33462959-33463054
CGGBP1	ENSG00000163320.6	3	3	4	4	chr3:88108302-88108471
CHD5	ENSG00000116254.13	3	3	4	4	chr1:6232678-6232940
CHMP2B	ENSG00000083937.4	4	4	4	4	chr3:87217213-87217217
CHRDL1	ENSG00000101938.10	1	1	4	4	chrX:110097167-110097267
CHRNB3	ENSG00000147432.2	3	3	4	4	chr8:42547805-42547813
CHRNB4	ENSG00000117971.7	3	3	4	4	chr15:79001855-79001932
CHST10	ENSG00000115526.6	3	3	4	4	chr2:100997830-100997918
CHST9	ENSG00000154080.8	1	1	4	4	chr18:24958159-24958262
CLU	ENSG00000120885.15	4	4	4	4	chr8:27452684-27452991
CMKLR1	ENSG00000174600.9	4	4	4	4	chr12:108735604-108735671
COG2	ENSG00000135775.9	4	4	4	4	chr1:230778050-230778108
COIL	ENSG00000121058.4	1	1	4	4	chr17:55038471-55038487
COL4A2	ENSG00000134871.13	3	3	4	4	chr13:110959537-110959708
COL5A2	ENSG00000204262.7	3	3	4	4	chr2:190090910-190091131
COL6A5	ENSG00000172752.10	3	3	4	4	chr3:130062119-130062328
COLEC11	ENSG00000118004.13	2	2	4	4	chr2:3698784-3698814
CPZ	ENSG00000109625.14	3	3	4	4	chr4:8677022-8677300
CRAMP1L	ENSG00000007545.11	4	4	4	4	chr16:1701905-1702055
CRISPLD1	ENSG00000121005.4	1	1	4	4	chr8:75893089-75893141
CRYAA	ENSG00000160202.3	4	3	4	4	chr21:44712856-44713010
CRYGN	ENSG00000127377.4	4	4	4	4	chr7:151123616-151123820
CTC-435M10.3	ENSG00000255730.2	4	4	4	4	chr19:41903282-41903591
CXorf51B	ENSG00000235699.2	1	1	4	4	chrX:145789227-145789651
CYB5R2	ENSG00000166394.10	4	4	4	4	chr11:7716081-7716090
DAAM1	ENSG00000100592.11	2	2	4	4	chr14:59594042-59594108
DARC	ENSG00000213088.5	3	3	4	4	chr1:159184138-159184283
DCLK3	ENSG00000163673.6	3	3	4	4	chr3:36771072-36771143
DDHD1	ENSG00000100523.10	2	2	4	4	chr14:53762599-53762888
DDX53	ENSG00000184735.5	1	1	4	4	chrX:22680980-22681327
DEFB126	ENSG00000125788.5	1	1	4	4	chr20:118559-118964
DESI1	ENSG00000100418.7	2	2	4	4	chr22:42016981-42017125
DHDDS	ENSG00000117682.12	3	3	4	4	chr1:26758665-26758928
DIABLO	ENSG00000184047.11	3	3	4	4	chr12:122710624-122710846
DIAPH2	ENSG00000147202.13	1	1	4	4	chrX:97104084-97104238
DLGAP4	ENSG00000080845.13	2	2	4	4	chr20:35089621-35089813
DMRT1	ENSG00000137090.7	2	2	4	4	chr9:841582-841892
DNAI1	ENSG00000122735.11	3	3	4	4	chr9:34500839-34500941
DNAJB9	ENSG00000128590.4	3	3	4	4	chr7:108253783-108253804
DPYS	ENSG00000147647.8	1	1	4	4	chr8:105321273-105321415
DYNC1I1	ENSG00000158560.10	2	2	4	4	chr7:95546072-95546083
DZIP3	ENSG00000198919.8	1	1	4	4	chr3:108381179-108381261
EDA2R	ENSG00000131080.10	1	1	4	4	chrX:65912632-65912714
EDNRB	ENSG00000136160.10	1	1	4	4	chr13:78554040-78554338
EED	ENSG00000074266.13	4	4	4	4	chr11:85956145-85956446
EIF2AK1	ENSG00000086232.8	2	2	4	4	chr7:6121037-6121198
EIF3E	ENSG00000104408.5	4	4	4	4	chr8:109364433-109364433
EIF4A3	ENSG00000141543.5	3	3	4	4	chr17:78120974-78121104
ELF1	ENSG00000120690.9	3	3	4	4	chr13:41634351-41634648
ELOVL4	ENSG00000118402.5	3	3	4	4	chr6:80657157-80657331
EMC2	ENSG00000104412.3	3	3	4	4	chr8:109455785-109455795
EMX1	ENSG00000135638.9	3	3	4	4	chr2:73143132-73143276
EP400NL	ENSG00000185684.8	3	3	4	4	chr12:132569512-132569608
EPB41L4A	ENSG00000129595.8	4	4	4	4	chr5:111482786-111482911
ESR1	ENSG00000091831.17	3	3	4	4	chr6:152416556-152416595
ETS2	ENSG00000157557.7	4	4	4	4	chr21:40285249-40285433
ETV3	ENSG00000117036.7	5	4	4	4	chr1:157125966-157126059
EVA1A	ENSG00000115363.9	3	2	4	4	chr2:75775326-75775351
F13B	ENSG00000143278.3	1	1	4	4	chr1:197013076-197013411
FABP6	ENSG00000170231.11	1	1	4	4	chr5:159626487-159626561
FAH	ENSG00000103876.7	2	2	4	4	chr15:80568431-80568591
FAM13B	ENSG00000031003.6	4	4	4	4	chr5:137368799-137368812
FAM204A	ENSG00000165669.9	3	3	4	4	chr10:120000958-120000964
FAM26D	ENSG00000164451.9	1	1	4	4	chr6:116882738-116882756
FAM46B	ENSG00000158246.7	4	4	4	4	chr1:27371194-27371206
FAM63B	ENSG00000128923.6	4	4	4	4	chr15:59063250-59063453
FAM69A	ENSG00000154511.7	2	2	4	4	chr1:93459697-93459875
FAM91A1	ENSG00000176853.11	4	4	4	4	chr8:124780673-124780849
FBXL12	ENSG00000127452.4	3	3	4	4	chr19:9938155-9938441
FBXO28	ENSG00000143756.7	3	3	4	4	chr1:224238635-224238755
FHL2	ENSG00000115641.14	2	2	4	4	chr2:106192660-106192783
FKBP6	ENSG00000077800.7	2	2	4	4	chr7:72756052-72756222
FOXI1	ENSG00000168269.7	4	4	4	4	chr5:169578477-169578583
FREM1	ENSG00000164946.15	2	2	4	4	chr9:14768703-14768716
FRYL	ENSG00000075539.9	3	3	4	4	chr4:48605510-48605886
G3BP2	ENSG00000138757.10	3	3	4	4	chr4:76598478-76598683
GAL	ENSG00000069482.6	2	2	4	4	chr11:68451915-68451978
GALNT1	ENSG00000141429.9	2	2	4	4	chr18:33336653-33336669
GALNT18	ENSG00000110328.5	3	3	4	4	chr11:11388481-11388513
GCFC2	ENSG00000005436.9	2	2	4	4	chr2:76425185-76425288
GFM1	ENSG00000168827.10	3	3	4	4	chr3:158362190-158362209
GLUD2	ENSG00000182890.3	1	1	4	4	chrX:120910750-120911028
GOLGA5	ENSG00000066455.8	4	4	4	4	chr14:93260457-93260533
GORAB	ENSG00000120370.8	1	1	4	4	chr1:170379810-170380068
GPBP1L1	ENSG00000159592.6	4	4	4	4	chr1:46150179-46150350
GPI	ENSG00000105220.10	4	4	4	4	chr19:34850342-34850510
GPR174	ENSG00000147138.1	1	1	4	4	chrX:78337570-78337616
GPRC5A	ENSG00000013588.5	2	2	4	4	chr12:13069333-13069340
GRB10	ENSG00000106070.13	2	2	4	4	chr7:50859814-50859939
GRHL2	ENSG00000083307.6	2	2	4	4	chr8:102644923-102644937
GRIA3	ENSG00000125675.13	2	2	4	4	chrX:121873737-121873899
GUCA1A	ENSG00000048545.9	4	4	4	4	chr6:42134352-42134382
HBD	ENSG00000223609.3	1	1	4	4	chr11:5255954-5256058
HDAC8	ENSG00000147099.15	4	4	4	4	chrX:71793095-71793212
HDGFL1	ENSG00000112273.5	2	2	4	4	chr6:22557304-22557434
HECW2	ENSG00000138411.6	2	2	4	4	chr2:197333123-197333339
HEXB	ENSG00000049860.9	3	3	4	4	chr5:73937156-73937256
HEYL	ENSG00000163909.6	4	4	4	4	chr1:40072033-40072036
HIST1H2BG	ENSG00000187990.4	3	3	4	4	chr6:26216823-26216991
HIST1H2BK	ENSG00000197903.6	2	2	4	4	chr6:27145968-27146085
HLA-B	ENSG00000234745.5	4	4	4	4	chr6:31334851-31334860
HLA-DOB	ENSG00000241106.2	3	3	4	4	chr6:32764949-32764968
HLA-E	ENSG00000204592.5	4	4	4	4	chr6:30457075-30457225
HMGA1	ENSG00000137309.15	3	3	4	4	chr6:34204288-34204620
HMHB1	ENSG00000158497.2	1	1	4	4	chr5:143204864-143204874
HNRNPH1	ENSG00000169045.13	4	4	4	4	chr5:179050538-179051004
HOXB7	ENSG00000260027.3	3	2	4	4	chr17:46696105-46696114
HS3ST1	ENSG00000002587.5	1	1	4	4	chr4:12244646-12244647
HS3ST6	ENSG00000162040.5	4	4	4	4	chr16:1963476-1963813
IFNAR2	ENSG00000159110.15	3	3	4	4	chr21:34576081-34576423
IFNGR2	ENSG00000159128.10	4	4	4	4	chr21:34777522-34777783
IGFBP1	ENSG00000146678.5	2	2	4	4	chr7:45894057-45894145
IGFN1	ENSG00000163395.12	3	3	4	4	chr1:201223843-201223861
IGHD1OR15-1B	ENSG00000270185.1	4	4	4	4	chr15:21380328-21380441
IGHV3-48	ENSG00000211964.2	2	2	4	4	chr14:106986709-106986998
IGHV3-66	ENSG00000211972.2	3	3	4	4	chr14:107148110-107148444
IGHV4-39	ENSG00000211959.2	4	4	4	4	chr14:106873451-106873845
IGKV1D-17	ENSG00000242766.1	1	1	4	4	chr2:90126727-90126848
IGLC7	ENSG00000211685.2	4	4	4	4	chr22:23298273-23298285
IL17B	ENSG00000127743.5	4	3	4	4	chr5:148761592-148761645
IL1R2	ENSG00000115590.9	2	2	4	4	chr2:102637251-102637310
IL1RAP	ENSG00000196083.5	4	4	4	4	chr3:190418998-190419068
IL20RB	ENSG00000174564.8	3	3	4	4	chr3:136732869-136732910
IL34	ENSG00000157368.6	3	3	4	4	chr16:70687797-70687812
INSIG2	ENSG00000125629.10	2	2	4	4	chr2:119067986-119068272
IPO11	ENSG00000086200.12	4	4	4	4	chr5:62074979-62075037
KANSL2	ENSG00000139620.8	3	3	4	4	chr12:49012415-49012430
KANSL3	ENSG00000114982.13	4	4	4	4	chr2:97303624-97303790
KCNA3	ENSG00000177272.7	4	4	4	4	chr1:111308770-111308939
KCNB1	ENSG00000158445.7	2	2	4	4	chr20:47950619-47950626
KCNG1	ENSG00000026559.9	2	2	4	4	chr20:49710746-49710941
KCNJ15	ENSG00000157551.13	1	1	4	4	chr21:39591154-39591346
KCNK18	ENSG00000186795.1	3	3	4	4	chr10:118934398-118934560
KCNMB4	ENSG00000135643.4	4	4	4	4	chr12:70843311-70843519
KCNT1	ENSG00000107147.7	3	3	4	4	chr9:138596502-138596639
KIAA0196	ENSG00000164961.11	3	3	4	4	chr8:126103722-126104000
KIAA1549L	ENSG00000110427.10	3	3	4	4	chr11:33529514-33529685
KIF6	ENSG00000164627.13	3	3	4	4	chr6:39693233-39693422
KIRREL	ENSG00000183853.13	3	3	4	4	chr1:158094950-158095032
KLHDC4	ENSG00000104731.9	4	4	4	4	chr16:87812703-87812977
LAS1L	ENSG00000001497.12	4	4	4	4	chrX:64748663-64748926
LEKR1	ENSG00000197980.7	3	3	4	4	chr3:156530463-156530562
LGALS9	ENSG00000168961.12	3	3	4	4	chr17:25981803-25981918
LIG1	ENSG00000105486.9	5	4	4	4	chr19:48672982-48673258
LIMK2	ENSG00000182541.13	2	2	4	4	chr22:31650239-31650419
LINC00087	ENSG00000196972.6	4	4	4	4	chrX:134232628-134232998
LINC00200	ENSG00000229205.2	3	3	4	4	chr10:1205642-1205738
LINC00299	ENSG00000236790.1	3	3	4	4	chr2:7796001-7796007
LINC00461	ENSG00000245526.4	3	3	4	4	chr5:87986806-87987120
LINC00466	ENSG00000224209.2	2	2	4	4	chr1:63590595-63590993
LPPR4	ENSG00000117600.8	3	3	4	4	chr1:99839903-99840023
LRRK1	ENSG00000154237.8	3	3	4	4	chr15:101626606-101626750
LSM3	ENSG00000170860.3	4	4	4	4	chr3:14275823-14276196
LSM6	ENSG00000164167.5	2	2	4	4	chr4:147016438-147016570
LY86	ENSG00000112799.4	4	4	4	4	chr6:6547473-6547473
MAGEE2	ENSG00000186675.5	3	3	4	4	chrX:74966926-74967039
MAN1A1	ENSG00000111885.5	1	1	4	4	chr6:120063322-120063530
MAP1A	ENSG00000166963.8	3	3	4	4	chr15:43802928-43803059
MAP1B	ENSG00000131711.10	3	3	4	4	chr5:71326255-71326528
MAP2	ENSG00000078018.15	4	4	4	4	chr2:210199346-210199359
MARCH7	ENSG00000136536.10	4	4	4	4	chr2:160568983-160569047
MCHR2	ENSG00000152034.6	2	2	4	4	chr6:100449979-100449981
MEAF6	ENSG00000163875.11	2	2	4	4	chr1:37979887-37980062
MED12L	ENSG00000144893.8	3	3	4	4	chr3:150804230-150804400
MEIS2	ENSG00000134138.15	4	4	4	4	chr15:37232774-37233025
MFAP3	ENSG00000037749.7	4	4	4	4	chr5:153452046-153452048
MFSD10	ENSG00000109736.10	4	4	4	4	chr4:2936571-2936608
MLIP	ENSG00000146147.10	1	1	4	4	chr6:54000643-54000832
MMP13	ENSG00000137745.7	1	1	4	4	chr11:102811887-102811904
MRPS12	ENSG00000128626.7	3	3	4	4	chr19:39421453-39421535
MRPS9	ENSG00000135972.4	1	1	4	4	chr2:105569242-105569577
MSH4	ENSG00000057468.6	2	2	4	4	chr1:76374474-76374643
MST4	ENSG00000134602.11	2	2	4	4	chrX:130975577-130975595
MTHFD2L	ENSG00000163738.14	3	3	4	4	chr4:75000135-75000169
MUC5AC	ENSG00000215182.6	2	2	4	4	chr11:1224383-1224393
MYH13	ENSG00000006788.8	2	2	4	4	chr17:10230835-10231104
MYL10	ENSG00000106436.4	3	3	4	4	chr7:101331535-101331776
MYNN	ENSG00000085274.11	3	3	4	4	chr3:169490405-169490528
MYO18B	ENSG00000133454.11	3	3	4	4	chr22:26169036-26169270
MYO9A	ENSG00000066933.11	1	1	4	4	chr15:72161974-72162326
NAMPTL	ENSG00000229644.4	2	2	4	4	chr10:36873325-36873566
NAP1L3	ENSG00000186310.9	2	2	4	4	chrX:92843273-92843359
NCK2	ENSG00000071051.9	2	2	4	4	chr2:106593783-106594001
NELL2	ENSG00000184613.6	4	4	4	4	chr12:45324976-45324984
NEUROD1	ENSG00000162992.3	4	4	4	4	chr2:182579952-182579955
NIN	ENSG00000100503.19	1	1	4	4	chr14:51202341-51202620
NKAIN1	ENSG00000084628.5	3	3	4	4	chr1:31627892-31628119
NLRP1	ENSG00000091592.11	3	3	4	4	chr17:5571903-5572160
NPBWR1	ENSG00000183729.3	3	3	4	4	chr8:53878566-53878575
NR4A3	ENSG00000119508.13	3	3	4	4	chr9:102582041-102582179
NRP2	ENSG00000118257.12	2	2	4	4	chr2:206678423-206678455
NSUN6	ENSG00000241058.1	4	4	4	4	chr10:18940509-18940567
NT5DC4	ENSG00000144130.7	4	4	4	4	chr2:113483579-113483673
NTPCR	ENSG00000135778.7	4	4	4	4	chr1:233086294-233086623
NUP153	ENSG00000124789.7	2	2	4	4	chr6:17630847-17631012
ONECUT2	ENSG00000119547.5	3	3	4	4	chr18:55105110-55105478
OR10G3	ENSG00000169208.1	4	4	4	4	chr14:22025789-22026074
OR5K4	ENSG00000196098.2	4	4	4	4	chr3:98062894-98062950
OR6K2	ENSG00000196171.2	1	1	4	4	chr1:158663530-158663817
OSBPL1A	ENSG00000141447.12	2	2	4	4	chr18:21852162-21852243
OSBPL3	ENSG00000070882.8	3	3	4	4	chr7:25019863-25019918
OTOG	ENSG00000188162.6	3	3	4	4	chr11:17603146-17603173
OTX2	ENSG00000165588.12	1	1	4	4	chr14:57206066-57206111
PAG1	ENSG00000076641.4	2	2	4	4	chr8:81904351-81904366
PAIP2	ENSG00000120727.8	3	3	4	4	chr5:138677965-138678123
PAK7	ENSG00000101349.12	1	1	4	4	chr20:9818831-9819019
PAPD4	ENSG00000164329.9	3	3	4	4	chr5:78949858-78950036
PAX1	ENSG00000125813.9	4	4	4	4	chr20:22008848-22008848
PDCD6	ENSG00000249915.3	3	3	4	4	chr5:271511-271731
PDE10A	ENSG00000112541.9	2	2	4	4	chr6:166264046-166264127
PDE2A	ENSG00000186642.11	4	4	4	4	chr11:72296912-72296920
PDGFC	ENSG00000145431.6	1	1	4	4	chr4:157621400-157621480
PDGFRA	ENSG00000134853.7	2	2	4	4	chr4:55100565-55100635
PFKFB2	ENSG00000123836.10	2	2	4	4	chr1:207251322-207251336
PGLYRP4	ENSG00000163218.10	3	3	4	4	chr1:153325096-153325106
PGRMC1	ENSG00000101856.8	4	4	4	4	chrX:118369978-118370159
PHACTR1	ENSG00000112137.12	2	2	4	4	chr6:12894297-12894320
PIBF1	ENSG00000083535.11	3	3	4	4	chr13:73366383-73366394
PIM1	ENSG00000137193.9	4	4	4	4	chr6:37137614-37137752
PIWIL1	ENSG00000125207.3	3	3	4	4	chr12:130820249-130820271
PJA2	ENSG00000198961.5	3	3	4	4	chr5:108804435-108804643
PLCB1	ENSG00000182621.12	2	2	4	4	chr20:8834566-8834618
PLEC	ENSG00000178209.10	3	3	4	4	chr8:144976809-144977000
PLEKHG4B	ENSG00000153404.9	3	3	4	4	chr5:53541-53718
PNPLA3	ENSG00000100344.6	3	3	4	4	chr22:44319448-44319648
POLQ	ENSG00000051341.9	2	2	4	4	chr3:121265702-121265718
PPP1CC	ENSG00000186298.7	2	2	4	4	chr12:111180599-111180826
PPP1R17	ENSG00000106341.6	1	1	4	4	chr7:31727949-31728203
PPP2R2B	ENSG00000156475.14	2	2	4	4	chr5:146345782-146345810
PPP2R5E	ENSG00000154001.9	1	1	4	4	chr14:64015048-64015089
PRKCDBP	ENSG00000170955.9	4	4	4	4	chr11:6374601-6374857
PRKCQ	ENSG00000065675.10	4	4	4	4	chr10:6443949-6443965
PRMT1	ENSG00000126457.16	4	4	4	4	chr19:50184134-50184175
PRPF18	ENSG00000165630.9	4	4	4	4	chr10:13628863-13628878
PRRC2A	ENSG00000204469.8	4	4	4	4	chr6:31588276-31588602
PSMF1	ENSG00000125818.13	3	3	4	4	chr20:1099150-1099277
PTCHD2	ENSG00000204624.6	3	3	4	4	chr1:11501826-11502020
PTPN21	ENSG00000070778.8	3	3	4	4	chr14:89020378-89020656
PWRN1	ENSG00000259905.1	1	1	4	4	chr15:24346674-24346958
PYCR2	ENSG00000143811.12	3	3	4	4	chr1:226112219-226112478
PYDC2	ENSG00000253548.1	1	1	4	4	chr3:191260817-191261010
PZP	ENSG00000126838.5	3	3	4	4	chr12:9483915-9483953
RAB24	ENSG00000169228.9	3	3	4	4	chr5:176730683-176730833
RABL5	ENSG00000128581.11	3	3	4	4	chr7:101044839-101044995
RAD18	ENSG00000070950.5	3	3	4	4	chr3:9012843-9012858
RAPGEF2	ENSG00000109756.4	2	2	4	4	chr4:160408534-160408704
RASSF2	ENSG00000101265.11	2	2	4	4	chr20:4771937-4771995
RB1CC1	ENSG00000023287.8	4	4	4	4	chr8:53584166-53584167
RBM24	ENSG00000112183.10	3	3	4	4	chr6:17282000-17282160
RBM39	ENSG00000131051.16	4	4	4	4	chr20:34330324-34330581
RGS1	ENSG00000090104.7	4	4	4	4	chr1:192564519-192564588
RGS16	ENSG00000143333.6	3	3	4	4	chr1:182570636-182570644
RGS17	ENSG00000091844.3	2	2	4	4	chr6:153345731-153345746
RGS9	ENSG00000108370.11	2	2	4	4	chr17:63195058-63195073
RNF121	ENSG00000137522.13	1	1	4	4	chr11:71640014-71640069
ROCK1	ENSG00000067900.6	3	3	4	4	chr18:18691700-18691856
ROPN1	ENSG00000065371.13	1	1	4	4	chr3:123698802-123698820
RP11-215A19.2	ENSG00000272297.1	1	1	4	4	chr4:187325851-187326110
RP11-363G10.2	ENSG00000179028.4	3	3	4	4	chrX:52004669-52004779
RP11-457M11.5	ENSG00000261584.1	4	4	4	4	chr6:26702261-26702262
RP11-822E23.7	ENSG00000265265.1	1	1	4	4	chr17:21416434-21416442
RP3-526F5.2	ENSG00000225970.1	2	2	4	4	chrX:142896127-142896297
RPS15A	ENSG00000134419.11	4	4	4	4	chr16:18801706-18801760
RPS6	ENSG00000137154.8	3	3	4	4	chr9:19380268-19380384
RPS6KA1	ENSG00000117676.9	4	4	4	4	chr1:26946954-26947105
RPSAP58	ENSG00000205246.4	2	2	4	4	chr19:23945835-23946077
RSPO3	ENSG00000146374.9	1	1	4	4	chr6:127319666-127319948
RSU1	ENSG00000148484.13	2	2	4	4	chr10:16859663-16859749
RTFDC1	ENSG00000022277.8	3	3	4	4	chr20:55043443-55043692
RTN4R	ENSG00000040608.9	2	2	4	4	chr22:20273426-20273433
RUVBL1	ENSG00000175792.7	2	2	4	4	chr3:127872151-127872377
RXRA	ENSG00000186350.8	2	2	4	4	chr9:137217877-137218000
S100A7	ENSG00000143556.4	4	4	4	4	chr1:153438382-153438498
SCIN	ENSG00000006747.10	2	2	4	4	chr7:12536637-12536975
SCN4B	ENSG00000177098.4	3	3	4	4	chr11:118016190-118016260
SCNN1A	ENSG00000111319.8	4	4	4	4	chr12:6454501-6454817
SCUBE1	ENSG00000159307.14	1	1	4	4	chr22:43670076-43670101
SHANK1	ENSG00000161681.11	2	2	4	4	chr19:51182774-51182813
SLAMF7	ENSG00000026751.12	1	1	4	4	chr1:160737991-160738053
SLC10A1	ENSG00000100652.4	2	2	4	4	chr14:70285590-70285695
SLC19A1	ENSG00000173638.14	3	3	4	4	chr21:47010522-47010674
SLC22A11	ENSG00000168065.11	4	4	4	4	chr11:64321117-64321337
SLC25A21	ENSG00000183032.6	4	4	4	4	chr14:37216971-37217017
SLC47A1	ENSG00000142494.9	3	3	4	4	chr17:19411563-19411596
SLC5A9	ENSG00000117834.8	2	2	4	4	chr1:48667953-48668033
SLC6A1	ENSG00000157103.6	4	4	4	4	chr3:11119311-11119454
SLITRK2	ENSG00000185985.7	2	2	4	4	chrX:144800302-144800392
SMAD3	ENSG00000166949.11	1	1	4	4	chr15:67239221-67239234
SMARCA1	ENSG00000102038.11	2	2	4	4	chrX:128521868-128522079
SMARCC2	ENSG00000139613.7	4	4	4	4	chr12:56584041-56584201
SOX6	ENSG00000110693.11	1	1	4	4	chr11:16533002-16533264
SPAG17	ENSG00000155761.9	3	3	4	4	chr1:118914376-118914467
SPATA19	ENSG00000166118.3	2	2	4	4	chr11:133735264-133735403
SPIN4	ENSG00000186767.5	3	3	4	4	chrX:62571059-62571336
SPON1	ENSG00000152268.8	1	1	4	4	chr11:14271078-14271088
SPPL3	ENSG00000157837.11	4	4	4	4	chr12:121341366-121341493
SPRY3	ENSG00000168939.6	4	4	4	4	chrX:154997305-154997418
SQRDL	ENSG00000137767.9	1	1	4	4	chr15:46459035-46459384
SSPN	ENSG00000123096.7	1	1	4	4	chr12:26305739-26305874
SSR1	ENSG00000124783.8	2	2	4	4	chr6:7313474-7313673
ST3GAL1	ENSG00000008513.10	2	2	4	4	chr8:134461830-134461908
STARD3NL	ENSG00000010270.9	3	3	4	4	chr7:38145667-38145683
STAT3	ENSG00000168610.10	3	3	4	4	chr17:40540654-40540659
STC2	ENSG00000113739.6	2	2	4	4	chr5:172851530-172851661
STK39	ENSG00000198648.6	3	3	4	4	chr2:169104071-169104258
SUN1	ENSG00000164828.13	4	4	4	4	chr7:915872-916079
TANC1	ENSG00000115183.9	1	1	4	4	chr2:160085179-160085224
TAPT1	ENSG00000169762.12	3	3	4	4	chr4:16362463-16362664
TBCCD1	ENSG00000113838.8	3	3	4	4	chr3:186285117-186285203
TBL1X	ENSG00000101849.11	3	3	4	4	chrX:9431113-9431179
TBX5	ENSG00000089225.15	3	3	4	4	chr12:114917555-114917879
TEX14	ENSG00000121101.11	4	4	4	4	chr17:56709249-56709307
TGFBR1	ENSG00000106799.8	3	3	4	4	chr9:101947068-101947076
TGIF2LX	ENSG00000153779.8	2	2	4	4	chrX:89012683-89013038
THYN1	ENSG00000151500.10	4	4	4	4	chr11:134123308-134123332
TICRR	ENSG00000140534.9	2	2	4	4	chr15:90100078-90100096
TIMM21	ENSG00000075336.7	3	3	4	4	chr18:71863780-71863997
TLR5	ENSG00000187554.7	4	4	4	4	chr1:223316481-223316648
TMED4	ENSG00000158604.10	3	3	4	4	chr7:44621965-44621996
TMEM150C	ENSG00000249242.3	1	1	4	4	chr4:83510358-83510632
TMEM261	ENSG00000137038.7	2	2	4	4	chr9:7548955-7549378
TMEM33	ENSG00000109133.8	2	2	4	4	chr4:41890221-41890326
TMEM54	ENSG00000121900.14	3	3	4	4	chr1:33366739-33366983
TMEM61	ENSG00000143001.4	3	3	4	4	chr1:55416509-55416716
TMEM64	ENSG00000180694.9	2	2	4	4	chr8:91583337-91583432
TNFAIP2	ENSG00000185215.4	3	3	4	4	chr14:103673904-103674100
TNFSF15	ENSG00000181634.7	5	3	4	4	chr9:117501169-117501652
TNS1	ENSG00000079308.12	3	3	4	4	chr2:218654064-218654113
TOP1MT	ENSG00000184428.8	2	2	4	4	chr8:144416711-144416813
TP53BP1	ENSG00000067369.9	3	3	4	4	chr15:43802928-43803059
TRAM2	ENSG00000065308.4	4	4	4	4	chr6:52442035-52442145
TRAPPC3L	ENSG00000173626.5	3	3	4	4	chr6:116857400-116857499
TRAV26-1	ENSG00000211807.3	2	2	4	4	chr14:22590426-22590436
TRGV9	ENSG00000211695.2	2	2	4	4	chr7:38350973-38351326
TRIB1	ENSG00000173334.3	2	2	4	4	chr8:126606226-126606397
TRIM37	ENSG00000108395.9	3	3	4	4	chr17:57171241-57171485
TRPC4	ENSG00000133107.10	3	2	4	4	chr13:38444006-38444127
TSPAN11	ENSG00000110900.10	4	4	4	4	chr12:31004343-31004505
TSSC1	ENSG00000032389.8	3	3	4	4	chr2:3048454-3048905
TTC17	ENSG00000052841.10	3	3	4	4	chr11:43382381-43382459
UACA	ENSG00000137831.10	3	3	4	4	chr15:70780459-70780550
UBE2V1	ENSG00000244687.7	3	3	4	4	chr20:48687976-48687994
UBE3A	ENSG00000114062.13	1	1	4	4	chr15:25611939-25612114
UCKL1	ENSG00000198276.9	4	4	4	4	chr20:62573670-62573800
USH2A	ENSG00000042781.8	1	1	4	4	chr1:216009426-216009579
USP12	ENSG00000152484.9	2	2	4	4	chr13:27504579-27504753
USP2	ENSG00000036672.11	3	3	4	4	chr11:119252417-119252685
VAPA	ENSG00000101558.9	4	4	4	4	chr18:9971509-9971516
VGLL2	ENSG00000170162.9	2	2	4	4	chr6:117586083-117586293
VIT	ENSG00000205221.8	3	3	4	4	chr2:37012502-37012723
VMP1	ENSG00000062716.6	3	3	4	4	chr17:57920667-57920681
VRK3	ENSG00000105053.6	4	4	4	4	chr19:50490496-50490905
WDR74	ENSG00000133316.11	2	2	4	4	chr11:62609100-62609241
WDR87	ENSG00000171804.5	2	2	4	4	chr19:38393414-38393426
XCR1	ENSG00000173578.6	4	4	4	4	chr3:46064600-46064641
YES1	ENSG00000176105.9	4	4	4	4	chr18:839521-839529
YLPM1	ENSG00000119596.13	1	1	4	4	chr14:75260602-75260799
ZCCHC11	ENSG00000134744.9	3	3	4	4	chr1:52968673-52968692
ZFAND3	ENSG00000156639.7	2	2	4	4	chr6:37759246-37759473
ZKSCAN8	ENSG00000198315.6	4	4	4	4	chr6:28129500-28129557
ZNF107	ENSG00000196247.7	2	2	4	4	chr7:64079652-64079661
ZNF254	ENSG00000213096.5	2	2	4	4	chr19:24243391-24243550
ZNF326	ENSG00000162664.12	2	2	4	4	chr1:90580220-90580277
ZNF354A	ENSG00000169131.6	3	3	4	4	chr5:178208297-178208341
ZNF471	ENSG00000196263.3	1	1	4	4	chr19:57019190-57019407
ZNF512B	ENSG00000196700.3	3	3	4	4	chr20:62612336-62612563
ZNF57	ENSG00000171970.8	4	4	4	4	chr19:2900708-2900904
ZNF645	ENSG00000175809.3	2	2	4	4	chrX:22544527-22544676
ZNF692	ENSG00000171163.11	3	3	4	4	chr1:249153310-249153423
ZNF705B	ENSG00000215356.3	1	1	4	4	chr8:7771126-7771293
ZPBP	ENSG00000042813.3	4	4	4	4	chr7:50132263-50132272
ZZZ3	ENSG00000036549.8	3	3	4	4	chr1:78148892-78149091
A1CF	ENSG00000148584.10	2	2	3	3	chr10:52611826-52611876
AASDHPPT	ENSG00000149313.6	1	1	3	3	chr11:106079736-106079918
AASS	ENSG00000008311.10	3	3	3	3	chr7:121784379-121784499
ABCG1	ENSG00000160179.14	3	3	3	3	chr21:43654837-43655090
ABCG8	ENSG00000143921.6	3	3	3	3	chr2:44066411-44066457
ABHD17C	ENSG00000136379.7	3	3	3	3	chr15:80952942-80952947
ABLIM1	ENSG00000099204.14	2	2	3	3	chr10:116218853-116219020
ABLIM2	ENSG00000163995.14	1	1	3	3	chr4:8160539-8160586
ABTB2	ENSG00000166016.4	2	2	3	3	chr11:34225344-34225409
AC005003.1	ENSG00000213888.2	2	2	3	3	chr22:31742355-31742408
AC006372.1	ENSG00000236669.1	1	1	3	3	chr7:157281629-157281674
AC016251.1	ENSG00000205148.1	3	3	3	3	chr15:96569611-96569749
AC018755.1	ENSG00000167765.3	1	1	3	3	chr19:52102351-52102437
ACOXL	ENSG00000153093.14	2	2	3	3	chr2:111689358-111689446
ACSL6	ENSG00000164398.8	2	2	3	3	chr5:131343640-131343717
ACSM4	ENSG00000215009.5	2	2	3	3	chr12:7454256-7454267
ACSS3	ENSG00000111058.3	2	2	3	3	chr12:81537114-81537194
ACTL7B	ENSG00000148156.6	3	3	3	3	chr9:111273828-111273828
ACTR2	ENSG00000138071.9	3	3	3	3	chr2:65454704-65454859
ACTR3	ENSG00000115091.7	3	3	3	3	chr2:114647193-114647466
ACTRT1	ENSG00000123165.7	1	1	3	3	chrX:126590473-126590582
ADAM2	ENSG00000104755.10	1	1	3	3	chr8:39621184-39621305
ADAMTS2	ENSG00000087116.9	3	3	3	3	chr5:178858628-178858630
ADAMTS3	ENSG00000156140.4	1	1	3	3	chr4:73497299-73497522
ADAMTS9	ENSG00000163638.9	1	1	3	3	chr3:64516320-64516459
ADARB1	ENSG00000197381.11	1	1	3	3	chr21:46600494-46600525
ADCY10	ENSG00000143199.13	3	3	3	3	chr1:167772808-167772911
ADCY6	ENSG00000174233.7	3	3	3	3	chr12:49189794-49189810
ADCYAP1	ENSG00000141433.8	2	2	3	3	chr18:1048110-1048305
ADHFE1	ENSG00000147576.11	2	2	3	3	chr8:67344643-67344707
ADRA1B	ENSG00000170214.3	2	2	3	3	chr5:159129755-159129957
ADRA2A	ENSG00000150594.5	1	1	3	3	chr10:113189349-113189383
ADRBK2	ENSG00000100077.10	1	1	3	3	chr22:25883884-25883895
ADSL	ENSG00000239900.7	3	3	3	3	chr22:40744114-40744250
AEBP2	ENSG00000139154.10	3	3	3	3	chr12:20068805-20068846
AEN	ENSG00000181026.13	2	2	3	3	chr15:89164475-89164595
AGAP1	ENSG00000157985.13	2	2	3	3	chr2:236460660-236460770
AGL	ENSG00000162688.11	2	2	3	3	chr1:100274407-100274466
AGPAT3	ENSG00000160216.14	2	2	3	3	chr21:45393045-45393235
AGT	ENSG00000135744.7	2	2	3	3	chr1:230844375-230844571
AHR	ENSG00000106546.8	1	1	3	3	chr7:17225503-17225573
AIMP1	ENSG00000164022.12	3	3	3	3	chr4:107365874-107366025
AK4	ENSG00000162433.10	2	2	3	3	chr1:65533364-65533440
AK5	ENSG00000154027.14	2	2	3	3	chr1:77931032-77931070
AKAP8	ENSG00000105127.4	1	1	3	3	chr19:15490676-15490811
AKAP8L	ENSG00000011243.13	1	1	3	3	chr19:15490676-15490811
AKR1C3	ENSG00000196139.7	3	3	3	3	chr10:5114080-5114250
AKT1	ENSG00000142208.11	3	3	3	3	chr14:105234940-105235145
AKT1S1	ENSG00000204673.6	3	3	3	3	chr19:50381178-50381186
AL355390.1	ENSG00000177596.1	1	1	3	3	chr13:75340294-75340412
ALAD	ENSG00000148218.11	2	2	3	3	chr9:116163435-116163635
ALAS2	ENSG00000158578.14	1	1	3	3	chrX:55066146-55066185
ALDH1B1	ENSG00000137124.6	3	3	3	3	chr9:38392732-38392869
ALDH3B2	ENSG00000132746.10	2	2	3	3	chr11:67467165-67467396
ALDH8A1	ENSG00000118514.9	2	2	3	3	chr6:135262041-135262179
ALG11	ENSG00000253710.1	3	3	3	3	chr13:52586521-52586554
ALOX5AP	ENSG00000132965.5	3	3	3	3	chr13:31407272-31407384
ALX1	ENSG00000180318.3	2	2	3	3	chr12:85674646-85674788
AMER1	ENSG00000184675.5	3	3	3	3	chrX:63313772-63313857
AMFR	ENSG00000159461.10	3	3	3	3	chr16:56459455-56459672
AMMECR1	ENSG00000101935.5	3	3	3	3	chrX:109561392-109561721
ANAPC1	ENSG00000153107.7	2	2	3	3	chr2:112493921-112494062
ANAPC10	ENSG00000164162.8	3	3	3	3	chr4:145888375-145888590
ANKEF1	ENSG00000132623.11	3	3	3	3	chr20:10015824-10015909
ANKRD1	ENSG00000148677.6	2	2	3	3	chr10:92690236-92690363
ANKRD30A	ENSG00000148513.13	2	2	3	3	chr10:37535773-37535778
ANKRD33	ENSG00000167612.8	3	3	3	3	chr12:52278369-52278685
ANKRD50	ENSG00000151458.7	1	1	3	3	chr4:125128123-125128233
ANKRD66	ENSG00000230062.4	3	3	3	3	chr6:46724549-46724866
ANO1	ENSG00000131620.13	3	3	3	3	chr11:70005888-70005985
ANO4	ENSG00000151572.12	2	2	3	3	chr12:101135081-101135094
ANO6	ENSG00000177119.11	1	1	3	3	chr12:45568636-45568642
ANXA5	ENSG00000164111.10	1	1	3	3	chr4:122618259-122618389
ANXA6	ENSG00000197043.9	3	3	3	3	chr5:150544526-150544548
ANXA9	ENSG00000143412.5	2	2	3	3	chr1:150952146-150952307
AP003733.1	ENSG00000269089.1	3	3	3	3	chr11:61812243-61812278
AP1M1	ENSG00000072958.4	4	3	3	3	chr19:16358493-16358603
APBA1	ENSG00000107282.5	2	2	3	3	chr9:72037275-72037393
APOA2	ENSG00000158874.7	2	2	3	3	chr1:161193376-161193493
APOBEC3A	ENSG00000128383.8	3	3	3	3	chr22:39319785-39319952
APRT	ENSG00000198931.6	3	3	3	3	chr16:88878430-88878488
ARHGAP21	ENSG00000107863.12	1	1	3	3	chr10:25013691-25013783
ARHGAP23	ENSG00000225485.3	3	3	3	3	chr17:36571987-36572235
ARHGAP27	ENSG00000159314.7	2	2	3	3	chr17:43449595-43449612
ARHGEF10L	ENSG00000074964.12	3	3	3	3	chr1:17988124-17988303
ARHGEF17	ENSG00000110237.3	3	3	3	3	chr11:73062396-73062426
ARHGEF37	ENSG00000183111.7	1	1	3	3	chr5:149047278-149047393
ARHGEF4	ENSG00000136002.12	2	2	3	3	chr2:131594785-131594955
ARHGEF6	ENSG00000129675.11	3	3	3	3	chrX:135849229-135849297
ARHGEF9	ENSG00000131089.9	1	1	3	3	chrX:63005173-63005275
ARID1A	ENSG00000117713.13	2	2	3	3	chr1:27004097-27004237
ARID5B	ENSG00000150347.10	1	1	3	3	chr10:63702874-63702943
ARL4A	ENSG00000122644.8	2	2	3	3	chr7:13224785-13224844
ARL4D	ENSG00000175906.4	3	3	3	3	chr17:41471421-41471507
ARL5A	ENSG00000162980.12	2	2	3	3	chr2:152684995-152685070
ARL6	ENSG00000113966.5	3	3	3	3	chr3:97483381-97483542
ARNT	ENSG00000143437.16	1	1	3	3	chr1:150848813-150848906
ARRDC4	ENSG00000140450.7	3	3	3	3	chr15:98452718-98452720
ASAP1	ENSG00000153317.10	1	1	3	3	chr8:131531125-131531401
ASAP3	ENSG00000088280.14	3	3	3	3	chr1:23811210-23811435
ASB17	ENSG00000154007.6	1	1	3	3	chr1:76449427-76449617
ASB7	ENSG00000183475.8	3	3	3	3	chr15:101173334-101173467
ASCC2	ENSG00000100325.10	1	1	3	3	chr22:30217471-30217583
ASIC4	ENSG00000072182.8	2	2	3	3	chr2:220395074-220395082
ASMTL	ENSG00000169093.10	3	3	3	3	chrX:1571994-1572177
ASPM	ENSG00000066279.12	1	1	3	3	chr1:197115817-197115855
ATF7IP	ENSG00000171681.8	3	3	3	3	chr12:14613339-14613339
ATG4B	ENSG00000168397.12	3	3	3	3	chr2:242576997-242577048
ATP10D	ENSG00000145246.9	2	2	3	3	chr4:47487117-47487241
ATP12A	ENSG00000075673.7	2	2	3	3	chr13:25245090-25245263
ATP13A4	ENSG00000127249.10	3	3	3	3	chr3:193179599-193179641
ATP2B1	ENSG00000070961.10	3	3	3	3	chr12:90150607-90150619
ATP2C1	ENSG00000017260.15	2	2	3	3	chr3:130726669-130726835
ATP4A	ENSG00000105675.4	2	2	3	3	chr19:36076918-36076987
ATP4B	ENSG00000186009.4	1	1	3	3	chr13:114299791-114299845
ATP5G3	ENSG00000154518.5	1	1	3	3	chr2:176101850-176102086
ATP6V1E2	ENSG00000250565.2	1	1	3	3	chr2:46719457-46719488
ATP6V1H	ENSG00000047249.12	2	2	3	3	chr8:54645154-54645212
ATP9B	ENSG00000166377.15	4	3	3	3	chr18:76960819-76960822
B2M	ENSG00000166710.13	3	3	3	3	chr15:45003595-45003782
B4GALNT2	ENSG00000167080.4	2	2	3	3	chr17:47242884-47242955
BACH2	ENSG00000112182.10	1	1	3	3	chr6:91053381-91053467
BAG3	ENSG00000151929.5	3	3	3	3	chr10:121417986-121418148
BAIAP2L1	ENSG00000006453.9	2	2	3	3	chr7:98062790-98062808
BAZ1A	ENSG00000198604.6	2	2	3	3	chr14:35344515-35344583
BCAR3	ENSG00000137936.12	1	1	3	3	chr1:94159074-94159206
BCAT2	ENSG00000105552.10	2	2	3	3	chr19:49315602-49315694
BCORL1	ENSG00000085185.11	3	3	3	3	chrX:129194435-129194652
BDH2	ENSG00000164039.10	1	1	3	3	chr4:104021105-104021122
BDNF	ENSG00000176697.14	1	1	3	3	chr11:27829568-27829780
BET1L	ENSG00000177951.13	1	1	3	3	chr11:192178-192267
BICD2	ENSG00000185963.9	3	3	3	3	chr9:95553237-95553282
BIRC6	ENSG00000115760.9	3	3	3	3	chr2:32582120-32582322
BMP8B	ENSG00000116985.6	4	3	3	3	chr1:40254592-40254765
BOD1L1	ENSG00000038219.8	1	1	3	3	chr4:14101823-14102103
BRD7	ENSG00000166164.11	1	1	3	3	chr16:50459705-50459880
BRIP1	ENSG00000136492.4	1	1	3	3	chr17:59888541-59888616
BRIX1	ENSG00000113460.8	2	2	3	3	chr5:34915845-34916172
BRWD1	ENSG00000185658.9	1	1	3	3	chr21:40685786-40685870
BTBD11	ENSG00000151136.10	2	2	3	3	chr12:107603753-107603766
BTG2	ENSG00000159388.5	3	3	3	3	chr1:203259673-203259763
BTNL9	ENSG00000165810.12	2	2	3	3	chr5:180479727-180480027
BX088651.2	ENSG00000268708.1	3	3	3	3	chr9:44227452-44227452
C10orf91	ENSG00000180066.5	2	2	3	3	chr10:134260480-134260527
C11orf87	ENSG00000185742.6	2	2	3	3	chr11:109525116-109525228
C12orf44	ENSG00000123395.10	3	3	3	3	chr12:52512304-52512493
C12orf49	ENSG00000111412.4	3	3	3	3	chr12:117175808-117175981
C12orf5	ENSG00000078237.4	3	2	3	3	chr12:4430077-4430210
C12orf77	ENSG00000226397.3	3	3	3	3	chr12:25144599-25144608
C14orf28	ENSG00000179476.3	1	1	3	3	chr14:45323460-45323546
C15orf27	ENSG00000169758.8	3	3	3	3	chr15:76443481-76443630
C16orf78	ENSG00000166152.3	1	1	3	3	chr16:49384567-49384595
C16orf80	ENSG00000070761.3	2	2	3	3	chr16:58163517-58163622
C16orf95	ENSG00000260456.2	3	3	3	3	chr16:86903417-86903500
C17orf75	ENSG00000108666.5	3	3	3	3	chr17:30677024-30677079
C17orf76-AS1	ENSG00000175061.13	2	2	3	3	chr17:16356714-16356808
C1QTNF7	ENSG00000163145.8	2	2	3	3	chr4:15274638-15274765
C1orf141	ENSG00000203963.7	2	2	3	3	chr1:67614205-67614378
C1orf159	ENSG00000131591.13	1	1	3	3	chr1:1051578-1051738
C1orf168	ENSG00000187889.8	5	3	3	3	chr1:57297734-57297746
C1orf220	ENSG00000213057.4	1	1	3	3	chr1:178595121-178595133
C1orf94	ENSG00000142698.10	1	1	3	3	chr1:34785973-34786034
C20orf112	ENSG00000197183.8	3	3	3	3	chr20:31215580-31215671
C20orf26	ENSG00000089101.13	1	1	3	3	chr20:20056870-20057034
C22orf42	ENSG00000205856.3	2	2	3	3	chr22:32533980-32534251
C2CD2	ENSG00000157617.12	2	2	3	3	chr21:43378475-43378502
C2orf88	ENSG00000187699.6	3	3	3	3	chr2:190792750-190792751
C3orf18	ENSG00000088543.10	3	3	3	3	chr3:50576872-50576982
C3orf38	ENSG00000179021.5	1	1	3	3	chr3:88395110-88395191
C4BPA	ENSG00000123838.6	3	3	3	3	chr1:207378437-207378523
C6ORF50	ENSG00000145965.5	3	3	3	3	chr6:3978557-3978758
C6orf118	ENSG00000112539.10	2	2	3	3	chr6:165521757-165521778
C7orf13	ENSG00000244291.1	1	1	3	3	chr7:156433294-156433393
C7orf25	ENSG00000136197.8	3	3	3	3	chr7:42645163-42645174
C7orf26	ENSG00000146576.8	2	2	3	3	chr7:6642057-6642168
C7orf55	ENSG00000164898.8	1	1	3	3	chr7:139025487-139025527
C7orf66	ENSG00000205174.2	1	1	3	3	chr7:108530880-108530986
C8orf31	ENSG00000177335.6	1	1	3	3	chr8:144129824-144129845
C8orf4	ENSG00000176907.3	1	1	3	3	chr8:40057337-40057343
C9orf106	ENSG00000179082.3	3	3	3	3	chr9:132114533-132114698
C9orf16	ENSG00000171159.4	2	2	3	3	chr9:130922317-130922350
C9orf57	ENSG00000204669.5	2	2	3	3	chr9:74654048-74654062
C9orf78	ENSG00000136819.10	2	2	3	3	chr9:132597643-132597686
CACNA1A	ENSG00000141837.14	2	2	3	3	chr19:13755649-13755656
CACNA1C	ENSG00000151067.16	2	2	3	3	chr12:2600462-2600648
CACNA1D	ENSG00000157388.9	3	3	3	3	chr3:53839952-53840219
CACNA1E	ENSG00000198216.6	1	1	3	3	chr1:181557983-181558109
CACNB2	ENSG00000165995.14	3	3	3	3	chr10:18393226-18393393
CACUL1	ENSG00000151893.10	3	3	3	3	chr10:120514740-120514750
CAGE1	ENSG00000164304.11	2	2	3	3	chr6:7389678-7389721
CALB1	ENSG00000104327.3	2	2	3	3	chr8:91292150-91292406
CALCRL	ENSG00000064989.8	2	2	3	3	chr2:188008464-188008610
CALD1	ENSG00000122786.15	3	3	3	3	chr7:134626120-134626272
CAMSAP2	ENSG00000118200.10	1	1	3	3	chr1:200834707-200834734
CANX	ENSG00000127022.10	3	3	3	3	chr5:179125353-179125569
CAP2	ENSG00000112186.7	2	2	3	3	chr6:17394156-17394322
CAPN15	ENSG00000103326.6	2	2	3	3	chr16:575715-575846
CAPN8	ENSG00000203697.7	3	3	3	3	chr1:223674589-223674606
CARD14	ENSG00000141527.12	1	1	3	3	chr17:78161479-78161512
CARD6	ENSG00000132357.9	1	1	3	3	chr5:40879683-40879780
CASK	ENSG00000147044.16	1	1	3	3	chrX:42389638-42389659
CASP1	ENSG00000137752.18	1	1	3	3	chr11:104905437-104905639
CATSPERD	ENSG00000174898.11	1	1	3	3	chr19:5773868-5773956
CAV2	ENSG00000105971.10	2	2	3	3	chr7:115956163-115956204
CCDC102B	ENSG00000150636.11	1	1	3	3	chr18:66708438-66708540
CCDC108	ENSG00000181378.9	1	1	3	3	chr2:219894581-219894592
CCDC141	ENSG00000163492.9	3	3	3	3	chr2:179745183-179745328
CCDC178	ENSG00000166960.12	3	3	3	3	chr18:30726212-30726225
CCDC18	ENSG00000122483.13	2	2	3	3	chr1:93646340-93646472
CCDC180	ENSG00000197816.9	3	3	3	3	chr9:99983956-99984032
CCDC39	ENSG00000145075.7	2	2	3	3	chr3:180408039-180408100
CCDC50	ENSG00000152492.9	2	2	3	3	chr3:191106650-191106805
CCDC63	ENSG00000173093.8	1	1	3	3	chr12:111284530-111284629
CCDC71L	ENSG00000253276.1	2	2	3	3	chr7:106210045-106210126
CCDC79	ENSG00000249961.5	1	1	3	3	chr16:66835407-66835619
CCDC85C	ENSG00000205476.4	3	3	3	3	chr14:100070965-100071180
CCDC88C	ENSG00000015133.14	1	1	3	3	chr14:91734515-91734606
CCER1	ENSG00000197651.3	3	3	3	3	chr12:91030152-91030174
CCL11	ENSG00000172156.3	1	1	3	3	chr17:32625739-32626004
CCL25	ENSG00000131142.9	3	3	3	3	chr19:8115519-8115744
CCNG2	ENSG00000138764.9	2	2	3	3	chr4:78230139-78230258
CCNJL	ENSG00000135083.10	3	3	3	3	chr5:159772522-159772590
CCNK	ENSG00000090061.13	3	3	3	3	chr14:99984933-99985088
CD1A	ENSG00000158477.6	2	2	3	3	chr1:158215069-158215199
CD207	ENSG00000116031.7	3	3	3	3	chr2:71069743-71069882
CD276	ENSG00000103855.13	1	1	3	3	chr15:73976718-73976739
CD300LD	ENSG00000204345.1	2	2	3	3	chr17:72565493-72565827
CD37	ENSG00000104894.7	1	1	3	3	chr19:49843660-49843701
CD82	ENSG00000085117.7	1	1	3	3	chr11:44560204-44560210
CDC16	ENSG00000130177.10	3	3	3	3	chr13:114992362-114992407
CDC42EP3	ENSG00000163171.6	1	1	3	3	chr2:37751395-37751744
CDC7	ENSG00000097046.8	1	1	3	3	chr1:91940662-91940812
CDCA2	ENSG00000184661.9	1	1	3	3	chr8:25316696-25316749
CDH17	ENSG00000079112.5	2	2	3	3	chr8:95132348-95132407
CDH22	ENSG00000149654.5	3	3	3	3	chr20:44836022-44836142
CDK4	ENSG00000135446.12	2	2	3	3	chr12:58146165-58146280
CDK5RAP2	ENSG00000136861.13	2	2	3	3	chr9:122726248-122726279
CDKN2D	ENSG00000129355.6	3	3	3	3	chr19:10679659-10679714
CDKN3	ENSG00000100526.15	2	2	3	3	chr14:54814881-54814914
CDON	ENSG00000064309.10	3	3	3	3	chr11:125983399-125983412
CDS2	ENSG00000101290.9	2	2	3	3	chr20:5133749-5133871
CEACAM8	ENSG00000124469.6	2	2	3	3	chr19:43100680-43100856
CEBPA	ENSG00000245848.2	1	1	3	3	chr19:33822114-33822225
CEBPE	ENSG00000092067.5	3	3	3	3	chr14:23590151-23590168
CELF5	ENSG00000161082.8	3	3	3	3	chr19:3324696-3324725
CENPE	ENSG00000138778.7	1	1	3	3	chr4:104177394-104177411
CENPJ	ENSG00000151849.10	3	3	3	3	chr13:25496997-25497212
CEP85	ENSG00000130695.9	1	1	3	3	chr1:26560600-26560630
CERCAM	ENSG00000167123.14	2	2	3	3	chr9:131182564-131182645
CES5A	ENSG00000159398.11	2	2	3	3	chr16:55876919-55877055
CFTR	ENSG00000001626.10	1	1	3	3	chr7:117117086-117117139
CGN	ENSG00000143375.10	3	3	3	3	chr1:151483797-151483857
CGNL1	ENSG00000128849.9	3	3	3	3	chr15:57633041-57633043
CGRRF1	ENSG00000100532.7	3	3	3	3	chr14:54976137-54976139
CH25H	ENSG00000138135.5	2	2	3	3	chr10:90883346-90883531
CHCHD3	ENSG00000106554.7	2	2	3	3	chr7:132418689-132418787
CHCHD7	ENSG00000170791.13	3	3	3	3	chr8:57160999-57161002
CHDH	ENSG00000016391.6	2	2	3	3	chr3:53876882-53876909
CHM	ENSG00000188419.9	2	2	3	3	chrX:85302198-85302293
CHN1	ENSG00000128656.9	1	1	3	3	chr2:175728865-175728871
CHRNA4	ENSG00000101204.11	2	2	3	3	chr20:62008019-62008137
CISD3	ENSG00000230055.2	3	3	3	3	chr17:36886496-36886502
CITED2	ENSG00000164442.8	2	2	3	3	chr6:140893376-140893542
CLDN12	ENSG00000157224.11	3	3	3	3	chr7:90033144-90033155
CLDN23	ENSG00000253958.1	3	3	3	3	chr8:8483356-8483539
CLDND2	ENSG00000160318.2	2	2	3	3	chr19:51871632-51871648
CLEC14A	ENSG00000176435.6	1	1	3	3	chr14:39074962-39075198
CLMN	ENSG00000165959.7	2	2	3	3	chr14:95785847-95785956
CLRN2	ENSG00000249581.2	2	2	3	3	chr4:17550882-17550933
CLSTN1	ENSG00000171603.12	3	3	3	3	chr1:9828995-9829191
CLTA	ENSG00000122705.12	3	3	3	3	chr9:36306718-36306982
CLUL1	ENSG00000079101.12	2	2	3	3	chr18:596838-596959
CNBD2	ENSG00000149646.8	3	3	3	3	chr20:34580468-34580850
CNGA2	ENSG00000183862.5	1	1	3	3	chrX:150994858-150994875
CNKSR3	ENSG00000153721.13	3	3	3	3	chr6:154936844-154936985
CNPY3	ENSG00000137161.12	3	3	3	3	chr6:42897470-42897568
COG3	ENSG00000136152.10	1	1	3	3	chr13:46049099-46049210
COG5	ENSG00000164597.9	1	1	3	3	chr7:107028223-107028274
COL14A1	ENSG00000187955.7	2	2	3	3	chr8:121173934-121174136
COL16A1	ENSG00000084636.13	3	3	3	3	chr1:32180480-32180678
COL18A1	ENSG00000182871.10	3	3	3	3	chr21:46843225-46843515
COL1A1	ENSG00000108821.9	3	3	3	3	chr17:48287797-48287843
COL1A2	ENSG00000164692.13	3	3	3	3	chr7:94024962-94024962
COL21A1	ENSG00000124749.12	2	2	3	3	chr6:56020439-56020554
COL23A1	ENSG00000050767.11	2	2	3	3	chr5:178017805-178017904
COL27A1	ENSG00000196739.10	2	2	3	3	chr9:117053461-117053492
COL5A1	ENSG00000130635.11	2	2	3	3	chr9:137443962-137444109
COL8A1	ENSG00000144810.11	2	2	3	3	chr3:99251138-99251411
COLEC12	ENSG00000158270.10	2	2	3	3	chr18:499450-499503
COMTD1	ENSG00000165644.6	2	2	3	3	chr10:77054631-77054723
COPG2	ENSG00000158623.10	3	3	3	3	chr7:130353309-130353417
COPRS	ENSG00000172301.6	2	2	3	3	chr17:30169743-30169756
COX6A1	ENSG00000111775.2	2	2	3	3	chr12:120877689-120877737
COX7A2L	ENSG00000115944.10	3	3	3	3	chr2:42588626-42588746
CPA6	ENSG00000165078.7	3	3	3	3	chr8:68649874-68649891
CPB1	ENSG00000153002.7	2	2	3	3	chr3:148579227-148579236
CPLX1	ENSG00000168993.10	3	3	3	3	chr4:775657-775718
CPNE8	ENSG00000139117.9	1	1	3	3	chr12:38950151-38950398
CPQ	ENSG00000104324.11	1	1	3	3	chr8:98102851-98102926
CPS1	ENSG00000021826.10	3	3	3	3	chr2:211780786-211780809
CRB1	ENSG00000134376.10	2	2	3	3	chr1:197170445-197170448
CRIM1	ENSG00000150938.5	2	2	3	3	chr2:36604297-36604421
CRLF2	ENSG00000205755.6	2	2	3	3	chrX:1219088-1219111
CRMP1	ENSG00000072832.10	1	1	3	3	chr4:5892101-5892159
CRNDE	ENSG00000245694.4	3	3	3	3	chr16:54719697-54719855
CSHL1	ENSG00000204414.7	1	1	3	3	chr17:61996719-61996829
CSK	ENSG00000103653.12	3	3	3	3	chr15:75063584-75063593
CSPG5	ENSG00000114646.5	1	1	3	3	chr3:47619709-47619798
CSRNP3	ENSG00000178662.11	2	2	3	3	chr2:166447615-166447708
CSRP1	ENSG00000159176.9	1	1	3	3	chr1:201528961-201528970
CST5	ENSG00000170367.4	3	3	3	3	chr20:23870517-23870529
CTNNB1	ENSG00000168036.12	4	3	3	3	chr3:41074374-41074405
CTRB2	ENSG00000168928.8	3	3	3	3	chr16:75233404-75233411
CUBN	ENSG00000107611.10	2	2	3	3	chr10:16870331-16870335
CUX1	ENSG00000257923.5	3	3	3	3	chr7:101386857-101386977
CWC22	ENSG00000163510.9	1	1	3	3	chr2:181343842-181344047
CXCL12	ENSG00000107562.12	3	3	3	3	chr10:44732374-44732465
CXCL14	ENSG00000145824.8	3	3	3	3	chr5:134896583-134896676
CXCL17	ENSG00000189377.4	3	2	3	3	chr19:42942748-42942765
CXorf40B	ENSG00000197021.4	2	2	3	3	chrX:149108667-149108751
CXorf57	ENSG00000147231.9	3	3	3	3	chrX:105724700-105724767
CYFIP2	ENSG00000055163.14	1	1	3	3	chr5:156755607-156755611
CYP26B1	ENSG00000003137.4	1	1	3	3	chr2:72203913-72203995
CYP2B6	ENSG00000197408.4	3	3	3	3	chr19:41506348-41506439
CYP2F1	ENSG00000197446.4	2	2	3	3	chr19:41650351-41650518
CYP51A1	ENSG00000001630.11	3	3	3	3	chr7:91763767-91763873
CYSLTR1	ENSG00000173198.4	1	1	3	3	chrX:77682833-77682834
CYTL1	ENSG00000170891.6	2	2	3	3	chr4:4996966-4997065
DAPK1	ENSG00000196730.8	2	2	3	3	chr9:90060717-90060809
DBNDD1	ENSG00000003249.9	3	3	3	3	chr16:90062178-90062478
DCAF12L1	ENSG00000198889.3	1	1	3	3	chrX:125686742-125686842
DCAF12L2	ENSG00000198354.4	1	1	3	3	chrX:125031257-125031404
DCAF13	ENSG00000164934.9	2	2	3	3	chr8:104427572-104427572
DCAF6	ENSG00000143164.11	1	1	3	3	chr1:168017428-168017453
DDAH1	ENSG00000153904.14	3	3	3	3	chr1:85839978-85840012
DDIT4	ENSG00000168209.4	2	2	3	3	chr10:74020558-74020730
DDX11	ENSG00000013573.12	3	3	3	3	chr12:31231775-31231903
DEDD2	ENSG00000160570.9	2	2	3	3	chr19:42721843-42721928
DEFB118	ENSG00000131068.3	2	2	3	3	chr20:29957828-29957999
DENND1A	ENSG00000119522.11	3	3	3	3	chr9:126692347-126692528
DENND1C	ENSG00000205744.5	3	3	3	3	chr19:6476170-6476371
DEPDC1	ENSG00000024526.12	3	3	3	3	chr1:69382321-69382321
DEPDC5	ENSG00000100150.12	1	1	3	3	chr22:32308232-32308334
DESI2	ENSG00000121644.14	1	1	3	3	chr1:244849621-244849887
DGAT1	ENSG00000185000.5	3	3	3	3	chr8:145550629-145550646
DGKZ	ENSG00000149091.11	2	2	3	3	chr11:46368865-46368939
DHCR7	ENSG00000172893.11	2	2	3	3	chr11:71131603-71131671
DHRS2	ENSG00000100867.10	1	1	3	3	chr14:24101311-24101331
DHX40	ENSG00000108406.5	2	2	3	3	chr17:57642885-57642934
DIMT1	ENSG00000086189.5	2	2	3	3	chr5:61699675-61699762
DIO2	ENSG00000211448.7	2	2	3	3	chr14:80522734-80522781
DIO3	ENSG00000197406.6	2	2	3	3	chr14:102074020-102074185
DISC1	ENSG00000162946.16	2	2	3	3	chr1:231892623-231892727
DISP1	ENSG00000154309.7	3	3	3	3	chr1:222988168-222988346
DIXDC1	ENSG00000150764.9	2	2	3	3	chr11:111849130-111849202
DLC1	ENSG00000164741.10	3	3	3	3	chr8:13081980-13082235
DLEU1	ENSG00000176124.7	2	2	3	3	chr13:50804552-50804728
DLEU2	ENSG00000231607.4	2	2	3	3	chr13:50698340-50698367
DMRTB1	ENSG00000143006.7	3	3	3	3	chr1:53925973-53926145
DNAH10	ENSG00000197653.10	1	1	3	3	chr12:124390068-124390086
DNAH17	ENSG00000187775.12	2	2	3	3	chr17:76531426-76531511
DNAJB5	ENSG00000137094.10	2	2	3	3	chr9:35001840-35002034
DNAJC1	ENSG00000136770.6	3	3	3	3	chr10:22292616-22292731
DNAJC19	ENSG00000205981.2	1	1	3	3	chr3:180901892-180902096
DNAJC5B	ENSG00000147570.5	3	3	3	3	chr8:66939003-66939109
DNAL4	ENSG00000100246.8	1	1	3	3	chr22:39189899-39190016
DNTT	ENSG00000107447.4	2	2	3	3	chr10:98075239-98075384
DOCK2	ENSG00000134516.11	2	2	3	3	chr5:169208609-169208783
DOCK4	ENSG00000128512.15	2	2	3	3	chr7:111845777-111845913
DOK6	ENSG00000206052.6	2	2	3	3	chr18:67032349-67032432
DOLK	ENSG00000175283.7	3	3	3	3	chr9:131709871-131709923
DPF3	ENSG00000205683.7	2	2	3	3	chr14:73360841-73360929
DPYSL3	ENSG00000113657.8	3	3	3	3	chr5:146910705-146910920
DROSHA	ENSG00000113360.12	1	1	3	3	chr5:31373316-31373514
DSCAML1	ENSG00000177103.9	1	1	3	3	chr11:117502268-117502626
DSCR4	ENSG00000184029.5	1	1	3	3	chr21:39442336-39442336
DST	ENSG00000151914.13	3	3	3	3	chr6:56592426-56592458
DSTN	ENSG00000125868.11	2	2	3	3	chr20:17550567-17550745
DTL	ENSG00000143476.13	3	3	3	3	chr1:212283999-212284198
DUSP1	ENSG00000120129.5	2	2	3	3	chr5:172198360-172198494
DUSP12	ENSG00000081721.7	2	2	3	3	chr1:161711433-161711435
DUSP26	ENSG00000133878.4	1	1	3	3	chr8:33885982-33886146
DUSP4	ENSG00000120875.4	3	2	3	3	chr8:29197882-29197899
DUX4L2	ENSG00000259128.1	3	3	3	3	chr4:191033514-191033552
DYRK1A	ENSG00000157540.15	2	2	3	3	chr21:38711050-38711178
DYRK2	ENSG00000127334.10	3	3	3	3	chr12:68104517-68104717
DYSF	ENSG00000135636.9	2	2	3	3	chr2:72083895-72084000
EBPL	ENSG00000123179.9	2	2	3	3	chr13:50265658-50265800
ECM1	ENSG00000143369.10	3	3	3	3	chr1:150488124-150488277
EDEM2	ENSG00000088298.8	3	3	3	3	chr20:33708126-33708152
EDN2	ENSG00000127129.5	2	2	3	3	chr1:41942483-41942576
EDNRA	ENSG00000151617.11	2	2	3	3	chr4:148368993-148369284
EEFSEC	ENSG00000132394.6	1	1	3	3	chr3:127954690-127954725
EFCAB2	ENSG00000203666.8	2	2	3	3	chr1:245134059-245134189
EFHB	ENSG00000163576.13	3	3	3	3	chr3:19908433-19908433
EFNB1	ENSG00000090776.5	1	1	3	3	chrX:68047814-68047841
EGR2	ENSG00000122877.9	3	3	3	3	chr10:64684002-64684383
EHD3	ENSG00000013016.10	2	2	3	3	chr2:31456787-31456959
EIF3H	ENSG00000147677.6	3	3	3	3	chr8:117768060-117768130
EIF4H	ENSG00000106682.10	3	3	3	3	chr7:73588571-73588649
EIF5	ENSG00000100664.6	3	3	3	3	chr14:103759320-103759331
ELP6	ENSG00000163832.11	3	3	3	3	chr3:47554993-47555329
EMB	ENSG00000170571.7	1	1	3	3	chr5:49501974-49502135
EMC3	ENSG00000125037.8	3	3	3	3	chr3:10028520-10028540
[truncated: 1,060 more rows]
