# Supplementary material for: Functional annotation of noncoding mutations in cancer
Source: Life Sci Alliance. 2021 Jul 19;4(9):e201900523. doi: 10.26508/lsa.201900523 (PMC8321657; doi:10.26508/lsa.201900523)
Supplement: Supplementary file 7 [file LSA-2019-00523_TableS7.xls]

## Sheet: TableS7
Table S7	Significantly Enriched KEGG Pathways for genes associated with mutated regulatory elements from all cohorts without lymphoma and melanoma cohorts
Pathway ID	Pathway	P value	FDR	Total Num. genes	Num. enriched genes	Enrichment size	Num. mutated samples	Enriched Genes
path:hsa05200	Pathways in cancer	1.2036648616976465e-06	6.0985686326014094e-05	398	95	303	462	CEBPA,NOS2,TCF7L2,LPAR1,IGF1R,ITGA3,TGFB1,WNT4,IL8,FASLG,CTNNA2,PTK2,FZD10,RB1,PTGER3,AKT1,CXCL12,AKT3,CTNNA3,RARA,GLI2,LAMC3,CCNE1,FGF13,FGF11,SMAD3,PTGER4,COL4A2,RET,HDAC1,JUP,SHH,NFKBIA,RUNX1T1,PIK3R1,FGF9,MAPK8,E2F3,STAT3,TCF4,LAP3,PDGFRA,GNAI1,VEGFA,GNA12,MDM2,MITF,PLCB4,CTBP2,PML,CBLB,GNG2,FZD8,VEGFC,FGF12,ETS1,CSF2RA,LPAR3,LAMA3,ADCY8,GNB5,ARNT,MMP2,ADCY2,GLI3,EDNRA,CTNNB1,FLT3,FGF16,GPR26…
path:hsa04080	Neuroactive ligand-receptor interaction	1.1694574252303519e-07	1.777575286350135e-05	275	74	241	436	P2RX7,GALR1,GRIK2,GRIN2B,GRM4,PTGFR,GABRA6,TRHR,GRM8,LEPR,GABRB1,GRM7,LPAR1,LPAR3,MC3R,PRLR,GABRB3,GABRA5,NPFFR2,ADRA2A,GRID1,TACR3,GABBR2,CHRNA4,FSHR,SSTR4,CALCRL,RXFP2,EDNRB,MC4R,EDNRA,GRM1,TRPV1,NMBR,RXFP1,MC2R,CHRNA1,PTGER3,ZNF32,GRIA3,NPY1R,GRM5,FPR1,CHRNB3,GHRHR,GPR26,HTR2C,HTR2A,ADRA1B,NMUR2,CHRM3,GRIA4,GPR50,SPR,MAS1,GRID2,GABRG3,CHRNB4,PTGER4,GRIA1,HRH4,GABRG1,GRM3,S1PR1,NPBWR1,CHRM2,GRI…
path:hsa04360	Axon guidance	2.3328336807621616e-06	8.864767986896215e-05	127	39	229	397	ROBO1,ABLIM2,EPHB6,SEMA5A,SLIT3,SEMA6A,EPHA3,NFATC2,LIMK2,EPHB1,EPHA5,NCK2,PTK2,EPHA6,LAP3,UNC5B,CXCL12,SLIT2,ABLIM1,EFNA5,PPP3CA,PAK4,LRRC4C,GNAI1,MET,SEMA3A,NRP1,SEMA3D,EFNB2,SEMA4C,PAK7,UNC5D,EFNB1,ROBO2,ROCK1,SEMA3E,SEMA6D,EPHA7,DCC
path:hsa04151	PI3K-Akt signaling pathway	0.0016830139482843108	0.01065908833913397	347	72	203	326	PIK3R1,FGF10,VEGFC,YWHAZ,FGF4,FGF12,FGF9,KDR,PDGFC,IL7,PPP2R2C,COL6A5,LPAR1,LPAR3,IGF1R,IL2,LAMA3,ITGA3,PPP2R5E,PRLR,GNB5,TCL1A,FGF14,PPP2R3A,COL11A1,FASLG,RPS6,COL1A2,PTK2,AKT1,CREB3L1,PDGFD,PDGFRA,COL5A2,EFNA5,VWF,NR4A1,COL1A1,TLR4,PPP2R3B,SGK3,AKT3,FGF16,GPR26,FGF5,ITGB5,LAMC3,VEGFA,COL27A1,IFNAR2,MET,FGF20,PPP2R2B,ITGA1,COL5A1,PPP2R5C,CCNE1,CREB5,FGF11,FGF13,MDM2,TNR,ANGPT1,COL4A2,COL4A1,CHRM…
path:hsa04724	Glutamatergic synapse	4.8997229531221e-07	3.723789444372796e-05	116	38	136	271	KCNJ3,CACNA1D,GRIK2,GRIN2B,GRM4,SLC1A3,GRM8,ITPR1,GRM7,ADCY8,SHANK1,GNB5,GNAO1,ADCY2,GRM1,CACNA1A,PRKX,PPP3CA,PLA2G4A,GRM5,GNAI1,SHANK2,SLC17A6,GRIA4,PLCB1,GNAS,ADCY6,PLCB4,GRIA1,GRM3,ADRBK2,GNG2,GRIK1,GRIK3,GRIN3A,CACNA1C,DLGAP1,GRIA3
path:hsa04020	Calcium signaling pathway	3.894766295329367e-05	0.0006577827521000709	180	47	156	251	P2RX7,NOS2,CACNA1D,PTGFR,TRHR,ITPR1,ADCY8,TACR3,PDE1C,ADCY2,EDNRB,ORAI1,EDNRA,GRM1,RYR2,ATP2B1,PTGER3,PDE1A,PDGFRA,CACNA1A,PRKX,PPP3CA,GNA15,GRM5,HTR2C,STIM2,VDAC1,HTR2A,ADRA1B,CAMK2B,CHRM3,CAMK4,SLC8A3,NOS1,PLCB1,SPR,CALM2,GNAS,GNAL,ERBB4,PLCB4,MYLK,CACNA1E,CHRM2,CACNA1C,CYSLTR1,SLC8A1
path:hsa04015	Rap1 signaling pathway	0.00017632584631618493	0.0015174535839787412	211	51	161	243	PRKD1,SKAP1,ID1,ACTG1,FGF10,PIK3R1,VEGFC,GRIN2B,FGF4,FGF12,FGF9,KDR,PDGFC,LPAR1,LPAR3,IGF1R,ADCY8,MAGI2,RAPGEF6,FGF14,GNAO1,ADCY2,RAPGEF1,FARP2,SIPA1L3,CTNNB1,AKT1,PDGFRA,EFNA5,AKT3,FGF16,FPR1,FGF5,GPR26,GNAI1,FYB,VEGFA,ARAP3,FGF20,MET,FGF13,FGF11,PLCB1,DOCK4,CALM2,GNAS,ADCY6,ANGPT1,PLCB4,PDGFD,RAPGEF2
path:hsa04024	cAMP signaling pathway	0.00016016148761506356	0.0015174535839787412	200	49	150	242	NFKBIA,PIK3R1,CACNA1D,CNGA2,GRIN2B,PDE4B,PPP1CC,BDNF,ADCY8,MAPK8,GABBR2,FSHR,PPP1R12A,ADCY2,FXYD2,GLI3,ORAI1,EDNRA,RYR2,ATP2B1,MC2R,PTGER3,AKT1,CREB3L1,PRKX,NPY,NPY1R,AKT3,CNGB3,GNAI1,CAMK2B,ARAP3,CAMK4,ADCY10,CREB5,GRIA4,CALM2,GNAS,ADCY6,GRIA1,VAV1,ROCK1,CFTR,PDE4C,PDE4D,CHRM2,GRIN3A,CACNA1C,GRIA3
path:hsa05412	Arrhythmogenic right ventricular cardiomyopathy (ARVC)	4.811441209269736e-05	0.000731339063809	74	24	133	239	ACTG1,LMNA,CACNA1D,TCF7L2,ITGA3,GJA1,DMD,TCF4,RYR2,CTNNA2,CTNNB1,CDH2,CTNNA3,ITGB5,CACNG2,ITGA1,CACNA2D3,CACNB2,SGCD,DSC3,JUP,CACNA2D1,CACNA1C,SLC8A1
path:hsa04921	Oxytocin signaling pathway	0.00014427423188665488	0.0015174535839787412	159	41	128	210	KCNJ3,ACTG1,PIK3R1,CACNA1D,MEF2C,ITPR1,PPP1CC,ADCY8,MAP2K5,GNAO1,NFATC2,PPP1R12A,ADCY2,RCN1,RYR2,GUCY1A2,PRKAG3,PRKX,PPP3CA,PLA2G4A,RGS2,GNAI1,CACNG2,CAMK2B,RCAN1,CACNA2D3,CAMK4,CACNB2,PLCB1,CALM2,GNAS,ADCY6,PLCB4,KCNJ5,MYLK,PRKAG1,ROCK1,TRPC7,CACNA2D1,CACNA1C,CAMK1D
path:hsa04723	Retrograde endocannabinoid signaling	1.1581640123763298e-05	0.00029340154980200356	103	32	123	203	KCNJ3,RIMS1,CACNA1D,GABRA6,ITPR1,GABRB1,ADCY8,GABRB3,GABRA5,GNB5,MAPK8,GNAO1,GABRG2,ADCY2,GRM1,CACNA1A,PRKX,GRM5,GNAI1,SLC17A6,GRIA4,PLCB1,ADCY6,GABRG3,PLCB4,KCNJ5,GRIA1,GABRG1,SLC32A1,GNG2,CACNA1C,GRIA3
path:hsa05205	Proteoglycans in cancer	0.004877114362871495	0.02180357009283727	204	44	122	189	FZD8,ACTG1,PIK3R1,KDR,ITPR1,IGF1R,PPP1CC,ESR1,TGFB1,WNT4,MMP2,STAT3,PPP1R12A,GAB1,FASLG,RDX,PTK2,RPS6,FZD10,WNT8B,CTNNB1,AKT1,CAV2,PRKX,TLR4,AKT3,ITGB5,ANK2,VEGFA,IQGAP1,CAMK2B,DROSHA,MET,MDM2,COL21A1,DCN,WNT7A,ERBB4,TWIST1,ROCK1,CBLB,HPSE2,SMAD2,SDC2
path:hsa04022	cGMP-PKG signaling pathway	2.324454240708225e-05	0.0005047386351252146	167	45	129	187	PIK3R1,CACNA1D,KCNMA1,MEF2C,ITPR1,KCNMB2,PPP1CC,ADCY8,TRPC6,ADRA2A,NFATC2,PPP1R12A,ADCY2,FXYD2,PRKG1,EDNRB,EDNRA,GUCY1A2,PRKG2,MEF2D,ATP2B1,AKT1,CREB3L1,ZNF32,PPP3CA,AKT3,RGS2,GTF2IRD1,GNAI1,VDAC1,ADRA1B,SLC8A3,GNA12,CREB5,PLCB1,PDE2A,CALM2,ADCY6,PLCB4,KCNU1,MYLK,ROCK1,KCNMB4,CACNA1C,SLC8A1
path:hsa05032	Morphine addiction	8.591612584495306e-06	0.0002611850225686573	93	30	103	183	KCNJ3,PDE4B,GABRA6,GABRB1,ADCY8,GABRB3,GABRA5,GNB5,PDE1C,GABBR2,GNAO1,ADCY2,PDE10A,PDE1A,CACNA1A,PRKX,GRK6,GNAI1,PDE2A,GNAS,ADCY6,GABRG3,KCNJ5,GABRG1,SLC32A1,ADRBK2,PDE4C,GNG2,PDE4D,GABRG2
path:hsa05202	Transcriptional misregulation in cancer	0.010227310322032664	0.03976520403146653	179	38	107	178	CEBPA,RUNX1T1,MYCN,SIX4,PAX5,MEF2C,IGF1R,EYA1,IL8,IL1R2,TFE3,HIST1H3A,TSPAN7,PTK2,CEBPB,PBX1,HDAC2,MEIS1,IGFBP3,ETV6,FLT3,RARA,PAX3,MET,MAF,MDM2,NR4A3,RXRG,WT1,PML,JMJD1C,HDAC1,JUP,RXRA,CEBPE,SUPT3H,TAF15,GRIA3
path:hsa04510	Focal adhesion	0.010464527376701718	0.03976520403146653	207	43	116	175	ACTG1,PIK3R1,VEGFC,KDR,PDGFC,COL6A5,IGF1R,LAMA3,PPP1CC,ITGA3,MAPK8,PPP1R12A,RAPGEF1,COL11A1,SHC4,COL1A2,PTK2,CTNNB1,AKT1,PDGFRA,COL5A2,CAV2,VWF,COL1A1,PAK4,AKT3,ITGB5,LAMC3,VEGFA,COL27A1,MET,TNR,ITGA1,COL5A1,PAK7,MYL10,RASGRF1,COL4A2,MYLK,VAV1,ROCK1,COL4A1,PDGFD
path:hsa04520	Adherens junction	0.0020271867119357424	0.012325295208569313	73	20	93	171	YES1,ACTG1,MAP3K7,SSX2IP,TCF7L2,TGFBR1,IGF1R,TCF4,FARP2,CTNNA2,CTNNB1,PVRL1,CTNNA3,IQGAP1,WASF3,MET,SMAD3,SORBS1,PTPRM,SMAD2
path:hsa04728	Dopaminergic synapse	0.00017969845073432462	0.0015174535839787412	131	35	105	165	KCNJ3,CACNA1D,GRIN2B,PPP2R2C,ITPR1,PPP1CC,PPP2R5E,MAPK8,GNB5,GNAO1,PPP2R3A,AKT1,CREB3L1,CACNA1A,KIF5C,PRKX,PPP3CA,PPP2R3B,AKT3,GNAI1,CAMK2B,PPP2R2B,PPP2R5C,CREB5,GRIA4,PLCB1,CALM2,GNAS,GNAL,PLCB4,KCNJ5,GRIA1,GNG2,CACNA1C,GRIA3
path:hsa04261	Adrenergic signaling in cardiomyocytes	0.0006138267292744045	0.004665083142485474	149	37	113	164	SCN7A,PIK3R1,CACNA1D,PPP2R2C,PPP1R1A,PPP1CC,PPP2R5E,ADCY8,KCNE1,PPP2R3A,SCN4B,ADCY2,FXYD2,RYR2,ATP2B1,AKT1,CREB3L1,PRKX,PPP2R3B,AKT3,GNAI1,ADRA1B,CACNG2,CAMK2B,PPP2R2B,PPP2R5C,CACNA2D3,CACNB2,CREB5,PLCB1,CALM2,GNAS,ADCY6,PLCB4,CACNA2D1,CACNA1C,SLC8A1
path:hsa04725	Cholinergic synapse	0.0023101002703579962	0.01350520158055444	113	28	97	162	KCNJ3,PIK3R1,CACNA1D,ITPR1,ADCY8,GNB5,CHRNA4,GNAO1,ADCY2,KCNQ3,AKT1,CREB3L1,CACNA1A,PRKX,KCNQ5,AKT3,GNAI1,CAMK2B,CHRM3,CAMK4,CREB5,PLCB1,ADCY6,PLCB4,CHRNB4,GNG2,CHRM2,CACNA1C
path:hsa04911	Insulin secretion	0.000676241828347365	0.0048947027575618795	86	24	101	162	CACNA1D,KCNMA1,KCNMB2,ADCY8,ADCY2,FXYD2,KCNN2,RYR2,CREB3L1,PRKX,CAMK2B,CHRM3,GCG,CREB5,PLCB1,GNAS,ADCY6,PLCB4,KCNU1,RIMS2,PCLO,KCNMB4,CACNA1C,ADCYAP1
path:hsa04750	Inflammatory mediator regulation of TRP channels	0.005570921343479688	0.024193715548826072	99	24	87	151	ASIC4,PIK3R1,ITPR1,PPP1CC,ADCY8,MAPK8,PRKCQ,ADCY2,TRPV4,TRPV1,PRKX,PLA2G4A,IL1RAP,HTR2C,HTR2A,CAMK2B,PLCB1,CALM2,GNAS,ADCY6,PLCB4,PTGER4,TRPA1,ASIC2
path:hsa04713	Circadian entrainment	5.9896695416361185e-05	0.0008276634275715363	97	29	92	149	KCNJ3,CACNA1D,GRIN2B,ITPR1,NOS1AP,ADCY8,GNB5,GNAO1,PRKG1,ADCY2,RYR2,GUCY1A2,PRKG2,PRKX,GNAI1,CAMK2B,ADCY10,NOS1,GRIA4,PLCB1,CALM2,GNAS,ADCY6,PLCB4,KCNJ5,GRIA1,GNG2,CACNA1C,GRIA3
path:hsa04727	GABAergic synapse	0.003096442959642085	0.01568864432885323	90	23	86	144	SLC6A1,CACNA1D,GABRA6,GABRB1,ADCY8,GABRB3,GABRA5,GNB5,GAD2,GABBR2,GNAO1,ADCY2,CACNA1A,PRKX,GNAI1,PLCL1,ADCY6,GABRG3,GABRG1,SLC32A1,GNG2,CACNA1C,GABRG2
path:hsa04611	Platelet activation	0.0033011109718921678	0.016186092507342244	131	31	100	141	ACTG1,PIK3R1,VAMP8,ITPR1,PPP1CC,ADCY8,PPP1R12A,PRKG1,ADCY2,COL11A1,ORAI1,COL1A2,GUCY1A2,PRKG2,AKT1,COL5A2,PRKX,VWF,COL1A1,PLA2G4A,AKT3,GNAI1,COL27A1,COL5A1,PLCB1,GNAS,ADCY6,PLCB4,MYLK,ROCK1,SYK
path:hsa05218	Melanoma	6.69700137538715e-05	0.0008482868408823724	71	23	88	139	PIK3R1,FGF10,FGF4,FGF12,FGF9,PDGFC,IGF1R,E2F3,FGF14,RB1,AKT1,PDGFD,PDGFRA,AKT3,FGF16,FGF5,MET,FGF20,MDM2,FGF13,FGF11,MITF,CDK4
path:hsa04270	Vascular smooth muscle contraction	0.0034395243400848763	0.016337740615403162	121	29	88	128	CACNA1D,PLA2G2F,KCNMA1,ITPR1,KCNMB2,PPP1CC,ADCY8,PRKCQ,PPP1R12A,CALCRL,ADCY2,PRKG1,EDNRA,GUCY1A2,PRKX,PLA2G4A,ADRA1B,GNA12,PLCB1,CALM2,GNAS,ADCY6,PLCB4,KCNU1,MYLK,ROCK1,CALD1,KCNMB4,CACNA1C
path:hsa04971	Gastric acid secretion	0.00017689970245867608	0.0015174535839787412	75	23	75	128	ITPR1,KCNE2,ADCY8,CA2,SLC26A7,ADCY2,KCNJ1,ATP4B,PRKX,KCNK2,KCNJ16,GNAI1,CAMK2B,CHRM3,KCNJ15,PLCB1,CALM2,GNAS,ADCY6,PLCB4,MYLK,CFTR,ATP4A
path:hsa04970	Salivary secretion	0.013156554860285361	0.04877552045764329	90	21	78	126	KCNMA1,CST5,ITPR1,ADCY8,PRKG1,ADCY2,FXYD2,GUCY1A2,PRKG2,ATP2B1,PRKX,ADRA1B,CHRM3,NOS1,PLCB1,PRB2,CALM2,AMY1C,ADCY6,GNAS,PLCB4
path:hsa04915	Estrogen signaling pathway	0.006387462262058061	0.02696928510646737	100	24	79	121	KCNJ3,PIK3R1,ITPR1,ADCY8,ESR1,MMP2,GABBR2,GNAO1,ADCY2,SHC4,GRM1,AKT1,CREB3L1,FKBP5,PRKX,AKT3,GNAI1,CREB5,PLCB1,CALM2,GNAS,ADCY6,PLCB4,KCNJ5
path:hsa05033	Nicotine addiction	2.800937513632395e-05	0.0005321781275901551	40	16	57	119	CHRNA4,GABRG3,GRIN2B,GRIA1,GABRG1,GABRA5,GABRA6,GRIA3,SLC32A1,GABRB1,SLC17A6,GABRB3,CACNA1A,GRIA4,GRIN3A,GABRG2
path:hsa04540	Gap junction	0.0004907555657925102	0.003926044526340082	89	25	80	117	PDGFC,ITPR1,LPAR1,ADCY8,MAP2K5,GJA1,PRKG1,ADCY2,GRM1,GUCY1A2,PRKG2,PDGFRA,PRKX,GRM5,GPR26,GNAI1,HTR2C,HTR2A,PLCB1,GNAS,ADCY6,PLCB4,TUBA3C,TUBA1B,PDGFD
path:hsa05146	Amoebiasis	0.002680336803424841	0.014099660339669915	109	27	69	115	NOS2,PIK3R1,LAMA3,TGFB1,IL8,IL1R2,COL11A1,HSPB1,COL1A2,PTK2,CD1A,COL5A2,PRKX,RAB5A,GNA15,COL1A1,TLR4,LAMC3,COL27A1,COL5A1,PLCB1,GNAS,GNAL,PLCB4,ARG1,COL4A2,COL4A1
path:hsa04919	Thyroid hormone signaling pathway	0.0026316428139962025	0.014099660339669915	119	29	75	114	MED13L,NCOA1,ACTG1,PIK3R1,GRIP1,DIO2,PFKFB2,PFKP,ESR1,WNT4,FXYD2,RCN1,NCOA3,CTNNB1,AKT1,HDAC2,PRKX,AKT3,RCAN1,MDM2,RXRG,PLCB1,TBC1D4,DIO3,PLCB4,MED30,HDAC1,RXRA,MED12L
path:hsa00512	Mucin type O-Glycan biosynthesis	0.004090867353762482	0.018842782962784764	31	10	52	108	GALNTL6,ST3GAL2,GALNT13,GALNT18,GALNT1,ST3GAL1,GALNT12,GALNT8,GALNT2,WBSCR17
path:hsa05142	Chagas disease (American trypanosomiasis)	0.0026900667753317602	0.014099660339669915	104	26	70	104	NFKBIA,NOS2,PIK3R1,PPP2R2C,TGFBR1,IL2,TGFB1,MAPK8,GNAO1,IL8,FASLG,AKT1,GNA15,TLR4,AKT3,GNAI1,PPP2R2B,IFNGR2,IFNGR1,PLCB1,SMAD3,GNAS,GNAL,PLCB4,TICAM1,SMAD2
path:hsa04720	Long-term potentiation	0.0015716533742378663	0.01065908833913397	67	19	66	100	GRIN2B,ITPR1,PPP1R1A,RPS6KA1,PPP1CC,ADCY8,GRM1,RPS6KA3,PRKX,PPP3CA,RPS6KA2,GRM5,CAMK2B,CAMK4,PLCB1,CALM2,PLCB4,GRIA1,CACNA1C
path:hsa04730	Long-term depression	0.00010649273810097155	0.0012451458608728982	60	20	59	97	CRH,ITPR1,IGF1R,PPP1R17,GNAO1,PRKG1,GRM1,GUCY1A2,PRKG2,CACNA1A,PLA2G4A,GNAI1,GNA12,NOS1,PLCB1,GNAS,GRID2,PLCB4,GRIA1,GRIA3
path:hsa04976	Bile secretion	0.0016786210170942947	0.01065908833913397	72	20	59	96	AQP4,ADCY8,CA2,SLC10A2,ADCY2,FXYD2,KCNN2,SLC10A1,ABCG2,SCARB1,PRKX,SLCO1B1,ABCG8,ABCC2,SLCO1B3,GNAS,ADCY6,CFTR,RXRA,SCTR
path:hsa05031	Amphetamine addiction	0.010410039439049903	0.03976520403146653	68	17	52	89	GNAS,CACNA1D,GRIA1,GRIN2B,PRKX,CAMK2B,HDAC1,PPP3CA,PPP1CC,CREB3L1,CAMK4,GRIN3A,CACNA1C,GRIA4,CREB5,CALM2,GRIA3
path:hsa05220	Chronic myeloid leukemia	0.010416548849208174	0.03976520403146653	73	18	53	77	NFKBIA,PIK3R1,AKT3,CTBP2,SHC4,BCR,TGFBR1,RB1,CBLB,HDAC1,GAB2,AKT1,HDAC2,CDK4,TGFB1,MDM2,E2F3,SMAD3
path:hsa04720	Long-term potentiation	0.0007165327143198621	0.004816621714804543	67	19	80	88	RPS6KA2,PPP1R1A,PRKX,PLCB4,PPP1CC,CAMK4,PLCB1,CAMK2B,CALM2,RPS6KA3,GRM5,RPS6KA1,GRM1,PPP3CA,CACNA1C,ITPR1,GRIA1,GRIN2B,ADCY8
path:hsa04976	Bile secretion	0.0007485290502736789	0.004816621714804543	72	20	72	84	SLC10A2,FXYD2,ABCG2,ADCY2,PRKX,KCNN2,CFTR,SCTR,ABCC2,RXRA,SLC10A1,ADCY6,SLCO1B1,AQP4,SLCO1B3,SCARB1,ABCG8,GNAS,CA2,ADCY8
path:hsa04914	Progesterone-mediated oocyte maturation	0.01020391802177181	0.03595666350529114	88	20	74	82	AKT1,ANAPC10,MAD1L1,MOS,ADCY2,CDC16,PRKX,RPS6KA2,AKT3,IGF1R,RPS6KA3,RPS6KA1,ANAPC1,MAPK8,ADCY6,MAD2L1,PIK3R1,GNAI1,CPEB2,ADCY8
path:hsa05031	Amphetamine addiction	0.0054937668672837585	0.021975067469135034	68	17	66	76	HDAC1,PRKX,PPP1CC,CAMK4,GRIA4,CAMK2B,CALM2,GRIA3,GRIN3A,CREB5,PPP3CA,CACNA1C,GRIA1,CREB3L1,GRIN2B,GNAS,CACNA1D
path:hsa04961	Endocrine and other factor-regulated calcium reabsorption	0.01391756311057572	0.04577331867478237	48	12	40	47	ATP2B1,FXYD2,PRKX,RAB11A,PLCB4,SLC8A1,PLCB1,CALB1,CLTA,ADCY6,ESR1,GNAS
