# Supplementary material for: Functional annotation of noncoding mutations in cancer
Source: Life Sci Alliance. 2021 Jul 19;4(9):e201900523. doi: 10.26508/lsa.201900523 (PMC8321657; doi:10.26508/lsa.201900523)
Supplement: Supplementary file 9 [file LSA-2019-00523_TableS9.xls]

## Sheet: TableS9
Table S9	Annotation resources
Cell line	Assay	Accession code
A549	ATF3	ENCFF002CFG
A549	BCL3	ENCFF002CFH
A549	BHLHE40	ENCFF002COC
A549	CBX2	ENCFF070KLR
A549	CBX2	ENCFF754DJY
A549	CBX8	ENCFF616YRQ
A549	CBX8	ENCFF744DTQ
A549	CEBPB	ENCFF002COD
A549	CHD1	ENCFF203CYT
A549	CHD1	ENCFF488FFA
A549	CHD4	ENCFF231RXA
A549	CHD4	ENCFF409DHX
A549	CHD7	ENCFF018HZN
A549	CHD7	ENCFF331UCZ
A549	CREB1	ENCFF002CFI
A549	CTCF	ENCFF002CFJ
A549	CTCF	ENCFF002CFK
A549	CTCF	ENCFF002DAD
A549	CTCF	ENCFF002DBU
A549	EHMT2	ENCFF071ZMT
A549	EHMT2	ENCFF897NIN
A549	ELF1	ENCFF002CFL
A549	ELK1	ENCFF241RXJ
A549	ELK1	ENCFF608QSV
A549	EP300	ENCFF002CFV
A549	ESRRA	ENCFF097NFL
A549	ESRRA	ENCFF266ORV
A549	ETS1	ENCFF002CFM
A549	FOSL2	ENCFF002CFN
A549	FOXA1	ENCFF002CFO
A549	GABPA	ENCFF002CFP
A549	HDAC2	ENCFF415WEH
A549	HDAC2	ENCFF801YBY
A549	JUN	ENCFF708LCH
A549	JUN	ENCFF775ODT
A549	KAT2B	ENCFF436WSL
A549	KAT2B	ENCFF655YMK
A549	KDM1A	ENCFF044XMF
A549	KDM1A	ENCFF589JZW
A549	KDM5A	ENCFF177IRJ
A549	KDM5A	ENCFF397TFF
A549	MAX	ENCFF002COE
A549	MAZ	ENCFF056JRV
A549	MAZ	ENCFF194RVO
A549	MYC	ENCFF001VDO
A549	NFE2L2	ENCFF459RDS
A549	NFE2L2	ENCFF654YPN
A549	NR3C1	ENCFF002CFQ
A549	NR3C1	ENCFF002CFR
A549	NR3C1	ENCFF002CFS
A549	NR3C1	ENCFF002CFT
A549	PHF8	ENCFF132KNA
A549	PHF8	ENCFF890IRR
A549	POLR2A	ENCFF002CFW
A549	POLR2A	ENCFF002CFX
A549	POLR2A	ENCFF002DAE
A549	POLR2AphosphoS2	ENCFF002COF
A549	RAD21	ENCFF002COG
A549	REST	ENCFF002CFU
A549	REST	ENCFF188XRD
A549	REST	ENCFF517QVD
A549	RNF2	ENCFF626AQW
A549	RNF2	ENCFF896PRX
A549	SIN3A	ENCFF002CFY
A549	SIN3A	ENCFF349BKJ
A549	SIN3A	ENCFF880FRC
A549	SIX5	ENCFF002CFZ
A549	SMC3	ENCFF518OGP
A549	SMC3	ENCFF924AMH
A549	SREBF1	ENCFF842AHE
A549	SREBF1	ENCFF842MSG
A549	SREBF2	ENCFF365KRM
A549	SREBF2	ENCFF549OBS
A549	TAF1	ENCFF002CGA
A549	TCF12	ENCFF002CGB
A549	USF1	ENCFF002CGC
A549	USF1	ENCFF002CGD
A549	USF1	ENCFF002CGE
A549	YY1	ENCFF002CGF
A549	ZBTB33	ENCFF002CGG
A549	ChromHMM	E114_15_coreMarks_dense
A549	DNase-seq	ENCFF001UUD
A549	DNase-seq	ENCFF001VYQ
A549	DNase-seq	ENCFF001WDB
A549	DNase-seq	ENCFF001WDC
A549	DNase-seq	ENCFF311TYS
A549	DNase-seq	ENCFF702LQI
GM12878	ATF2	ENCFF002CGO
GM12878	ATF2	ENCFF049KAI
GM12878	ATF2	ENCFF127GYQ
GM12878	ATF3	ENCFF002CGP
GM12878	BATF	ENCFF002CGQ
GM12878	BCL11A	ENCFF002CGR
GM12878	BCL3	ENCFF002CGS
GM12878	BCLAF1	ENCFF002CGT
GM12878	BHLHE40	ENCFF002COK
GM12878	BMI1	ENCFF626WXN
GM12878	BMI1	ENCFF809PXE
GM12878	BRCA1	ENCFF002COL
GM12878	CBFB	ENCFF809BIO
GM12878	CBFB	ENCFF965YEN
GM12878	CBX3	ENCFF141LEI
GM12878	CBX3	ENCFF607ZXG
GM12878	CBX5	ENCFF031TYY
GM12878	CBX5	ENCFF420YHY
GM12878	CBX8	ENCFF571DSA
GM12878	CEBPB	ENCFF002CGU
GM12878	CEBPB	ENCFF198YQI
GM12878	CEBPB	ENCFF340TLG
GM12878	CEBPZ	ENCFF334TNQ
GM12878	CEBPZ	ENCFF992ABC
GM12878	CHD1	ENCFF002CON
GM12878	CHD2	ENCFF002COO
GM12878	CHD4	ENCFF428HSL
GM12878	CHD4	ENCFF499ZPP
GM12878	CHD7	ENCFF577UFH
GM12878	CHD7	ENCFF861BOG
GM12878	CREM	ENCFF534CKB
GM12878	CREM	ENCFF642JEY
GM12878	CTBP1	ENCFF833IYL
GM12878	CTCF	ENCFF002CDP
GM12878	CTCF	ENCFF002COQ
GM12878	CTCF	ENCFF002DAJ
GM12878	CTCF	ENCFF002DCM
GM12878	CUX1	ENCFF001VDY
GM12878	E2F4	ENCFF002COR
GM12878	EBF1	ENCFF002CGV
GM12878	EBF1	ENCFF002COS
GM12878	EED	ENCFF013HGJ
GM12878	EED	ENCFF515PNJ
GM12878	EGR1	ENCFF002CGW
GM12878	ELF1	ENCFF002CGX
GM12878	ELK1	ENCFF002COT
GM12878	EP300	ENCFF002CHI
GM12878	EP300	ENCFF002CPE
GM12878	EP300	ENCFF002CPF
GM12878	ESRRA	ENCFF001VEH
GM12878	ETS1	ENCFF002CGY
GM12878	ETV6	ENCFF191HSP
GM12878	ETV6	ENCFF272DJU
GM12878	ETV6	ENCFF312IMV
GM12878	ETV6	ENCFF766EDU
GM12878	EZH2	ENCFF002CDQ
GM12878	FOS	ENCFF002COM
GM12878	FOXM1	ENCFF002CGZ
GM12878	GABPA	ENCFF002CHA
GM12878	GABPA	ENCFF116EXQ
GM12878	GABPA	ENCFF627POZ
GM12878	HCFC1	ENCFF089XQG
GM12878	HCFC1	ENCFF149ELP
GM12878	HDGF	ENCFF935HIG
GM12878	HDGF	ENCFF991QKE
GM12878	IKZF1	ENCFF002COU
GM12878	IKZF1	ENCFF229YSW
GM12878	IKZF1	ENCFF343VAG
GM12878	IRF3	ENCFF103BPB
GM12878	IRF3	ENCFF735DCQ
GM12878	IRF4	ENCFF002CHB
GM12878	JUNB	ENCFF784PEF
GM12878	JUNB	ENCFF939TZS
GM12878	JUND	ENCFF002COV
GM12878	KAT2A	ENCFF001VEI
GM12878	KDM1A	ENCFF948QKK
GM12878	KDM1A	ENCFF996RRT
GM12878	KDM5A	ENCFF070LPO
GM12878	KDM5A	ENCFF756MMC
GM12878	MAFK	ENCFF112CKJ
GM12878	MAFK	ENCFF689AXJ
GM12878	MAX	ENCFF002COW
GM12878	MAZ	ENCFF002COX
GM12878	MEF2A	ENCFF002CHC
GM12878	MEF2C	ENCFF002CHD
GM12878	MLLT1	ENCFF173KPE
GM12878	MLLT1	ENCFF881VZH
GM12878	MTA2	ENCFF197TYK
GM12878	MTA2	ENCFF966RPL
GM12878	MTA3	ENCFF002CHE
GM12878	MXI1	ENCFF002COY
GM12878	MYB	ENCFF178GNI
GM12878	MYB	ENCFF351VHX
GM12878	MYC	ENCFF002DAI
GM12878	NBN	ENCFF055NJR
GM12878	NBN	ENCFF257OPZ
GM12878	NFATC1	ENCFF002CHF
GM12878	NFE2	ENCFF002COZ
GM12878	NFIC	ENCFF002CHG
GM12878	NFYA	ENCFF002CPB
GM12878	NFYB	ENCFF002CPC
GM12878	NR2C2	ENCFF002CPS
GM12878	NRF1	ENCFF002CPD
GM12878	PAX5	ENCFF002CHJ
GM12878	PAX5	ENCFF002CHK
GM12878	PBX3	ENCFF002CHL
GM12878	PKNOX1	ENCFF020GMZ
GM12878	PKNOX1	ENCFF618KHI
GM12878	PML	ENCFF002CHM
GM12878	POLR2A	ENCFF002CHO
GM12878	POLR2A	ENCFF002CPG
GM12878	POLR2A	ENCFF002CPH
GM12878	POLR2A	ENCFF002DAK
GM12878	POLR2AphosphoS2	ENCFF002CPI
GM12878	POLR2AphosphoS5	ENCFF002CHN
GM12878	POLR3G	ENCFF002CPJ
GM12878	POU2F2	ENCFF002CHP
GM12878	RAD21	ENCFF002CHR
GM12878	RAD21	ENCFF002CPK
GM12878	RAD51	ENCFF366QWL
GM12878	RAD51	ENCFF670SZZ
GM12878	RBBP5	ENCFF608GYJ
GM12878	RBBP5	ENCFF814CZI
GM12878	RCOR1	ENCFF002COP
GM12878	RELA	ENCFF002CPA
GM12878	REST	ENCFF002CHH
GM12878	RFX5	ENCFF002CPL
GM12878	RUNX3	ENCFF002CHS
GM12878	RXRA	ENCFF002CHT
GM12878	SIN3A	ENCFF002CPM
GM12878	SIX5	ENCFF002CHU
GM12878	SMAD5	ENCFF374VLY
GM12878	SMAD5	ENCFF406AWV
GM12878	SMC3	ENCFF002CPN
GM12878	SP1	ENCFF002CHV
GM12878	SPI1	ENCFF002CHQ
GM12878	SREBF1	ENCFF001VFJ
GM12878	SREBF2	ENCFF001VFK
GM12878	SRF	ENCFF002CHW
GM12878	STAT1	ENCFF002CPO
GM12878	STAT1	ENCFF760TJN
GM12878	STAT1	ENCFF891VHI
GM12878	STAT3	ENCFF002CPP
GM12878	STAT5A	ENCFF002CHX
GM12878	SUPT20H	ENCFF001VFI
GM12878	SUZ12	ENCFF138LJK
GM12878	SUZ12	ENCFF602TBS
GM12878	TAF1	ENCFF002CHY
GM12878	TARDBP	ENCFF374HJR
GM12878	TARDBP	ENCFF464FNU
GM12878	TARDBP	ENCFF822GPC
GM12878	TARDBP	ENCFF922UWO
GM12878	TBL1XR1	ENCFF002CPQ
GM12878	TBP	ENCFF002CPR
GM12878	TBX21	ENCFF164YUB
GM12878	TBX21	ENCFF483TKT
GM12878	TCF12	ENCFF002CHZ
GM12878	TCF3	ENCFF002CIA
GM12878	TCF7	ENCFF305ICK
GM12878	TCF7	ENCFF817AOQ
GM12878	TRIM22	ENCFF210AQD
GM12878	TRIM22	ENCFF348BYI
GM12878	TRIM22	ENCFF420KPV
GM12878	TRIM22	ENCFF685AUC
GM12878	UBTF	ENCFF304TSL
GM12878	UBTF	ENCFF784JBL
GM12878	USF1	ENCFF002CIB
GM12878	USF2	ENCFF002CPT
GM12878	WHSC1	ENCFF216PSI
GM12878	WHSC1	ENCFF756HVY
GM12878	WRNIP1	ENCFF002CPU
GM12878	YBX1	ENCFF344OJI
GM12878	YBX1	ENCFF506ECO
GM12878	YY1	ENCFF002CIC
GM12878	YY1	ENCFF002CPV
GM12878	ZBED1	ENCFF263PKH
GM12878	ZBED1	ENCFF694OTE
GM12878	ZBTB33	ENCFF002CID
GM12878	ZBTB40	ENCFF357WYN
GM12878	ZBTB40	ENCFF501JIG
GM12878	ZEB1	ENCFF002CIE
GM12878	ZNF143	ENCFF002CPW
GM12878	ZNF143	ENCFF197QJW
GM12878	ZNF143	ENCFF938XNY
GM12878	ZNF207	ENCFF294AKL
GM12878	ZNF207	ENCFF898CMX
GM12878	ZNF274	ENCFF002CPX
GM12878	ZNF384	ENCFF001VFW
GM12878	ZZZ3	ENCFF002CPY
GM12878	ChromHMM	E116_15_coreMarks_dense
GM12878	DNase-seq	ENCFF001UVC
GM12878	DNase-seq	ENCFF001WFT
GM12878	DNase-seq	ENCFF001WFU
GM12878	DNase-seq	ENCFF077ZRM
GM12878	DNase-seq	ENCFF125VVN
GM12878	DNase-seq	ENCFF184YKB
GM12878	DNase-seq	ENCFF323SNU
GM12878	DNase-seq	ENCFF471PUH
Gastric	ChromHMM	E094_15_coreMarks_dense
Gastric	DNase-seq	E094-DNase.macs2
HCT116	CTCF	ENCFF002DCT
HCT116	POLR2A	ENCFF002CRK
HCT116	POLR2AphosphoS5	ENCFF002CJU
HCT116	TCF7L2	ENCFF002CRL
HCT116	YY1	ENCFF002CJV
HCT116	ZBTB33	ENCFF002CJW
HCT116	ChromHMM	E075_15_coreMarks_dense
HCT116	DNase-seq	ENCFF001SQU
HCT116	DNase-seq	ENCFF001WIJ
HCT116	DNase-seq	ENCFF001WIK
HCT116	DNase-seq	ENCFF851NWR
HCT116	DNase-seq	ENCFF927AHJ
HEK293	AEBP2	ENCFF604WLL
HEK293	AEBP2	ENCFF942VHF
HEK293	ATF2	ENCFF467FLP
HEK293	ATF2	ENCFF773QUE
HEK293	BCL11A	ENCFF159IBP
HEK293	BCL11A	ENCFF789RZF
HEK293	BCL11B	ENCFF292GRY
HEK293	BCL11B	ENCFF319HXP
HEK293	CTCF	ENCFF002DCV
HEK293	CTCF	ENCFF319BJJ
HEK293	CTCF	ENCFF728WNY
HEK293	EGR2	ENCFF364FSA
HEK293	EGR2	ENCFF632ZBP
HEK293	ELK4	ENCFF002CRM
HEK293	FEZF1	ENCFF070GBJ
HEK293	FEZF1	ENCFF965MJL
HEK293	GFI1B	ENCFF357ZYM
HEK293	GFI1B	ENCFF750YHY
HEK293	GLI4	ENCFF482SMS
HEK293	GLI4	ENCFF632HLA
HEK293	GLIS1	ENCFF016RPR
HEK293	GLIS1	ENCFF611XTK
HEK293	GLIS2	ENCFF649JWU
HEK293	GLIS2	ENCFF850KJN
HEK293	HIC1	ENCFF065VOT
HEK293	HIC1	ENCFF111CFA
HEK293	IKZF2	ENCFF138EEW
HEK293	IKZF2	ENCFF971AEE
HEK293	INSM2	ENCFF201GAD
HEK293	INSM2	ENCFF529VEW
HEK293	KLF17	ENCFF065RDT
HEK293	KLF17	ENCFF906MWO
HEK293	KLF1	ENCFF464TTK
HEK293	KLF1	ENCFF620ZDF
HEK293	KLF7	ENCFF257CVI
HEK293	KLF7	ENCFF783PLT
HEK293	KLF8	ENCFF057UHI
HEK293	KLF8	ENCFF383USV
HEK293	KLF9	ENCFF904HOD
HEK293	KLF9	ENCFF990DDG
HEK293	MAZ	ENCFF827PJO
HEK293	MAZ	ENCFF834ZRT
HEK293	MYNN	ENCFF045LTC
HEK293	MYNN	ENCFF786FAF
HEK293	OSR2	ENCFF043BDV
HEK293	OSR2	ENCFF888SGJ
HEK293	OVOL3	ENCFF171TPH
HEK293	OVOL3	ENCFF620ZAV
HEK293	PATZ1	ENCFF338QWU
HEK293	PATZ1	ENCFF973MRE
HEK293	POLR2A	ENCFF002CRO
HEK293	PRDM10	ENCFF137PCZ
HEK293	PRDM10	ENCFF540BMV
HEK293	PRDM12	ENCFF231YQK
HEK293	PRDM12	ENCFF576GZP
HEK293	PRDM1	ENCFF136QPN
HEK293	PRDM1	ENCFF768SBV
HEK293	PRDM2	ENCFF414FDG
HEK293	PRDM2	ENCFF977PXD
HEK293	REST	ENCFF173KZO
HEK293	REST	ENCFF201ZGY
HEK293	SCRT1	ENCFF180XLV
HEK293	SCRT1	ENCFF925JLQ
HEK293	SCRT2	ENCFF108WNX
HEK293	SCRT2	ENCFF670DXC
HEK293	SP2	ENCFF273UOE
HEK293	SP2	ENCFF905HYT
HEK293	SP3	ENCFF732SYV
HEK293	SP3	ENCFF951EFK
HEK293	SP7	ENCFF119WLE
HEK293	SP7	ENCFF643QTL
HEK293	TCF7L2	ENCFF002CRP
HEK293	TRIM28	ENCFF002CRN
HEK293	TRIM28	ENCFF642DXY
HEK293	TRIM28	ENCFF721FYE
HEK293	TSHZ1	ENCFF206SGM
HEK293	TSHZ1	ENCFF355MAL
HEK293	WT1	ENCFF267HPJ
HEK293	WT1	ENCFF551DVX
HEK293	ZBTB11	ENCFF168HHB
HEK293	ZBTB17	ENCFF047LUI
HEK293	ZBTB1	ENCFF589WFG
HEK293	ZBTB1	ENCFF986AMZ
HEK293	ZBTB33	ENCFF137UPK
HEK293	ZBTB33	ENCFF453PBV
HEK293	ZBTB49	ENCFF438QDX
HEK293	ZBTB49	ENCFF843TJJ
HEK293	ZBTB7A	ENCFF226PFK
HEK293	ZBTB7A	ENCFF884TCI
HEK293	ZBTB8A	ENCFF231DQM
HEK293	ZEB1	ENCFF335ZMQ
HEK293	ZEB1	ENCFF677ZDS
HEK293	ZEB2	ENCFF232UWD
HEK293	ZEB2	ENCFF389ZVX
HEK293	ZFP2	ENCFF349PFG
HEK293	ZFP2	ENCFF668QCL
HEK293	ZFP37	ENCFF298TDL
HEK293	ZFP37	ENCFF755ATW
HEK293	ZFP3	ENCFF586MBE
HEK293	ZFP3	ENCFF955KTW
HEK293	ZFP41	ENCFF265XWO
HEK293	ZFP41	ENCFF429ZIY
HEK293	ZFP64	ENCFF495EIZ
HEK293	ZFP64	ENCFF616VGK
HEK293	ZFP69B	ENCFF049AEN
HEK293	ZFP69B	ENCFF943KIE
HEK293	ZNF101	ENCFF025ECP
HEK293	ZNF101	ENCFF212STL
HEK293	ZNF121	ENCFF467AMU
HEK293	ZNF121	ENCFF875JQT
HEK293	ZNF138	ENCFF254EAY
HEK293	ZNF138	ENCFF847UBR
HEK293	ZNF140	ENCFF027VBY
HEK293	ZNF140	ENCFF873HOK
HEK293	ZNF146	ENCFF290YYY
HEK293	ZNF146	ENCFF380RAW
HEK293	ZNF16	ENCFF461WTB
HEK293	ZNF16	ENCFF824SRC
HEK293	ZNF175	ENCFF547AEK
HEK293	ZNF175	ENCFF637SBD
HEK293	ZNF18	ENCFF692NMB
HEK293	ZNF18	ENCFF820HLI
HEK293	ZNF202	ENCFF555MEJ
HEK293	ZNF202	ENCFF954HYI
HEK293	ZNF239	ENCFF340UWW
HEK293	ZNF239	ENCFF963GZX
HEK293	ZNF24	ENCFF405RGE
HEK293	ZNF24	ENCFF998UPD
HEK293	ZNF263	ENCFF002CRQ
HEK293	ZNF264	ENCFF327WRS
HEK293	ZNF264	ENCFF428ATD
HEK293	ZNF280D	ENCFF262QVD
HEK293	ZNF280D	ENCFF629SHB
HEK293	ZNF292	ENCFF526BBH
HEK293	ZNF292	ENCFF559OMC
HEK293	ZNF2	ENCFF296EBH
HEK293	ZNF2	ENCFF532UBJ
HEK293	ZNF324	ENCFF335HUL
HEK293	ZNF324	ENCFF834YMY
HEK293	ZNF335	ENCFF174VIF
HEK293	ZNF341	ENCFF681NYX
HEK293	ZNF341	ENCFF901JLS
HEK293	ZNF346	ENCFF275JSQ
HEK293	ZNF346	ENCFF805WNI
HEK293	ZNF354C	ENCFF033FOE
HEK293	ZNF354C	ENCFF528GYU
HEK293	ZNF362	ENCFF107VFO
HEK293	ZNF362	ENCFF454PDU
HEK293	ZNF366	ENCFF453PAJ
HEK293	ZNF366	ENCFF950PWQ
HEK293	ZNF382	ENCFF094YGF
HEK293	ZNF382	ENCFF927JFM
HEK293	ZNF391	ENCFF187XKX
HEK293	ZNF391	ENCFF652PRN
HEK293	ZNF394	ENCFF026PKV
HEK293	ZNF394	ENCFF312UBO
HEK293	ZNF414	ENCFF081QXY
HEK293	ZNF414	ENCFF283OHQ
HEK293	ZNF423	ENCFF260VLG
HEK293	ZNF423	ENCFF587MJE
HEK293	ZNF438	ENCFF097BRO
HEK293	ZNF438	ENCFF296ZPX
HEK293	ZNF488	ENCFF010JWV
HEK293	ZNF488	ENCFF978PTL
HEK293	ZNF48	ENCFF519CSQ
HEK293	ZNF48	ENCFF544WQV
HEK293	ZNF501	ENCFF185ABB
HEK293	ZNF501	ENCFF545SII
HEK293	ZNF518A	ENCFF415VBF
HEK293	ZNF518A	ENCFF448FAP
HEK293	ZNF547	ENCFF005XPI
HEK293	ZNF547	ENCFF252PVK
HEK293	ZNF558	ENCFF234SBM
HEK293	ZNF558	ENCFF850TPX
HEK293	ZNF580	ENCFF288FJD
HEK293	ZNF580	ENCFF563QQH
HEK293	ZNF585B	ENCFF753DVQ
HEK293	ZNF585B	ENCFF787RHQ
HEK293	ZNF600	ENCFF215KBX
HEK293	ZNF600	ENCFF775EAL
HEK293	ZNF610	ENCFF387YMM
HEK293	ZNF610	ENCFF512FOT
HEK293	ZNF623	ENCFF010QHU
HEK293	ZNF623	ENCFF572DQF
HEK293	ZNF639	ENCFF144ZMZ
HEK293	ZNF639	ENCFF779HAK
HEK293	ZNF641	ENCFF420NDX
HEK293	ZNF641	ENCFF631XFA
HEK293	ZNF654	ENCFF177CIX
HEK293	ZNF654	ENCFF772LIX
HEK293	ZNF664	ENCFF497IKJ
HEK293	ZNF664	ENCFF943FSB
HEK293	ZNF680	ENCFF218FJC
HEK293	ZNF680	ENCFF535VSU
HEK293	ZNF692	ENCFF234YTK
HEK293	ZNF692	ENCFF614DSW
HEK293	ZNF697	ENCFF057ACN
HEK293	ZNF697	ENCFF426JLJ
HEK293	ZNF707	ENCFF053UVX
HEK293	ZNF707	ENCFF114AMU
HEK293	ZNF71	ENCFF811QLM
HEK293	ZNF71	ENCFF873GWM
HEK293	ZNF76	ENCFF107XYH
HEK293	ZNF76	ENCFF796MFI
HEK293	ZNF781	ENCFF506LCO
HEK293	ZNF781	ENCFF990ZGG
HEK293	ZNF788	ENCFF720JUU
HEK293	ZNF788	ENCFF857JCZ
HEK293	ZNF800	ENCFF178EYU
HEK293	ZNF800	ENCFF352ZIC
HEK293	ZNF837	ENCFF710QPE
HEK293	ZNF837	ENCFF714VJU
HEK293	ZNF8	ENCFF083OEA
HEK293	ZNF8	ENCFF530OBE
HEK293	ZSCAN16	ENCFF177JFZ
HEK293	ZSCAN16	ENCFF227RAO
HEK293	ZSCAN20	ENCFF876PAM
HEK293	ZSCAN20	ENCFF991WWA
HEK293	ZSCAN23	ENCFF150GKP
HEK293	ZSCAN23	ENCFF491HFW
HEK293	ZSCAN5A	ENCFF483STV
HEK293	ZSCAN5A	ENCFF930WVO
HEK293	ZXDB	ENCFF030UCM
HEK293	ZXDB	ENCFF065ULP
HEK293	ChromHMM	E086_15_coreMarks_dense
HeLa-S3	BDP1	ENCFF002CRV
HeLa-S3	BRCA1	ENCFF002CRW
HeLa-S3	BRF1	ENCFF002CRX
HeLa-S3	BRF2	ENCFF002CRY
HeLa-S3	CEBPB	ENCFF002CSA
HeLa-S3	CHD1	ENCFF604NHY
HeLa-S3	CHD1	ENCFF843RWM
HeLa-S3	CHD2	ENCFF002CSC
HeLa-S3	CTCF	ENCFF002CDW
HeLa-S3	CTCF	ENCFF002DAU
HeLa-S3	CTCF	ENCFF002DCW
HeLa-S3	DEK	ENCFF675BLG
HeLa-S3	DEK	ENCFF715ONG
HeLa-S3	E2F1	ENCFF002CSG
HeLa-S3	E2F1	ENCFF002CSM
HeLa-S3	E2F4	ENCFF002CSH
HeLa-S3	E2F6	ENCFF002CSI
HeLa-S3	ELK1	ENCFF002CSJ
HeLa-S3	ELK4	ENCFF002CSK
HeLa-S3	EP300	ENCFF002CSX
HeLa-S3	EZH2	ENCFF002CDX
HeLa-S3	FOS	ENCFF002CSB
HeLa-S3	GABPA	ENCFF002CJX
HeLa-S3	GTF2F1	ENCFF002CSL
HeLa-S3	GTF3C2	ENCFF002CTL
HeLa-S3	HCFC1	ENCFF001VIN
HeLa-S3	IRF3	ENCFF002CSO
HeLa-S3	JUND	ENCFF002CSP
HeLa-S3	JUN	ENCFF002CSD
HeLa-S3	KAT2A	ENCFF001VIK
HeLa-S3	MAFF	ENCFF488AIK
HeLa-S3	MAFF	ENCFF910DMQ
HeLa-S3	MAFK	ENCFF002CSQ
HeLa-S3	MAFK	ENCFF405BKG
HeLa-S3	MAFK	ENCFF416IPZ
HeLa-S3	MAX	ENCFF002CSR
HeLa-S3	MAZ	ENCFF002CSS
HeLa-S3	MXI1	ENCFF002CST
HeLa-S3	MYC	ENCFF002CSE
HeLa-S3	MYC	ENCFF002DAT
HeLa-S3	NFE2L2	ENCFF143EUO
HeLa-S3	NFE2L2	ENCFF866SGX
HeLa-S3	NFYA	ENCFF002CSU
HeLa-S3	NFYB	ENCFF002CSV
HeLa-S3	NR2C2	ENCFF002CTM
HeLa-S3	NRF1	ENCFF002CSW
HeLa-S3	POLR2A	ENCFF002CJZ
HeLa-S3	POLR2A	ENCFF002CSY
HeLa-S3	POLR2A	ENCFF002DAV
HeLa-S3	POLR2AphosphoS2	ENCFF002CSZ
HeLa-S3	POLR3A	ENCFF002CTD
HeLa-S3	PRDM1	ENCFF002CTA
HeLa-S3	RAD21	ENCFF002CTB
HeLa-S3	RCOR1	ENCFF002CSF
HeLa-S3	REST	ENCFF002CJY
HeLa-S3	RFX5	ENCFF002CTC
HeLa-S3	SMARCA4	ENCFF002CRZ
HeLa-S3	SMARCB1	ENCFF002CSN
HeLa-S3	SMARCC1	ENCFF002CRT
HeLa-S3	SMARCC2	ENCFF002CRU
HeLa-S3	SMC3	ENCFF002CTE
HeLa-S3	SREBF2	ENCFF063AMS
HeLa-S3	SREBF2	ENCFF411OEE
HeLa-S3	STAT1	ENCFF002CTG
HeLa-S3	STAT3	ENCFF002CTH
HeLa-S3	SUPT20H	ENCFF002CTF
HeLa-S3	TAF1	ENCFF002CKA
HeLa-S3	TBP	ENCFF002CTI
HeLa-S3	TCF7L2	ENCFF002CTJ
HeLa-S3	TCF7L2	ENCFF002CTK
HeLa-S3	UBTF	ENCFF841ATI
HeLa-S3	UBTF	ENCFF922BGZ
HeLa-S3	USF2	ENCFF002CTN
HeLa-S3	ZHX1	ENCFF093DQW
HeLa-S3	ZHX1	ENCFF157UDV
HeLa-S3	ZKSCAN1	ENCFF002CTO
HeLa-S3	ZNF143	ENCFF002CTP
HeLa-S3	ZNF274	ENCFF002CTQ
HeLa-S3	ZZZ3	ENCFF002CTR
HeLa-S3	ChromHMM	E117_15_coreMarks_dense
HeLa-S3	DNase-seq	ENCFF001SOU
HeLa-S3	DNase-seq	ENCFF001UVR
HeLa-S3	DNase-seq	ENCFF001UVS
HeLa-S3	DNase-seq	ENCFF001WIR
HeLa-S3	DNase-seq	ENCFF001WIS
HeLa-S3	DNase-seq	ENCFF086IKU
HeLa-S3	DNase-seq	ENCFF176PEG
HeLa-S3	DNase-seq	ENCFF346KEV
HeLa-S3	DNase-seq	ENCFF478NXT
HeLa-S3	DNase-seq	ENCFF545NBD
HeLa-S3	DNase-seq	ENCFF600IFK
HeLa-S3	DNase-seq	ENCFF660BCW
HeLa-S3	DNase-seq	ENCFF686YQV
HeLa-S3	DNase-seq	ENCFF692NCU
HeLa-S3	DNase-seq	ENCFF824FSG
HeLa-S3	DNase-seq	ENCFF892YMX
HepG2	ARID3A	ENCFF002CTS
HepG2	ARID4B	ENCFF558QCA
HepG2	ARID4B	ENCFF642CIM
HepG2	ATF1	ENCFF418WDR
HepG2	ATF1	ENCFF843PZW
HepG2	ATF3	ENCFF002CKB
HepG2	ATF4	ENCFF182VFL
HepG2	ATF4	ENCFF299ENM
HepG2	BCL6_isoform1	ENCFF693ZXB
HepG2	BCL6_isoform1	ENCFF791AQG
HepG2	BHLHE40	ENCFF002CKC
HepG2	BHLHE40	ENCFF002CTT
HepG2	BRCA1	ENCFF002CTU
HepG2	CBX1	ENCFF321OLU
HepG2	CBX1	ENCFF537VDL
HepG2	CEBPA	ENCFF249CSQ
HepG2	CEBPA	ENCFF791WUN
HepG2	CEBPB	ENCFF002CKD
HepG2	CEBPB	ENCFF002CTV
HepG2	CEBPB	ENCFF002CTW
HepG2	CEBPD	ENCFF002CKE
HepG2	CEBPG	ENCFF292KYR
HepG2	CEBPG	ENCFF841SYA
HepG2	CEBPZ	ENCFF001VJY
HepG2	CHD2	ENCFF002CTX
HepG2	CREB1	ENCFF639VNB
HepG2	CREB1	ENCFF874EVS
HepG2	CREM	ENCFF569NVH
HepG2	CREM	ENCFF693JHE
HepG2	CTCF	ENCFF002CDZ
HepG2	CTCF	ENCFF002CKF
HepG2	CTCF	ENCFF002DAX
HepG2	CTCF	ENCFF002DCX
HepG2	DMAP1	ENCFF112MBC
HepG2	DMAP1	ENCFF226RAW
HepG2	DNMT3B	ENCFF176KMF
HepG2	DNMT3B	ENCFF586DWB
HepG2	DRAP1	ENCFF602SZJ
HepG2	DRAP1	ENCFF741SPC
HepG2	DROSHA	ENCFF237PTI
HepG2	DROSHA	ENCFF437RBO
HepG2	ELF1	ENCFF002CKG
HepG2	ELF3	ENCFF405DSY
HepG2	ELF3	ENCFF712TCJ
HepG2	EP300	ENCFF002CKV
HepG2	EP300	ENCFF002CUN
HepG2	ESRRA	ENCFF002CUA
HepG2	ETV4	ENCFF076NCP
HepG2	ETV4	ENCFF816PYF
HepG2	EZH2	ENCFF002CEA
HepG2	FOSL2	ENCFF002CKH
HepG2	FOXA1	ENCFF002CKI
HepG2	FOXA1	ENCFF002CKJ
HepG2	FOXA1	ENCFF324OAJ
HepG2	FOXA1	ENCFF675TLS
HepG2	FOXA2	ENCFF002CKK
HepG2	FOXA3	ENCFF510XOE
HepG2	FOXA3	ENCFF929CRH
HepG2	FOXK2	ENCFF198IFZ
HepG2	FOXK2	ENCFF947IGR
HepG2	GABPA	ENCFF002CKL
HepG2	GABPB1_isoform2	ENCFF804MOQ
HepG2	GABPB1_isoform2	ENCFF984GAR
HepG2	GABP	ENCFF450SOG
HepG2	GABP	ENCFF571PSU
HepG2	GATA4	ENCFF013SXI
HepG2	GATA4	ENCFF183BLI
HepG2	GATAD1	ENCFF070GNA
HepG2	GATAD1	ENCFF392VXZ
HepG2	GATAD2A	ENCFF530TAO
HepG2	GATAD2A	ENCFF609LFJ
HepG2	GMEB2	ENCFF003IPS
HepG2	GMEB2	ENCFF971XWG
HepG2	GTF2F1	ENCFF190IUW
HepG2	GTF2F1	ENCFF255ZXB
HepG2	HBP1	ENCFF104YWL
HepG2	HBP1	ENCFF682HTY
HepG2	HCFC1	ENCFF140AQS
HepG2	HCFC1	ENCFF810BIV
HepG2	HDAC2	ENCFF002CKM
HepG2	HDAC2	ENCFF503AZK
HepG2	HDAC2	ENCFF768SFH
HepG2	HHEX	ENCFF220BYC
HepG2	HHEX	ENCFF891YKI
HepG2	HLF	ENCFF421ZII
HepG2	HLF	ENCFF624SFC
HepG2	HMG20A	ENCFF515VAF
HepG2	HMG20A	ENCFF750UVK
HepG2	HMG20B_isoform2	ENCFF125NZH
HepG2	HMG20B_isoform2	ENCFF636YLF
HepG2	HNF1A	ENCFF044GIB
HepG2	HNF1A	ENCFF227PWE
HepG2	HNF4A	ENCFF002CKN
HepG2	HNF4A	ENCFF002CUC
HepG2	HNF4G	ENCFF002CKO
HepG2	HNRNPLL	ENCFF437HZP
HepG2	HNRNPLL	ENCFF802IXD
HepG2	HOMEZ	ENCFF386ERG
HepG2	HOMEZ	ENCFF983MSP
HepG2	HSF1	ENCFF002CUD
HepG2	IKZF1	ENCFF157FKT
HepG2	IKZF1	ENCFF880SXP
HepG2	IRF3	ENCFF002CUE
HepG2	JUND	ENCFF002CKP
HepG2	JUND	ENCFF002CUF
HepG2	JUN	ENCFF002CTY
HepG2	KAT2B	ENCFF465OJX
HepG2	KAT2B	ENCFF960UDK
HepG2	KAT8	ENCFF054JNI
HepG2	KAT8	ENCFF795SAO
HepG2	KDM1A	ENCFF024JUM
HepG2	KDM1A	ENCFF209YKP
HepG2	KDM6A	ENCFF584DZS
HepG2	KDM6A	ENCFF619RQX
HepG2	KLF11	ENCFF338ZJP
HepG2	KLF11	ENCFF849QJW
HepG2	KLF16	ENCFF317DRJ
HepG2	KLF16	ENCFF776BWX
HepG2	KLF6_isoform2	ENCFF099CBG
HepG2	KLF9	ENCFF045ADH
HepG2	KLF9	ENCFF935DRA
HepG2	KMT2B	ENCFF724AFB
HepG2	KMT2B	ENCFF969GKJ
HepG2	MAFF	ENCFF002CUG
HepG2	MAFK	ENCFF002CUH
HepG2	MAFK	ENCFF002CUI
HepG2	MAFK	ENCFF569VYO
HepG2	MAFK	ENCFF718CQQ
HepG2	MAFK	ENCFF800XTT
HepG2	MAFK	ENCFF814UDQ
HepG2	MAX	ENCFF002CUJ
HepG2	MAZ	ENCFF002CUK
HepG2	MBD1_isoform1	ENCFF526PZV
HepG2	MBD1_isoform1	ENCFF837HCH
HepG2	MBD1_isoform2	ENCFF801SSE
HepG2	MBD4	ENCFF002CKQ
HepG2	MIER2	ENCFF453VVF
HepG2	MIER2	ENCFF545KZH
HepG2	MIER3	ENCFF621XKU
HepG2	MIER3	ENCFF838IUE
HepG2	MIXL1	ENCFF402MOI
HepG2	MLX	ENCFF097GQF
HepG2	MLX	ENCFF883YNO
HepG2	MNT	ENCFF429XYA
HepG2	MNT	ENCFF921JDY
HepG2	MXD3_isoform1	ENCFF428NSH
HepG2	MXD3_isoform1	ENCFF486ZPT
HepG2	MXD4	ENCFF362XYI
HepG2	MXD4	ENCFF953INM
HepG2	MXI1	ENCFF002CUL
HepG2	MYBL2	ENCFF002CKR
HepG2	MYC	ENCFF002DAW
HepG2	NFE2L2	ENCFF539WUU
HepG2	NFE2L2	ENCFF980CEW
HepG2	NFIA_isoform1	ENCFF116GAH
HepG2	NFIA_isoform1	ENCFF986CEO
HepG2	NFIC	ENCFF002CKS
HepG2	NFIL3	ENCFF455XOE
HepG2	NFIL3	ENCFF823USP
HepG2	NFYC	ENCFF030VPE
HepG2	NFYC	ENCFF599DLQ
HepG2	NR2C2	ENCFF002CUY
HepG2	NR2F1	ENCFF007HXS
HepG2	NR2F1	ENCFF691BBP
HepG2	NR2F6	ENCFF203RWA
HepG2	NR2F6	ENCFF311LEU
HepG2	NR2F6	ENCFF487OSZ
HepG2	NR2F6	ENCFF518ZXD
HepG2	NR3C1	ENCFF002CUB
HepG2	NRF1	ENCFF002CUM
HepG2	NRF1	ENCFF003GNY
HepG2	NRF1	ENCFF920ITW
HepG2	PAF1_isoform1	ENCFF285EPH
HepG2	PAF1_isoform1	ENCFF662RMK
HepG2	PBX2	ENCFF518CDF
HepG2	PBX2	ENCFF847LTW
HepG2	PLRG1	ENCFF014AER
HepG2	PLRG1	ENCFF948QME
HepG2	POLR2A	ENCFF002CKX
HepG2	POLR2A	ENCFF002CUP
HepG2	POLR2A	ENCFF002CUQ
HepG2	POLR2A	ENCFF002DAY
HepG2	POLR2AphosphoS2	ENCFF002CUR
HepG2	POLR2AphosphoS5	ENCFF002CKW
HepG2	PPARGC1A	ENCFF002CUO
HepG2	PPARG_isoform1	ENCFF972IQJ
HepG2	RAD21	ENCFF002CKY
HepG2	RAD21	ENCFF002CUS
HepG2	RAD21	ENCFF241KRI
HepG2	RAD21	ENCFF734ALE
HepG2	RAD51	ENCFF353OUV
HepG2	RAD51	ENCFF681NJT
HepG2	RARA	ENCFF075MKV
HepG2	RARA	ENCFF548VQF
HepG2	RCOR1	ENCFF002CTZ
HepG2	RCOR2	ENCFF345CNY
HepG2	RCOR2	ENCFF529VDF
HepG2	RERE	ENCFF840XRU
HepG2	RERE	ENCFF994CIT
HepG2	REST	ENCFF002CKT
HepG2	REST	ENCFF002CKU
HepG2	RFX3_isoform1	ENCFF249IBI
HepG2	RFX3_isoform1	ENCFF679SPF
HepG2	RFX5	ENCFF002CUT
HepG2	RFXANK	ENCFF506UBO
HepG2	RFXANK	ENCFF910GER
HepG2	RNF2	ENCFF547VLS
HepG2	RNF2	ENCFF780GXF
HepG2	RXRA	ENCFF002CKZ
HepG2	RXRB	ENCFF067GOU
HepG2	RXRB	ENCFF136JTZ
HepG2	SAP130	ENCFF295TJG
HepG2	SAP130	ENCFF729ARL
HepG2	SIN3A	ENCFF002CLA
HepG2	SIN3B	ENCFF604WDB
HepG2	SIN3B	ENCFF917URG
HepG2	SLC30A9	ENCFF688WNG
HepG2	SMAD4_isoform1	ENCFF484WVM
HepG2	SMAD4_isoform1	ENCFF787WAI
HepG2	SMC3	ENCFF002CUU
HepG2	SOX13	ENCFF815EIJ
HepG2	SOX13	ENCFF885JYD
HepG2	SOX13_isoform1	ENCFF262NES
HepG2	SOX13_isoform1	ENCFF391UDD
HepG2	SOX5	ENCFF273UXU
HepG2	SOX5	ENCFF665EOZ
HepG2	SP1	ENCFF002CLB
HepG2	SP1	ENCFF292SZD
HepG2	SP1	ENCFF573ALP
HepG2	SP2	ENCFF002CLC
HepG2	SP5	ENCFF478GBC
HepG2	SP5	ENCFF501PVO
HepG2	SREBF1	ENCFF002CUV
HepG2	SREBF2	ENCFF001VLB
HepG2	SRF	ENCFF002CLD
HepG2	SSRP1	ENCFF068FYV
HepG2	SSRP1	ENCFF936VXH
HepG2	SUZ12	ENCFF817HGQ
HepG2	SUZ12	ENCFF933CNH
HepG2	TAF1	ENCFF002CLE
HepG2	TBP	ENCFF002CUW
HepG2	TBX3	ENCFF018ZCT
HepG2	TBX3	ENCFF807BXT
HepG2	TCF12	ENCFF002CLF
HepG2	TCF7L2	ENCFF002CUX
HepG2	TCF7	ENCFF063UFB
HepG2	TCF7	ENCFF459IOZ
HepG2	TEAD1	ENCFF680EQI
HepG2	TEAD1	ENCFF909FST
HepG2	TEAD3	ENCFF408ILT
HepG2	TEAD3	ENCFF633AYW
HepG2	TEAD4	ENCFF002CLG
HepG2	TFAP4	ENCFF084YMF
HepG2	TFAP4	ENCFF667PEC
HepG2	TFDP1	ENCFF144AGM
HepG2	TFDP1	ENCFF533KIM
HepG2	TFE3	ENCFF003MKA
HepG2	TFE3	ENCFF858RCV
HepG2	TGIF2	ENCFF037KBA
HepG2	TGIF2	ENCFF834ACA
HepG2	THAP11	ENCFF106DGJ
HepG2	THRB	ENCFF614IMW
HepG2	THRB	ENCFF665HTJ
HepG2	USF1	ENCFF002CLH
HepG2	USF2	ENCFF002CUZ
HepG2	YBX1	ENCFF566DXN
HepG2	YBX1	ENCFF920LEU
HepG2	YY1	ENCFF002CLI
HepG2	ZBTB26	ENCFF166NFR
HepG2	ZBTB26	ENCFF564UGX
HepG2	ZBTB33	ENCFF002CLJ
HepG2	ZBTB40	ENCFF321XSM
HepG2	ZBTB40	ENCFF632DPT
HepG2	ZBTB7A	ENCFF002CLK
HepG2	ZFP64	ENCFF057MON
HepG2	ZFP64	ENCFF955RFS
HepG2	ZGPAT	ENCFF497AJW
HepG2	ZGPAT	ENCFF540CNJ
HepG2	ZHX2	ENCFF414AVG
HepG2	ZHX2	ENCFF831TOJ
HepG2	ZKSCAN1	ENCFF353TVM
HepG2	ZKSCAN1	ENCFF537MSH
HepG2	ZKSCAN8	ENCFF142TZG
HepG2	ZKSCAN8	ENCFF242JAR
HepG2	ZMYM3	ENCFF177FZU
HepG2	ZMYM3	ENCFF438HPL
HepG2	ZNF143	ENCFF394QYB
HepG2	ZNF143	ENCFF813QII
HepG2	ZNF207	ENCFF139NXQ
HepG2	ZNF207	ENCFF556DEP
HepG2	ZNF274	ENCFF002CVA
HepG2	ZNF384	ENCFF061BFI
HepG2	ZNF384	ENCFF499TZI
HepG2	ZNF48	ENCFF617JJO
HepG2	ZNF48	ENCFF916OSQ
HepG2	ZNF511	ENCFF039GWV
HepG2	ZNF511	ENCFF463UQF
HepG2	ZNF580	ENCFF035CBR
HepG2	ZNF580	ENCFF035FOK
HepG2	ZNF644	ENCFF714HWJ
HepG2	ZNF644	ENCFF822WCE
HepG2	ZNF652	ENCFF090HSK
HepG2	ZNF652	ENCFF262NLN
HepG2	ZNF792	ENCFF315YNI
HepG2	ZNF792	ENCFF849MAQ
HepG2	ZNF7_isoform2	ENCFF172WZC
HepG2	ZNF7_isoform2	ENCFF606MDN
HepG2	ZSCAN9	ENCFF169QNM
HepG2	ZSCAN9	ENCFF317TMK
HepG2	ChromHMM	E118_15_coreMarks_dense
HepG2	DNase-seq	ENCFF001UVU
HepG2	DNase-seq	ENCFF001VZW
HepG2	DNase-seq	ENCFF001WIV
HepG2	DNase-seq	ENCFF001WIW
HepG2	DNase-seq	ENCFF079FOX
HepG2	DNase-seq	ENCFF268DTI
HepG2	DNase-seq	ENCFF435SDA
HepG2	DNase-seq	ENCFF505SRS
HepG2	DNase-seq	ENCFF638QYQ
HepG2	DNase-seq	ENCFF673GQN
HepG2	DNase-seq	ENCFF821LIF
HepG2	DNase-seq	ENCFF873IZM
HepG2	DNase-seq	ENCFF918KUL
IMR-90	BHLHE40	ENCFF039HQG
IMR-90	BHLHE40	ENCFF942FBW
IMR-90	CEBPB	ENCFF002CVG
IMR-90	CHD1	ENCFF001VLM
IMR-90	CTCF	ENCFF002CVH
IMR-90	ELK1	ENCFF625AUG
IMR-90	ELK1	ENCFF757YVY
IMR-90	MAFK	ENCFF002CVI
IMR-90	MAFK	ENCFF593MEB
IMR-90	MAFK	ENCFF808HZT
IMR-90	MAZ	ENCFF001VLR
IMR-90	MXI1	ENCFF001VLS
IMR-90	NFE2L2	ENCFF258NJD
IMR-90	NFE2L2	ENCFF641RNZ
IMR-90	POLR2A	ENCFF002CVJ
IMR-90	RAD21	ENCFF002CVK
IMR-90	RCOR1	ENCFF001VLO
IMR-90	RFX5	ENCFF001VLV
IMR-90	SMC3	ENCFF116RLU
IMR-90	SMC3	ENCFF680BSR
IMR-90	ChromHMM	E017_15_coreMarks_dense
IMR-90	DNase-seq	ENCFF001UWF
IMR-90	DNase-seq	ENCFF148GIQ
IMR-90	DNase-seq	ENCFF327MVD
Ishikawa	CTCF	ENCFF002CGH
Ishikawa	ESR1	ENCFF002CGI
Ishikawa	ESR1	ENCFF002CGJ
Ishikawa	ESR1	ENCFF002CGK
Ishikawa	FOXA1	ENCFF002CGL
Ishikawa	NR3C1	ENCFF002CGM
Ishikawa	POLR2A	ENCFF002CGN
Ishikawa	DNase-seq	ENCFF001SPC
Ishikawa	DNase-seq	ENCFF001SPD
Ishikawa	DNase-seq	ENCFF001UUN
Ishikawa	DNase-seq	ENCFF001UUO
Ishikawa	DNase-seq	ENCFF001UWK
Ishikawa	DNase-seq	ENCFF001UWL
Ishikawa	DNase-seq	ENCFF155KQP
Ishikawa	DNase-seq	ENCFF243IXI
Ishikawa	DNase-seq	ENCFF694NNX
Ishikawa	DNase-seq	ENCFF830UBJ
Ishikawa	DNase-seq	ENCFF969DHS
K562	ADNP	ENCFF278BPC
K562	ADNP	ENCFF279SKQ
K562	ARID3A	ENCFF002CVL
K562	ARNT	ENCFF066VZJ
K562	ARNT	ENCFF384WJT
K562	ATF1	ENCFF002CVM
K562	ATF1	ENCFF030HWZ
K562	ATF1	ENCFF359PDM
K562	ATF1	ENCFF639KYI
K562	ATF1	ENCFF948LKX
K562	ATF3	ENCFF002CLN
K562	ATF3	ENCFF002CVN
K562	ATF3	ENCFF228PSB
K562	ATF3	ENCFF820BLL
K562	BACH1	ENCFF002CVO
K562	BACH1	ENCFF401XIR
K562	BACH1	ENCFF933XWQ
K562	BCLAF1	ENCFF002CLP
K562	BCOR	ENCFF057ZUY
K562	BCOR	ENCFF467YYR
K562	BDP1	ENCFF002CVP
K562	BHLHE40	ENCFF002CVQ
K562	BMI1	ENCFF484DJZ
K562	BMI1	ENCFF740BMT
K562	BRF1	ENCFF002CVR
K562	BRF2	ENCFF002CVS
K562	C11orf30	ENCFF602NCB
K562	C11orf30	ENCFF996ZGL
K562	CBX1	ENCFF300ITN
K562	CBX1	ENCFF648CLD
K562	CBX3	ENCFF002CLQ
K562	CBX5	ENCFF424QDH
K562	CBX5	ENCFF556VWM
K562	CCNT2	ENCFF002CVU
K562	CDC5L	ENCFF643TEZ
K562	CDC5L	ENCFF820ZHR
K562	CEBPB	ENCFF002CLR
K562	CEBPB	ENCFF002CVV
K562	CEBPB	ENCFF605ZUW
K562	CEBPB	ENCFF625IZQ
K562	CEBPG	ENCFF403GSH
K562	CEBPZ	ENCFF137GJY
K562	CEBPZ	ENCFF680ONH
K562	CHAMP1	ENCFF201PDX
K562	CHAMP1	ENCFF859FVX
K562	CHD1	ENCFF002CEK
K562	CHD2	ENCFF002CVX
K562	COPS2	ENCFF092GNI
K562	COPS2	ENCFF684MLP
K562	CREB3L1	ENCFF696GSR
K562	CREB3L1	ENCFF867IEZ
K562	CREB3	ENCFF757YKS
K562	CREB3	ENCFF801CTC
K562	CREM	ENCFF744NXL
K562	CREM	ENCFF948TXN
K562	CTBP1	ENCFF186WJY
K562	CTBP1	ENCFF201MNR
K562	CTCFL	ENCFF002CLT
K562	CTCF	ENCFF002CEL
K562	CTCF	ENCFF002CWL
K562	CTCF	ENCFF002DBD
K562	CTCF	ENCFF002DDJ
K562	CUX1	ENCFF585RPI
K562	CUX1	ENCFF749CWB
K562	DDX20	ENCFF135BCL
K562	DDX20	ENCFF193JVE
K562	DDX20	ENCFF480XEU
K562	DDX20	ENCFF731KHF
K562	DIDO1	ENCFF125JZO
K562	DIDO1	ENCFF245EGO
K562	DNMT1	ENCFF034PQD
K562	DNMT1	ENCFF997JHM
K562	DPF2	ENCFF083MJM
K562	DPF2	ENCFF434LOH
K562	DROSHA	ENCFF318NKM
K562	DROSHA	ENCFF645OLG
K562	E2F4	ENCFF002CWM
K562	E2F5	ENCFF992RQT
K562	E2F6	ENCFF002CLU
K562	E2F6	ENCFF002CWN
K562	EGR1	ENCFF002CLV
K562	ELF1	ENCFF002CLW
K562	ELF1	ENCFF098MPD
K562	ELF1	ENCFF163MCL
K562	ELF1	ENCFF185OKX
K562	ELF1	ENCFF577ZJY
K562	ELK1	ENCFF002CWO
K562	ELK1	ENCFF262XNJ
K562	ELK1	ENCFF751LPI
K562	EP300	ENCFF002CEQ
K562	EP300	ENCFF002CXL
K562	ESRRA	ENCFF916TNH
K562	ESRRA	ENCFF932RXH
K562	ETS1	ENCFF002CLX
K562	ETS2	ENCFF392QMP
K562	ETS2	ENCFF772HOY
K562	ETV1	ENCFF401KPP
K562	ETV1	ENCFF815MOM
K562	ETV6	ENCFF095DJV
K562	ETV6	ENCFF545VNY
K562	ETV6	ENCFF660VPM
K562	ETV6	ENCFF808CFK
K562	EZH2	ENCFF002CEM
K562	FOSL1	ENCFF002CLY
K562	FOSL1	ENCFF847MYW
K562	FOS	ENCFF002CVW
K562	FOS	ENCFF002DDV
K562	FOXA1	ENCFF547KFA
K562	FOXA1	ENCFF809YFY
K562	FOXJ2	ENCFF008RCX
K562	FOXJ2	ENCFF103GMI
K562	FOXK2	ENCFF025DRX
K562	FOXK2	ENCFF138OPO
K562	FOXK2	ENCFF141LQN
K562	FOXK2	ENCFF185TFR
K562	GABPA	ENCFF002CLZ
K562	GABPA	ENCFF427YBA
K562	GABPA	ENCFF685KAG
K562	GATA1	ENCFF002CWP
K562	GATA2	ENCFF002CMA
K562	GATA2	ENCFF002CWQ
K562	GATA2	ENCFF002DDW
K562	GATA2	ENCFF879REQ
K562	GATA2	ENCFF929YBC
K562	GTF2A2	ENCFF167HYX
K562	GTF2A2	ENCFF915SSM
K562	GTF2B	ENCFF002CWR
K562	GTF2E2	ENCFF027LWL
K562	GTF2E2	ENCFF764YZL
K562	GTF2F1	ENCFF002CWS
K562	GTF3C2	ENCFF002CYL
K562	HCFC1	ENCFF001VNH
K562	HDAC1	ENCFF002CEN
K562	HDAC1	ENCFF185QPE
K562	HDAC1	ENCFF605KFA
K562	HDAC1	ENCFF652JEE
K562	HDAC1	ENCFF958VUQ
K562	HDAC2	ENCFF002CEO
K562	HDAC2	ENCFF002CMB
K562	HDAC2	ENCFF562JDH
K562	HDAC2	ENCFF631IAC
K562	HDAC6	ENCFF002CEP
K562	HDAC8	ENCFF002DDX
K562	HDAC8	ENCFF191LHZ
K562	HDAC8	ENCFF272SQM
K562	HDAC8	ENCFF621HTW
K562	HDAC8	ENCFF833KXP
K562	HDGF	ENCFF042ZTC
K562	HDGF	ENCFF346LPJ
K562	HDGF	ENCFF354OCA
K562	HDGF	ENCFF800PUE
K562	HES1	ENCFF371SXN
K562	HES1	ENCFF639XUN
K562	HINFP	ENCFF251YTK
K562	HINFP	ENCFF633BKG
K562	HMBOX1	ENCFF558DSF
K562	HMBOX1	ENCFF829KBM
K562	HMGN3	ENCFF002CWT
K562	ID3	ENCFF074QZT
K562	ID3	ENCFF256CGM
K562	IKZF1	ENCFF037YKS
K562	IKZF1	ENCFF321MEV
K562	IKZF1	ENCFF766NVP
K562	IKZF1	ENCFF886VSU
K562	ILK	ENCFF386XKI
K562	ILK	ENCFF820ZDQ
K562	IRF1	ENCFF002CWV
K562	IRF1	ENCFF002CWW
K562	IRF1	ENCFF002CWX
K562	IRF1	ENCFF002CWY
K562	IRF1	ENCFF256GYM
K562	IRF1	ENCFF267PNJ
K562	IRF1	ENCFF284VUQ
K562	IRF1	ENCFF546ZGF
K562	IRF1	ENCFF730RUF
K562	IRF1	ENCFF908UIY
K562	IRF1	ENCFF909LKK
K562	IRF1	ENCFF912CHJ
K562	IRF1	ENCFF999SXR
K562	IRF2	ENCFF284BAX
K562	IRF2	ENCFF584ZRZ
K562	IRF9	ENCFF484LPR
K562	IRF9	ENCFF676XMI
K562	JUNB	ENCFF002DDY
K562	JUNB	ENCFF223QFO
K562	JUNB	ENCFF500NWE
K562	JUND	ENCFF002CWZ
K562	JUN	ENCFF002CVY
K562	JUN	ENCFF002CVZ
K562	JUN	ENCFF002CWA
K562	JUN	ENCFF002CWB
K562	JUN	ENCFF002CWC
K562	KAT8	ENCFF567GFO
K562	KAT8	ENCFF772QPO
K562	KDM1A	ENCFF526UKS
K562	KDM1A	ENCFF569IJM
K562	KDM1A	ENCFF738WCE
K562	KDM1A	ENCFF838COI
K562	KDM4B	ENCFF269TDL
K562	KDM4B	ENCFF496YFN
K562	KDM5B	ENCFF002CES
K562	KLF13	ENCFF514BVL
K562	KLF13	ENCFF641WAJ
K562	KLF16	ENCFF063BGI
K562	KLF16	ENCFF844HBQ
K562	KLF1	ENCFF574NDX
K562	KLF1	ENCFF657OBR
K562	L3MBTL2	ENCFF468PSZ
K562	L3MBTL2	ENCFF486KQF
K562	LEF1	ENCFF003ZTL
K562	LEF1	ENCFF887BAX
K562	MAFF	ENCFF002CXB
K562	MAFG	ENCFF017HXV
K562	MAFG	ENCFF538HXQ
K562	MAFK	ENCFF002CXC
K562	MAFK	ENCFF715WON
K562	MAFK	ENCFF812QPN
K562	MAX	ENCFF002CMC
K562	MAX	ENCFF002CXD
K562	MAZ	ENCFF002CXE
K562	MBD2	ENCFF470MLY
K562	MBD2	ENCFF496CSN
K562	MCM3	ENCFF605QGJ
K562	MCM3	ENCFF679ITJ
K562	MCM5	ENCFF326NWF
K562	MCM5	ENCFF872YNU
K562	MCM7	ENCFF005JRY
K562	MCM7	ENCFF278ONE
K562	MCM7	ENCFF399GAE
K562	MCM7	ENCFF845CXJ
K562	MEF2A	ENCFF002CMD
K562	MEF2D	ENCFF257RYT
K562	MEF2D	ENCFF776UTN
K562	MIER1	ENCFF050XKT
K562	MIER1	ENCFF676UDH
K562	MITF	ENCFF248QCW
K562	MITF	ENCFF616LFC
K562	MLLT1	ENCFF106YMV
K562	MLLT1	ENCFF270VZN
K562	MLLT1	ENCFF630QZR
K562	MLLT1	ENCFF644WTS
K562	MTA2	ENCFF187WOY
K562	MTA2	ENCFF327SDP
K562	MTA2	ENCFF866SDZ
K562	MTA2	ENCFF922AJZ
K562	MXI1	ENCFF002CXF
K562	MYC	ENCFF002CWD
K562	MYC	ENCFF002CWE
K562	MYC	ENCFF002CWF
K562	MYC	ENCFF002CWG
K562	MYC	ENCFF002CWH
K562	MYC	ENCFF002CWI
K562	MYC	ENCFF002DBC
K562	MYNN	ENCFF110KJE
K562	MYNN	ENCFF386WDF
K562	NBN	ENCFF575AMK
K562	NBN	ENCFF653DKS
K562	NCOA1	ENCFF371ONW
K562	NCOA1	ENCFF822NPI
K562	NCOR1	ENCFF062BMU
K562	NCOR1	ENCFF080NBZ
K562	NFE2L1	ENCFF392SNI
K562	NFE2L1	ENCFF484MTT
K562	NFE2L1	ENCFF573QWP
K562	NFE2L1	ENCFF679GUN
K562	NFE2	ENCFF002CXH
K562	NFE2	ENCFF614QZO
K562	NFE2	ENCFF616KSA
K562	NFE2	ENCFF759YKT
K562	NFE2	ENCFF911VSD
K562	NFRKB	ENCFF200FAB
K562	NFRKB	ENCFF414QTG
K562	NFYA	ENCFF002CXI
K562	NFYB	ENCFF002CXJ
K562	NR2C2	ENCFF002CYM
K562	NR2C2	ENCFF236RCL
K562	NR2C2	ENCFF592KOB
K562	NR2F1	ENCFF275TCO
K562	NR2F1	ENCFF538QLI
K562	NR2F2	ENCFF002CME
K562	NR2F6	ENCFF510ZUJ
K562	NR2F6	ENCFF712AXK
K562	NR4A1	ENCFF030QEM
K562	NR4A1	ENCFF223YTT
K562	NR4A1	ENCFF837QOK
K562	NR4A1	ENCFF859NPS
K562	NRF1	ENCFF002CXK
K562	NRF1	ENCFF454OVP
K562	NRF1	ENCFF469IYG
K562	NRF1	ENCFF657YIC
K562	NRF1	ENCFF664FFU
K562	NRF1	ENCFF787UYA
K562	NRF1	ENCFF919MHG
K562	PBX2	ENCFF003PSH
K562	PBX2	ENCFF168HAG
K562	PBX2	ENCFF269EMM
K562	PBX2	ENCFF843JFL
K562	PHF8	ENCFF002CER
K562	PKNOX1	ENCFF115MIG
K562	PKNOX1	ENCFF645VID
K562	PML	ENCFF002CMG
K562	POLR2A	ENCFF002CMI
K562	POLR2A	ENCFF002CXM
K562	POLR2A	ENCFF002CXN
K562	POLR2A	ENCFF002CXO
K562	POLR2A	ENCFF002CXP
K562	POLR2A	ENCFF002CXQ
K562	POLR2A	ENCFF002CXR
K562	POLR2A	ENCFF002DBE
K562	POLR2A	ENCFF248IWJ
K562	POLR2A	ENCFF845UBO
K562	POLR2A	ENCFF937VZI
K562	POLR2AphosphoS2	ENCFF002CXS
K562	POLR2AphosphoS2	ENCFF002DDU
K562	POLR2AphosphoS5	ENCFF002CMH
K562	POLR2H	ENCFF801YZV
K562	POLR2H	ENCFF910COF
K562	POLR3A	ENCFF002CXW
K562	POLR3G	ENCFF002CXT
K562	PTRF	ENCFF002XLC
K562	PTRF	ENCFF983HOG
K562	PTTG1	ENCFF006PKD
K562	PTTG1	ENCFF988NIJ
K562	PYGO2	ENCFF058XGG
K562	PYGO2	ENCFF913IZN
K562	RAD21	ENCFF002CMK
K562	RAD21	ENCFF002CXU
K562	RAD51	ENCFF493VJJ
K562	RAD51	ENCFF864WGF
K562	RBBP5	ENCFF002CEU
K562	RCOR1	ENCFF002CWJ
K562	RCOR1	ENCFF002CWK
K562	RELA	ENCFF572OBM
K562	RELA	ENCFF774FSR
K562	REST	ENCFF002CMF
K562	REST	ENCFF603TZF
K562	REST	ENCFF623ECB
K562	RFX1	ENCFF010UHD
K562	RFX1	ENCFF611GXL
K562	RFX1	ENCFF654RTP
K562	RFX1	ENCFF860ATE
K562	RFX5	ENCFF002CXV
K562	RNF2	ENCFF057EPE
K562	RNF2	ENCFF087ZGG
K562	RNF2	ENCFF269XTC
K562	RNF2	ENCFF360NXH
K562	RNF2	ENCFF538DEE
K562	RNF2	ENCFF727QUN
K562	RNF2	ENCFF932JEA
K562	RNF2	ENCFF993TIX
K562	RUNX1	ENCFF029TIT
K562	RUNX1	ENCFF356UUZ
K562	RUNX1	ENCFF406HKZ
K562	RUNX1	ENCFF476UBY
K562	SAP30	ENCFF002CEV
K562	SETDB1	ENCFF002CXX
K562	SETDB1	ENCFF002CXY
K562	SIN3A	ENCFF002CML
K562	SIN3A	ENCFF559BMJ
K562	SIN3A	ENCFF646VAN
K562	SIRT6	ENCFF002CXZ
K562	SIX5	ENCFF002CMM
K562	SMAD2	ENCFF726ODK
K562	SMAD2	ENCFF733UCH
K562	SMAD5	ENCFF520JRB
K562	SMAD5	ENCFF851DBO
K562	SMARCA4	ENCFF002CVT
K562	SMARCA4	ENCFF171AYO
K562	SMARCA4	ENCFF197YHU
K562	SMARCA4	ENCFF788WRH
K562	SMARCA4	ENCFF803BGX
K562	SMARCA5	ENCFF989TYW
K562	SMARCA5	ENCFF995NIE
K562	SMARCB1	ENCFF002CWU
K562	SMARCE1	ENCFF182RYH
K562	SMARCE1	ENCFF720BNG
K562	SMC3	ENCFF002CYA
K562	SP1	ENCFF002CMN
K562	SP1	ENCFF191QSX
K562	SP1	ENCFF745UTY
K562	SP2	ENCFF002CMO
K562	SPI1	ENCFF002CMJ
K562	SREBF1	ENCFF872EAZ
K562	SREBF1	ENCFF878IUB
K562	SRF	ENCFF002CMP
K562	STAT1	ENCFF002CYB
K562	STAT1	ENCFF002CYC
K562	STAT1	ENCFF002CYD
K562	STAT1	ENCFF002CYE
K562	STAT2	ENCFF002CYF
K562	STAT2	ENCFF002CYG
K562	STAT5A	ENCFF002CMQ
K562	SUPT5H	ENCFF484HCG
K562	SUZ12	ENCFF088OVM
K562	SUZ12	ENCFF464OYM
K562	TAF1	ENCFF002CMR
K562	TAF7	ENCFF002CMS
K562	TAF7	ENCFF531ASF
K562	TAF7	ENCFF797YEO
K562	TAL1	ENCFF002CYH
K562	TAL1	ENCFF800IBF
K562	TAL1	ENCFF904BWS
K562	TARDBP	ENCFF054ZIR
K562	TARDBP	ENCFF583OVW
K562	TARDBP	ENCFF760JPV
K562	TARDBP	ENCFF876YGA
K562	TBL1XR1	ENCFF002CYI
K562	TBL1XR1	ENCFF002CYJ
K562	TBP	ENCFF002CYK
K562	TCF7L2	ENCFF084WBO
K562	TCF7L2	ENCFF812DEY
K562	TCF7	ENCFF601MGP
K562	TCF7	ENCFF674HST
K562	TEAD2	ENCFF597FWB
K562	TEAD2	ENCFF794EJN
K562	TEAD4	ENCFF002CMT
K562	TFDP1	ENCFF086DER
K562	TFDP1	ENCFF152RVC
K562	TFDP1	ENCFF179TYN
K562	TFDP1	ENCFF701MXF
K562	THAP1	ENCFF002CMU
K562	THRAP3	ENCFF294VWT
K562	THRAP3	ENCFF610KUB
K562	TRIM24	ENCFF049CRW
K562	TRIM24	ENCFF608XIU
K562	TRIM24	ENCFF646VQW
K562	TRIM24	ENCFF647EPQ
K562	TRIM28	ENCFF002CXA
K562	TRIM28	ENCFF016PZU
K562	TRIM28	ENCFF591BIT
K562	TRIM28	ENCFF600QVD
K562	TRIM28	ENCFF858QMI
K562	TSC22D4	ENCFF350MYQ
K562	TSC22D4	ENCFF910XYH
K562	UBTF	ENCFF002CYN
K562	UBTF	ENCFF002CYO
K562	USF1	ENCFF002CMV
K562	USF2	ENCFF002CYP
K562	USF2	ENCFF242XCO
K562	USF2	ENCFF540RCU
K562	XRCC4	ENCFF001VPI
K562	YBX1	ENCFF244TWD
K562	YBX1	ENCFF970AWQ
K562	YBX3	ENCFF246HIU
K562	YBX3	ENCFF300XAN
K562	YY1	ENCFF002CMW
K562	YY1	ENCFF002CMX
K562	YY1	ENCFF002CYQ
K562	ZBED1	ENCFF228PLL
K562	ZBED1	ENCFF998GCW
K562	ZBTB11	ENCFF434QZL
K562	ZBTB11	ENCFF672PKR
K562	ZBTB11	ENCFF682SWP
K562	ZBTB11	ENCFF719KST
K562	ZBTB33	ENCFF002CMY
K562	ZBTB33	ENCFF307TWK
K562	ZBTB33	ENCFF817DXG
K562	ZBTB40	ENCFF383GHT
K562	ZBTB40	ENCFF628PES
K562	ZBTB7A	ENCFF002CMZ
K562	ZC3H11A	ENCFF001VPK
K562	ZEB2	ENCFF023DBD
K562	ZEB2	ENCFF432VHI
K562	ZEB2	ENCFF760RIB
K562	ZEB2	ENCFF769ZCV
K562	ZFX	ENCFF073HMX
K562	ZFX	ENCFF576OQS
K562	ZHX1	ENCFF294JHL
K562	ZHX1	ENCFF439FBZ
K562	ZKSCAN1	ENCFF025EJU
K562	ZKSCAN1	ENCFF469COY
K562	ZKSCAN8	ENCFF205JDZ
K562	ZKSCAN8	ENCFF568QPE
K562	ZMIZ1	ENCFF133TIH
K562	ZMIZ1	ENCFF597DIY
K562	ZMYM3	ENCFF511QHY
K562	ZMYM3	ENCFF988WAF
K562	ZNF143	ENCFF002CYR
K562	ZNF175	ENCFF197LEN
K562	ZNF175	ENCFF721LDD
K562	ZNF197	ENCFF842TTQ
K562	ZNF24	ENCFF379DQD
K562	ZNF24	ENCFF449HKD
K562	ZNF24	ENCFF484WKX
K562	ZNF24	ENCFF542EQM
K562	ZNF24	ENCFF835ALK
K562	ZNF24	ENCFF973TEG
K562	ZNF263	ENCFF002CYS
K562	ZNF274	ENCFF002CYT
K562	ZNF274	ENCFF002CYU
K562	ZNF316	ENCFF663HVK
K562	ZNF316	ENCFF788EBS
K562	ZNF318	ENCFF314JMH
K562	ZNF318	ENCFF373UWQ
K562	ZNF318	ENCFF698MLW
K562	ZNF318	ENCFF737LSF
K562	ZNF384	ENCFF001VPP
K562	ZNF407	ENCFF571OOG
K562	ZNF407	ENCFF602CFZ
K562	ZNF512	ENCFF447QUG
K562	ZNF512	ENCFF617CTX
K562	ZNF584	ENCFF144NEA
K562	ZNF584	ENCFF949YSQ
K562	ZNF589	ENCFF348DPQ
K562	ZNF589	ENCFF705TYG
K562	ZNF639	ENCFF785JWY
K562	ZNF639	ENCFF794RZT
K562	ZNF644	ENCFF485UHW
K562	ZNF644	ENCFF774VNG
K562	ZNF740	ENCFF122QWH
K562	ZNF740	ENCFF287OTO
K562	ZNF740	ENCFF545RHH
K562	ZNF740	ENCFF583QKD
K562	ZNF766	ENCFF139DKV
K562	ZNF83	ENCFF629BDQ
K562	ZNF83	ENCFF794BVX
K562	ZSCAN29	ENCFF253NXR
K562	ZSCAN29	ENCFF496FNH
K562	ChromHMM	E123_15_coreMarks_dense
K562	DNase-seq	ENCFF001UWM
K562	DNase-seq	ENCFF001UWN
K562	DNase-seq	ENCFF001UWO
K562	DNase-seq	ENCFF001UWQ
K562	DNase-seq	ENCFF001UWR
K562	DNase-seq	ENCFF001UWS
K562	DNase-seq	ENCFF001WBE
K562	DNase-seq	ENCFF001WNN
K562	DNase-seq	ENCFF001WNO
K562	DNase-seq	ENCFF012QBT
K562	DNase-seq	ENCFF019ABA
K562	DNase-seq	ENCFF019MAH
K562	DNase-seq	ENCFF036ENJ
K562	DNase-seq	ENCFF042MTT
K562	DNase-seq	ENCFF105PGG
K562	DNase-seq	ENCFF111QIZ
K562	DNase-seq	ENCFF112RWA
K562	DNase-seq	ENCFF120VBX
K562	DNase-seq	ENCFF125GKK
K562	DNase-seq	ENCFF138KJP
K562	DNase-seq	ENCFF164FYT
K562	DNase-seq	ENCFF182MJW
K562	DNase-seq	ENCFF196SUX
K562	DNase-seq	ENCFF200EHO
K562	DNase-seq	ENCFF210EOT
K562	DNase-seq	ENCFF238MNZ
K562	DNase-seq	ENCFF240ROC
K562	DNase-seq	ENCFF263KHW
K562	DNase-seq	ENCFF269DOD
K562	DNase-seq	ENCFF293KVS
K562	DNase-seq	ENCFF297UHU
K562	DNase-seq	ENCFF299CPS
K562	DNase-seq	ENCFF299KRB
K562	DNase-seq	ENCFF300XFA
K562	DNase-seq	ENCFF311CLI
K562	DNase-seq	ENCFF328CPJ
K562	DNase-seq	ENCFF346RKC
K562	DNase-seq	ENCFF355AQL
K562	DNase-seq	ENCFF356KRO
K562	DNase-seq	ENCFF370JNK
K562	DNase-seq	ENCFF370MOX
K562	DNase-seq	ENCFF395XJV
K562	DNase-seq	ENCFF398CHC
K562	DNase-seq	ENCFF410CEE
K562	DNase-seq	ENCFF419SGN
K562	DNase-seq	ENCFF425RSO
K562	DNase-seq	ENCFF465IJD
K562	DNase-seq	ENCFF472JEF
K562	DNase-seq	ENCFF475KAG
K562	DNase-seq	ENCFF478UYK
K562	DNase-seq	ENCFF489QPM
K562	DNase-seq	ENCFF496YJP
K562	DNase-seq	ENCFF498HCT
K562	DNase-seq	ENCFF523RQQ
K562	DNase-seq	ENCFF576NIK
K562	DNase-seq	ENCFF589ULJ
K562	DNase-seq	ENCFF604XGB
K562	DNase-seq	ENCFF628MWT
K562	DNase-seq	ENCFF629MXI
K562	DNase-seq	ENCFF634WCK
K562	DNase-seq	ENCFF649AQO
K562	DNase-seq	ENCFF660IFP
K562	DNase-seq	ENCFF664PSA
K562	DNase-seq	ENCFF670FOW
K562	DNase-seq	ENCFF678AMB
K562	DNase-seq	ENCFF698DNH
K562	DNase-seq	ENCFF715KOU
K562	DNase-seq	ENCFF728TLP
K562	DNase-seq	ENCFF735JKZ
K562	DNase-seq	ENCFF738OXN
K562	DNase-seq	ENCFF748QCJ
K562	DNase-seq	ENCFF755LMI
K562	DNase-seq	ENCFF765OUX
K562	DNase-seq	ENCFF770WVJ
K562	DNase-seq	ENCFF810PIQ
K562	DNase-seq	ENCFF818LXA
K562	DNase-seq	ENCFF821AXJ
K562	DNase-seq	ENCFF825HRS
K562	DNase-seq	ENCFF840HIK
K562	DNase-seq	ENCFF840VEA
K562	DNase-seq	ENCFF841MPR
K562	DNase-seq	ENCFF845DEC
K562	DNase-seq	ENCFF853BUG
K562	DNase-seq	ENCFF878XYZ
K562	DNase-seq	ENCFF881JKB
K562	DNase-seq	ENCFF903SVO
K562	DNase-seq	ENCFF914OEJ
K562	DNase-seq	ENCFF914SSV
K562	DNase-seq	ENCFF916CGB
K562	DNase-seq	ENCFF916EEC
K562	DNase-seq	ENCFF941ITD
K562	DNase-seq	ENCFF955FFM
K562	DNase-seq	ENCFF959PWT
K562	DNase-seq	ENCFF986ZBW
K562	DNase-seq	ENCFF999EVS
LNCaP clone FGC	CTCF	ENCFF001UTH
LNCaP clone FGC	CTCF	ENCFF001UTI
LNCaP clone FGC	DNase-seq	ENCFF001SPE
LNCaP clone FGC	DNase-seq	ENCFF001UWT
LNCaP clone FGC	DNase-seq	ENCFF001UWU
LNCaP clone FGC	DNase-seq	ENCFF001WPJ
LNCaP clone FGC	DNase-seq	ENCFF001WPK
LNCaP clone FGC	DNase-seq	ENCFF035STV
LNCaP clone FGC	DNase-seq	ENCFF502GOA
LNCaP clone FGC	DNase-seq	ENCFF566GLN
LNCaP clone FGC	DNase-seq	ENCFF623WRW
LNCaP clone FGC	DNase-seq	ENCFF714FMZ
LNCaP clone FGC	DNase-seq	ENCFF727AYA
LNCaP clone FGC	DNase-seq	ENCFF755VSX
MCF 10A	E2F4	ENCFF002CZB
MCF 10A	FOS	ENCFF002CYV
MCF 10A	FOS	ENCFF002CYW
MCF 10A	FOS	ENCFF002CYX
MCF 10A	FOS	ENCFF002CYY
MCF 10A	MYC	ENCFF002CYZ
MCF 10A	MYC	ENCFF002CZA
MCF 10A	POLR2A	ENCFF002CZC
MCF 10A	POLR2A	ENCFF002CZD
MCF 10A	STAT3	ENCFF002CZE
MCF 10A	STAT3	ENCFF002CZH
MCF 10A	STAT3	ENCFF002CZI
MCF 10A	ChromHMM	E028_15_coreMarks_dense
MCF 10A	DNase-seq	E028-DNase.macs2
MCF-7	ARID3A	ENCFF414TRJ
MCF-7	ARID3A	ENCFF884RAO
MCF-7	CEBPG	ENCFF144KBH
MCF-7	CEBPG	ENCFF320ZFL
MCF-7	CHD1	ENCFF736RSV
MCF-7	CHD1	ENCFF949BXY
MCF-7	CTBP1	ENCFF077QTE
MCF-7	CTBP1	ENCFF116QGU
MCF-7	CTCF	ENCFF002DBJ
MCF-7	CTCF	ENCFF002DBK
MCF-7	CTCF	ENCFF002DBL
MCF-7	CTCF	ENCFF002DBM
MCF-7	CTCF	ENCFF002DBN
MCF-7	CTCF	ENCFF002DDK
MCF-7	CTCF	ENCFF444IOW
MCF-7	CTCF	ENCFF586KIH
MCF-7	CUX1	ENCFF451PUN
MCF-7	CUX1	ENCFF791PSM
MCF-7	DPF2	ENCFF078HAG
MCF-7	DPF2	ENCFF920DAA
MCF-7	E2F1	ENCFF002CZL
MCF-7	E2F4	ENCFF021QMH
MCF-7	E2F4	ENCFF902CPR
MCF-7	ELF1	ENCFF130ICS
MCF-7	ELF1	ENCFF983QSL
MCF-7	ELK1	ENCFF732WQJ
MCF-7	ELK1	ENCFF969CGH
MCF-7	ESRRA	ENCFF050ZIX
MCF-7	ESRRA	ENCFF127HZH
MCF-7	FOSL2	ENCFF415IJR
MCF-7	FOSL2	ENCFF426RTK
MCF-7	FOXK2	ENCFF552ILF
MCF-7	FOXK2	ENCFF671BJT
MCF-7	GABPA	ENCFF635VVL
MCF-7	GABPA	ENCFF878QWA
MCF-7	GATA3	ENCFF002CZJ
MCF-7	GATA3	ENCFF002CZK
MCF-7	GATA3	ENCFF313TUJ
MCF-7	GATA3	ENCFF503TKI
MCF-7	GATAD2B	ENCFF231VAA
MCF-7	GATAD2B	ENCFF995KRK
MCF-7	GTF2F1	ENCFF239FGX
MCF-7	GTF2F1	ENCFF466BJB
MCF-7	HCFC1	ENCFF418JWT
MCF-7	HCFC1	ENCFF826QPD
MCF-7	HDGF	ENCFF445ANP
MCF-7	HDGF	ENCFF758RLH
MCF-7	HSF1	ENCFF327WUS
MCF-7	HSF1	ENCFF957DKY
MCF-7	JUN	ENCFF248ZMU
MCF-7	JUN	ENCFF913JEG
MCF-7	KLF4	ENCFF103VUD
MCF-7	KLF4	ENCFF952LLT
MCF-7	KLF9	ENCFF141RTF
MCF-7	KLF9	ENCFF162EBF
MCF-7	MAZ	ENCFF834WTP
MCF-7	MAZ	ENCFF999YNA
MCF-7	MBD2	ENCFF497LQA
MCF-7	MBD2	ENCFF632WEY
MCF-7	MLLT1	ENCFF200EQP
MCF-7	MLLT1	ENCFF686LJE
MCF-7	MNT	ENCFF057CIP
MCF-7	MNT	ENCFF154ZSN
MCF-7	MTA1	ENCFF304IAS
MCF-7	MTA1	ENCFF522REP
MCF-7	MTA2	ENCFF673TND
MCF-7	MTA2	ENCFF997RPK
MCF-7	MTA3	ENCFF383TNZ
MCF-7	MTA3	ENCFF845KHU
MCF-7	MYC	ENCFF002DBF
MCF-7	MYC	ENCFF002DBG
MCF-7	MYC	ENCFF002DBH
MCF-7	MYC	ENCFF002DBI
MCF-7	NBN	ENCFF518OUJ
MCF-7	NBN	ENCFF775NJO
MCF-7	NONO	ENCFF363RZU
MCF-7	NONO	ENCFF480ICL
MCF-7	NRF1	ENCFF227KGV
MCF-7	NRF1	ENCFF833KZC
MCF-7	PKNOX1	ENCFF695HJW
MCF-7	PKNOX1	ENCFF922GXT
MCF-7	POLR2A	ENCFF002DBO
MCF-7	POLR2A	ENCFF002DBP
MCF-7	POLR2A	ENCFF002DBQ
MCF-7	RAD21	ENCFF593SAN
MCF-7	RAD21	ENCFF846JKX
MCF-7	RCOR1	ENCFF496JGP
MCF-7	RCOR1	ENCFF598PTC
MCF-7	RFX1	ENCFF013SNE
MCF-7	RFX1	ENCFF306YBG
MCF-7	RFX1	ENCFF653BOL
MCF-7	RFX1	ENCFF833ILP
MCF-7	SIN3A	ENCFF402RPT
MCF-7	SIN3A	ENCFF412GRP
MCF-7	SIX4	ENCFF278ODX
MCF-7	SIX4	ENCFF675YZS
MCF-7	SP1	ENCFF193MKL
MCF-7	SP1	ENCFF848WYC
MCF-7	SREBF1	ENCFF088XQN
MCF-7	SREBF1	ENCFF383XDU
MCF-7	TCF7L2	ENCFF002CZM
MCF-7	YBX1	ENCFF129AXO
MCF-7	YBX1	ENCFF251NNX
MCF-7	ZBTB11	ENCFF699LNC
MCF-7	ZBTB11	ENCFF783USN
MCF-7	ZBTB33	ENCFF447FPV
MCF-7	ZBTB33	ENCFF915HRK
MCF-7	ZBTB40	ENCFF397XTF
MCF-7	ZBTB40	ENCFF407XFH
MCF-7	ZHX2	ENCFF074XNL
MCF-7	ZHX2	ENCFF378QYR
MCF-7	ZKSCAN1	ENCFF375OON
MCF-7	ZKSCAN1	ENCFF398XIQ
MCF-7	ZNF207	ENCFF051JAE
MCF-7	ZNF207	ENCFF668ECR
MCF-7	ZNF217	ENCFF002CZN
MCF-7	ZNF592	ENCFF037NWE
MCF-7	ZNF592	ENCFF162RSN
MCF-7	ZNF592	ENCFF532BCA
MCF-7	ZNF592	ENCFF773LBT
MCF-7	ZNF687	ENCFF955YVT
MCF-7	ZNF687	ENCFF978FHA
MCF-7	ChromHMM	E119_15_coreMarks_dense
MCF-7	DNase-seq	ENCFF001SPF
MCF-7	DNase-seq	ENCFF001UWV
MCF-7	DNase-seq	ENCFF001UWW
MCF-7	DNase-seq	ENCFF001UWX
MCF-7	DNase-seq	ENCFF001UWY
MCF-7	DNase-seq	ENCFF001UWZ
MCF-7	DNase-seq	ENCFF001WPR
MCF-7	DNase-seq	ENCFF001WPS
MCF-7	DNase-seq	ENCFF001WPV
MCF-7	DNase-seq	ENCFF001WPW
MCF-7	DNase-seq	ENCFF001WPZ
MCF-7	DNase-seq	ENCFF001WQA
MCF-7	DNase-seq	ENCFF098RWU
MCF-7	DNase-seq	ENCFF118IRB
MCF-7	DNase-seq	ENCFF265SAC
MCF-7	DNase-seq	ENCFF292YGK
MCF-7	DNase-seq	ENCFF302PYH
MCF-7	DNase-seq	ENCFF383OSX
MCF-7	DNase-seq	ENCFF505KXK
MCF-7	DNase-seq	ENCFF579XDW
MCF-7	DNase-seq	ENCFF639JZO
MCF-7	DNase-seq	ENCFF718RQU
MCF-7	DNase-seq	ENCFF764VGS
MCF-7	DNase-seq	ENCFF773GLQ
MCF-7	DNase-seq	ENCFF780EDE
MCF-7	DNase-seq	ENCFF813PFV
MCF-7	DNase-seq	ENCFF859MCH
MCF-7	DNase-seq	ENCFF877STZ
MCF-7	DNase-seq	ENCFF886DLX
MCF-7	DNase-seq	ENCFF971RQN
Ovary	ChromHMM	E097_15_coreMarks_dense
Ovary	DNase-seq	E097-DNase.macs2
Panc1	POLR2AphosphoS5	ENCFF002CNB
Panc1	REST	ENCFF002CNA
Panc1	SIN3A	ENCFF002CNC
Panc1	TCF7L2	ENCFF002CZU
Panc1	ChromHMM	E098_15_coreMarks_dense
Panc1	DNase-seq	ENCFF001SSC
Panc1	DNase-seq	ENCFF001WRT
Panc1	DNase-seq	ENCFF001WRU
Panc1	DNase-seq	ENCFF057GLN
Panc1	DNase-seq	ENCFF635TDK
SK-N-SH	CTCF	ENCFF002CNO
SK-N-SH	CTCF	ENCFF002DDR
SK-N-SH	EP300	ENCFF002CNP
SK-N-SH	IRF3	ENCFF503SZB
SK-N-SH	IRF3	ENCFF803UIH
SK-N-SH	JUND	ENCFF001VQY
SK-N-SH	MXI1	ENCFF001VQZ
SK-N-SH	NRF1	ENCFF001VRA
SK-N-SH	POLR2AphosphoS5	ENCFF002CNL
SK-N-SH	RAD21	ENCFF002CNQ
SK-N-SH	REST	ENCFF002CNJ
SK-N-SH	REST	ENCFF002CNK
SK-N-SH	RFX5	ENCFF001VRD
SK-N-SH	SIN3A	ENCFF002CNM
SK-N-SH	SMC3	ENCFF001VRE
SK-N-SH	TAF1	ENCFF002CNN
SK-N-SH	USF1	ENCFF002CNR
SK-N-SH	YY1	ENCFF002CNS
SK-N-SH	ChromHMM	E081_15_coreMarks_dense
SK-N-SH	DNase-seq	ENCFF001SSI
SK-N-SH	DNase-seq	ENCFF001UXQ
SK-N-SH	DNase-seq	ENCFF001WCI
SK-N-SH	DNase-seq	ENCFF001WSU
SK-N-SH	DNase-seq	ENCFF001WSW
SK-N-SH	DNase-seq	ENCFF479YVC
SK-N-SH	DNase-seq	ENCFF928XLI
SK-N-SH	DNase-seq	ENCFF986DZI
T47D	CTCF	ENCFF002CNT
T47D	EP300	ENCFF002CNZ
T47D	ESR1	ENCFF002CNU
T47D	ESR1	ENCFF002CNV
T47D	ESR1	ENCFF002CNW
T47D	FOXA1	ENCFF002CNX
T47D	GATA3	ENCFF002CNY
T47D	ChromHMM	E027_15_coreMarks_dense
T47D	DNase-seq	ENCFF001SPQ
T47D	DNase-seq	ENCFF001UXS
T47D	DNase-seq	ENCFF001UXT
T47D	DNase-seq	ENCFF821JXR
T47D	DNase-seq	ENCFF861VSK
U2OS	SETDB1	ENCFF002DAC
U2OS	TRIM28	ENCFF002DAB
U2OS	TRIM28	ENCFF034JLC
U2OS	TRIM28	ENCFF334PBY
astrocyte	CTCF	ENCFF002CEW
astrocyte	EZH2	ENCFF002CEX
astrocyte	ChromHMM	E125_15_coreMarks_dense
astrocyte	DNase-seq	ENCFF001SRX
astrocyte	DNase-seq	ENCFF001WBU
astrocyte	DNase-seq	ENCFF001WQR
astrocyte	DNase-seq	ENCFF001WQS
astrocyte	DNase-seq	ENCFF538VZH
astrocyte	DNase-seq	ENCFF789WQN
epithelial cell of esophagus	CTCF	ENCFF002DCU
epithelial cell of esophagus	ChromHMM	E079_15_coreMarks_dense
epithelial cell of esophagus	DNase-seq	ENCFF001SQV
epithelial cell of esophagus	DNase-seq	ENCFF001VZU
epithelial cell of esophagus	DNase-seq	ENCFF001WIN
epithelial cell of esophagus	DNase-seq	ENCFF001WIO
keratinocyte	CTCF	ENCFF002CFA
keratinocyte	CTCF	ENCFF002DBR
keratinocyte	CTCF	ENCFF002DDN
keratinocyte	EZH2	ENCFF002CFB
keratinocyte	ChromHMM	E118_15_coreMarks_dense
keratinocyte	DNase-seq	ENCFF001UXH
keratinocyte	DNase-seq	ENCFF001WRH
keratinocyte	DNase-seq	ENCFF001WRI
keratinocyte	DNase-seq	ENCFF148YMH
keratinocyte	DNase-seq	ENCFF251QHT
keratinocyte	DNase-seq	ENCFF456QVQ
keratinocyte	DNase-seq	ENCFF967SGG
osteoblast	CTCF	ENCFF002CFF
osteoblast	ChromHMM	E129_15_coreMarks_dense
osteoblast	DNase-seq	ENCFF001SPJ
osteoblast	DNase-seq	ENCFF001UXJ
osteoblast	DNase-seq	ENCFF180ZDT
osteoblast	DNase-seq	ENCFF249PSM
osteoblast	DNase-seq	ENCFF446QQH
urothelium cell line	DNase-seq	ENCFF001SPS
urothelium cell line	DNase-seq	ENCFF001SPT
urothelium cell line	DNase-seq	ENCFF001UXU
urothelium cell line	DNase-seq	ENCFF001UXV
urothelium cell line	DNase-seq	ENCFF524RGY
Sknsh	Rep1_segments	GSE53984_GSM923441
Mcf7	Rep1_segments	GSE53984_GSM923442
Bj	Rep1_segments	GSE53984_GSM923444
Nhek	Rep1_segments	GSE53984_GSM923445
Hepg2	Rep1_segments	GSE53984_GSM923446
Imr90	Rep1_segments	GSE53984_GSM923447
K562	Rep1_segments	GSE53984_GSM923448
Helas3	Rep1_segments	GSE53984_GSM923449
Gm12878	Rep1_segments	GSE53984_GSM923451
Huvec	Rep1_segments	GSE53984_GSM923452
