# Supplementary material for: Functional annotation of noncoding mutations in cancer
Source: Life Sci Alliance. 2021 Jul 19;4(9):e201900523. doi: 10.26508/lsa.201900523 (PMC8321657; doi:10.26508/lsa.201900523)
Supplement: Supplementary file 10 [file LSA-2019-00523_TableS10.xls]

## Sheet: TableS10
Table S10	Cohorts details
Cohorts	Cancer types	Number of samples	Total number of mutations	Number of mutations annotated to motifs	Number of regulatory mutations	Number of elements	Number of mutated regulatry elements
Adenocarcinoma-tumors	Biliary-AdenoCA,Breast-AdenoCa,Breast-LobularCa,Cervix-AdenoCA,ColoRect-AdenoCA,Eso-AdenoCa,Kidney-ChRCC,Kidney-RCC,Liver-HCC,Lung-AdenoCA,Ovary-AdenoCA,Panc-AdenoCA,Prost-AdenoCA,Stomach-AdenoCA,Thy-AdenoCA,Uterus-AdenoCA	1631	5356674	5356674	47695	1422365	41348
All-tumors-without-Lymphatic-system-Skin-Melanoma	Biliary-AdenoCA,Bladder-TCC,Bone-Cart,Bone-Epith,Bone-Leiomyo,Bone-Osteosarc,Breast-AdenoCa,Breast-DCIS,Breast-LobularCa,CNS-GBM,CNS-Medullo,CNS-Oligo,CNS-PiloAstro,Cervix-AdenoCA,Cervix-SCC,ColoRect-AdenoCA,Eso-AdenoCa,Head-SCC,Kidney-ChRCC,Kidney-RCC,Liver-HCC,Lung-AdenoCA,Lung-SCC,Myeloid-AML,Myeloid-MDS,Myeloid-MPN,Ovary-AdenoCA,Panc-AdenoCA,Panc-Endocrine,Prost-AdenoCA,Stomach-AdenoCA,Thy-Ad…	2279	6901505	6901505	62428	1740013	52677
Biliary-AdenoCA	Biliary-AdenoCA	33	85751	85751	1587	30275	1573
Bladder-TCC	Bladder-TCC	23	164379	164376	3187	54280	3137
Bone-Leiomyo	Bone-Leiomyo	34	65767	65767	1219	22261	1200
Bone-Osteosarc	Bone-Osteosarc	36	55123	55123	713	19081	706
Breast-AdenoCa	Breast-AdenoCa	195	503526	503526	6587	165896	6418
Breast-tumors	Breast-AdenoCa,Breast-LobularCa	208	534380	534380	7042	174860	6862
Carcinoma-tumors	Biliary-AdenoCA,Bladder-TCC,Breast-AdenoCa,Breast-LobularCa,Cervix-AdenoCA,Cervix-SCC,ColoRect-AdenoCA,Eso-AdenoCa,Head-SCC,Kidney-ChRCC,Kidney-RCC,Liver-HCC,Lung-AdenoCA,Lung-SCC,Ovary-AdenoCA,Panc-AdenoCA,Panc-Endocrine,Prost-AdenoCA,Stomach-AdenoCA,Thy-AdenoCA,Uterus-AdenoCA	1856	8479	6545189	60039	1670959	50946
Cervix-SCC	Cervix-SCC	18	204187	38924	392	12642	391
CNS-GBM	CNS-GBM	38	6545189	97949	697	30214	696
CNS-Medullo	CNS-Medullo	141	38924	78768	493	25656	488
CNS-Oligo	CNS-Oligo	18	97949	18991	123	5824	123
CNS-PiloAstro	CNS-PiloAstro	89	78768	8479	67	2575	67
CNS-tumors	CNS-GBM,CNS-Medullo,CNS-Oligo,CNS-PiloAstro	287	18991	204187	1321	63858	1311
ColoRect-AdenoCA	ColoRect-AdenoCA	43	250461	250461	1300	83477	1277
Digestive-tract-tumors	Biliary-AdenoCA,ColoRect-AdenoCA,Eso-AdenoCa,Liver-HCC,Panc-AdenoCA,Stomach-AdenoCA	797	3374625	3374625	25040	947032	22108
Eso-AdenoCa	Eso-AdenoCa	95	774149	774149	6245	244932	5781
Female-reproductive-system-tumors	Breast-AdenoCa,Breast-LobularCa,Cervix-AdenoCA,Cervix-SCC,Ovary-AdenoCA,Uterus-AdenoCA	382	1123659	1123659	11940	356202	11474
Glioma-tumors	CNS-GBM,CNS-Oligo,CNS-PiloAstro	146	125419	125419	854	38505	851
Head-SCC	Head-SCC	56	285379	285379	4621	94132	4547
Hematopoietic-system-tumors	Lymph-BNHL,Lymph-CLL,Lymph-NOS,Myeloid-AML,Myeloid-MDS,Myeloid-MPN	235	499439	499439	3303	142288	2719
Kidney-ChRCC	Kidney-ChRCC	43	29672	29672	561	9598	559
Kidney-RCC	Kidney-RCC	143	358449	358449	5322	117863	5246
Kidney-tumors	Kidney-ChRCC,Kidney-RCC	186	388121	388121	5722	127186	5635
Liver-HCC	Liver-HCC	314	1347667	1347667	10327	404005	9568
Lung-AdenoCA	Lung-AdenoCA	33	242376	242376	1947	80429	1920
Lung-SCC	Lung-SCC	45	608865	608865	4092	195592	3995
Lung-tumors	Lung-AdenoCA,Lung-SCC	84	851241	851241	6033	271455	5831
Lymph-BNHL	Lymph-BNHL	104	482241	396371	2256	112315	2554
Lymph-CLL	Lymph-CLL	90	396371	77299	430	23562	2117
Lymphatic-system-tumors	Lymph-BNHL,Lymph-CLL,Lymph-NOS	197	77299	482241	3134	137286	424
Myeloid-MPN	Myeloid-MPN	23	9208	9208	83	2665	83
Myeloid-tumors	Myeloid-AML,Myeloid-MDS,Myeloid-MPN	38	17198	17198	154	5178	153
Ovary-AdenoCA	Ovary-AdenoCA	110	380056	380056	3132	120743	3075
Panc-AdenoCA	Panc-AdenoCA	232	588111	588111	3778	188568	3669
Panc-Endocrine	Panc-Endocrine	81	90968	90968	624	29726	620
Prost-AdenoCA	Prost-AdenoCA	199	242712	242712	2255	78805	2226
Sarcoma-tumors	Bone-Cart,Bone-Epith,Bone-Leiomyo,Bone-Osteosarc	90	132471	132471	2019	45240	1993
Skin-Melanoma	Skin-Melanoma	70	905552	905552	7067	303824	6466
Squamous-tumors	Cervix-SCC,Head-SCC,Lung-SCC	121	933168	933168	10654	296522	10335
Stomach-AdenoCA	Stomach-AdenoCA	65	328486	328486	2120	104958	2062
Thy-AdenoCA	Thy-AdenoCA	48	24105	24105	592	7852	580
Uterus-AdenoCA	Uterus-AdenoCA	41	167279	167279	1602	57179	1585
