# Supplementary material for: Functional annotation of noncoding mutations in cancer
Source: Life Sci Alliance. 2021 Jul 19;4(9):e201900523. doi: 10.26508/lsa.201900523 (PMC8321657; doi:10.26508/lsa.201900523)
Supplement: Supplementary file 11 [file LSA-2019-00523_TableS11.xls]

## Sheet: TableS11
Table S11	CEBPB methylation data - annotation source
Cell line	WGBS Accession code	Num. functional motifs	Num. of CpGs on position 5 in functional motifs	Num. non-functional motifs	Num. of CpGs on position 5 in non-functional motifs
HeLa-3	ENCFF696OLO, ENCFF804NTQ	8845	4382	83361	42460
HepG2	ENCFF064GJQ, ENCFF369YQW, ENCFF390OZB, ENCFF847OWL	17169	6601	75037	40241
IMR-90	ENCFF937OSM	16423	6304	75783	40538
K562	ENCFF721JMB, ENCFF867JRG	18938	9933	73268	36909
GM12878	ENCFF279HCL, ENCFF835NTC	672	395	91534	46447
